# Supplementary material for: Computer vision supported pedestrian tracking: A demonstration on trail bridges in rural Rwanda
Source: PLoS One. 2020 Oct 26;15(10):e0241379. doi: 10.1371/journal.pone.0241379 (PMC7588060; doi:10.1371/journal.pone.0241379)
Supplement: S1 File — (ZIP) [file pone.0241379.s001.zip]

Archive with 6 entries (5 files):
- Supporting Information - Data/
- __MACOSX/._Supporting Information - Data
- Supporting Information - Data/CameraCountsCombined.xlsx
- __MACOSX/Supporting Information - Data/._CameraCountsCombined.xlsx
- Supporting Information - Data/Counter Data Clean R Formatted.xlsx
- __MACOSX/Supporting Information - Data/._Counter Data Clean R Formatted.xlsx
