# Supplementary material for: Computer vision supported pedestrian tracking: A demonstration on trail bridges in rural Rwanda
Source: PLoS One. 2020 Oct 26;15(10):e0241379. doi: 10.1371/journal.pone.0241379 (PMC7588060; doi:10.1371/journal.pone.0241379)
Supplement: S1 File — (ZIP) [file pone.0241379.s001.zip › Supporting Information - Data/CameraCountsCombined.xlsx]

## Sheet: Combined
Site	frame	date	time	corrected time	DateTime	camera	left	right	total	count
Kabere 11/14/19	87	2019-11-14	11:40:00	11:40:00	2019-11-14 11:40:00	KABERE		1	0	1
Kabere 11/14/19	189	2019-11-14	11:42:00	11:42:00	2019-11-14 11:42:00	KABERE		0	1	1
Kabere 11/14/19	349	2019-11-14	11:45:00	11:45:00	2019-11-14 11:45:00	vane) 44	0	1	3	1
Kabere 11/14/19	576	2019-11-14	11:47:00	11:47:00	2019-11-14 11:47:00	vate) 474	0	1	4	1
Kabere 11/14/19	587	2019-11-14	11:47:00	11:47:00	2019-11-14 11:47:00	vane) 44	0	1	5	1
Kabere 11/14/19	869	2019-11-14	11:49:00	11:49:00	2019-11-14 11:49:00	KABERE		0	1	1
Kabere 11/14/19	908	2019-11-14	11:49:00	11:49:00	2019-11-14 11:49:00	KABERE		0	1	1
Kabere 11/14/19	1219	2019-11-14	11:51:00	11:51:00	2019-11-14 11:51:00	KABERE		0	1	1
Kabere 11/14/19	2134	2019-11-14	11:51:00	11:51:00	2019-11-14 11:51:00	vane) 44	1	0	9	1
Kabere 11/14/19	2257	2019-11-14	11:56:00	11:56:00	2019-11-14 11:56:00	aay 1-1-0	0	1	10	1
Kabere 11/14/19	2494	2019-11-14	11:59:00	11:59:00	2019-11-14 11:59:00	KABERE |	1	0	11	1
Kabere 11/14/19	3181	2019-11-14	12:00:00	12:00:00	2019-11-14 12:00:00	KABERE		0	1	1
Kabere 11/14/19	3520	2019-11-14	12:01:00	12:01:00	2019-11-14 12:01:00	aN-1-10 ae	1	0	13	1
Kabere 11/14/19	3679	2019-11-14	12:01:00	12:01:00	2019-11-14 12:01:00	KABERE		1	0	1
Kabere 11/14/19	3758	2019-11-14	12:05:00	12:05:00	2019-11-14 12:05:00	aa t--9		1	0	1
Kabere 11/14/19	3856	2019-11-14	12:08:00	12:08:00	2019-11-14 12:08:00	vane) 18	1	0	16	1
Kabere 11/14/19	4037	2019-11-14	12:08:00	12:08:00	2019-11-14 12:08:00	vate) 44	1	0	17	1
Kabere 11/14/19	4053	2019-11-14	12:08:00	12:08:00	2019-11-14 12:08:00	vate) 44	1	0	18	1
Kabere 11/14/19	4115	2019-11-14	12:08:00	12:08:00	2019-11-14 12:08:00	KABERE		1	0	1
Kabere 11/14/19	4179	2019-11-14	12:08:00	12:08:00	2019-11-14 12:08:00	are t--9	1	0	20	1
Kabere 11/14/19	4332	2019-11-14	12:11:00	12:11:00	2019-11-14 12:11:00	ae t-e		1	0	1
Kabere 11/14/19	4395	2019-11-14	12:11:00	12:11:00	2019-11-14 12:11:00	ney 1-1-0	1	0	22	1
Kabere 11/14/19	4839	2019-11-14	12:11:00	12:11:00	2019-11-14 12:11:00	ae 1-1-0	1	0	23	1
Kabere 11/14/19	5018	2019-11-14	12:11:00	12:11:00	2019-11-14 12:11:00	KABERE		0	1	1
Kabere 11/14/19	5035	2019-11-14	12:16:00	12:16:00	2019-11-14 12:16:00	KABERE		0	1	1
Kabere 11/14/19	5185	2019-11-14	12:17:00	12:17:00	2019-11-14 12:17:00	vane) 44	0	1	26	1
Kabere 11/14/19	5263	2019-11-14	12:17:00	12:17:00	2019-11-14 12:17:00	vane) =4>4	0	1	27	1
Kabere 11/14/19	5274	2019-11-14	12:17:00	12:17:00	2019-11-14 12:17:00	vay) 4>4	0	1	28	1
Kabere 11/14/19	5299	2019-11-14	12:22:00	12:22:00	2019-11-14 12:22:00	vane y 44	0	1	29	1
Kabere 11/14/19	5476	2019-11-14	12:23:00	12:23:00	2019-11-14 12:23:00	vane) 48	1	0	30	1
Kabere 11/14/19	5609	2019-11-14	12:23:00	12:23:00	2019-11-14 12:23:00	ae t-4-9	1	0	31	1
Kabere 11/14/19	5669	2019-11-14	12:23:00	12:23:00	2019-11-14 12:23:00	KABERE		1	0	1
Kabere 11/14/19	6167	2019-11-14	12:23:00	12:23:00	2019-11-14 12:23:00	KABERE		1	0	1
Kabere 11/14/19	6269	2019-11-14	12:23:00	12:23:00	2019-11-14 12:23:00	KABERE		1	0	1
Kabere 11/14/19	6409	2019-11-14	12:23:00	12:23:00	2019-11-14 12:23:00	KABERE		1	0	1
Kabere 11/14/19	6951	2019-11-14	12:37:00	12:37:00	2019-11-14 12:37:00	KABERE		0	1	1
Kabere 11/14/19	7267	2019-11-14	12:38:00	12:38:00	2019-11-14 12:38:00	KABERE		1	0	1
Kabere 11/14/19	7271	2019-11-14	12:38:00	12:38:00	2019-11-14 12:38:00	KABERE		0	1	1
Kabere 11/14/19	7318	2019-11-14	12:38:00	12:38:00	2019-11-14 12:38:00	KABERE		0	1	1
Kabere 11/14/19	7433	2019-11-14	12:40:00	12:40:00	2019-11-14 12:40:00	a=) 1-0-0	0	1	40	1
Kabere 11/14/19	7674	2019-11-14	12:46:00	12:46:00	2019-11-14 12:46:00	aN-1-0 ae	1	0	41	1
Kabere 11/14/19	8639	2019-11-14	13:08:00	13:08:00	2019-11-14 13:08:00	aN -1-10 ae	1	0	42	1
Kabere 11/14/19	9366	2019-11-14	13:14:00	13:14:00	2019-11-14 13:14:00	KABERE		0	1	1
Kabere 11/14/19	9799	2019-11-14	13:26:00	13:26:00	2019-11-14 13:26:00	KABERE |	0	1	44	1
Kabere 11/14/19	9815	2019-11-14	13:26:00	13:26:00	2019-11-14 13:26:00	ney 1-1-0	0	1	45	1
Kabere 11/14/19	10006	2019-11-14	13:36:00	13:36:00	2019-11-14 13:36:00	a=) -10-e	0	1	46	1
Kabere 11/14/19	10122	2019-11-14	13:47:00	13:47:00	2019-11-14 13:47:00	Sg		1	0	1
Kabere 11/14/19	10316	2019-11-14	14:16:00	14:16:00	2019-11-14 14:16:00	ney: )-10-e	0	1	48	1
Kabere 11/14/19	10418	2019-11-14	14:25:00	14:25:00	2019-11-14 14:25:00	#NAME?	1	0	49	1
Kabere 11/14/19	10623	2019-11-14	14:30:00	14:30:00	2019-11-14 14:30:00	a= 1-1-0	1	0	50	1
Kabere 11/14/19	10928	2019-11-14	14:38:00	14:38:00	2019-11-14 14:38:00	KABERE |	0	1	51	1
Kabere 11/14/19	10936	2019-11-14	14:38:00	14:38:00	2019-11-14 14:38:00	KABERE |	1	0	52	1
Kabere 11/14/19	11002	2019-11-14	14:38:00	14:38:00	2019-11-14 14:38:00	ney 1-1-0	0	1	53	1
Kabere 11/14/19	11235	2019-11-14	14:50:00	14:50:00	2019-11-14 14:50:00	KABERE |	1	0	54	1
Kabere 11/14/19	11481	2019-11-14	14:56:00	14:56:00	2019-11-14 14:56:00	KABERE |	0	1	55	1
Kabere 11/14/19	11599	2019-11-14	14:58:00	14:58:00	2019-11-14 14:58:00	KABERE		0	1	1
Kabere 11/14/19	11651	2019-11-14	14:58:00	14:58:00	2019-11-14 14:58:00	KABERE		0	1	1
Kabere 11/14/19	11758	2019-11-14	15:03:00	15:03:00	2019-11-14 15:03:00	KABERE		0	1	1
Kabere 11/14/19	11954	2019-11-14	15:05:00	15:05:00	2019-11-14 15:05:00	KABERE |	0	1	59	1
Kabere 11/14/19	12109	2019-11-14	15:12:00	15:12:00	2019-11-14 15:12:00	KABERE |	0	1	60	1
Kabere 11/14/19	12311	2019-11-14	15:13:00	15:13:00	2019-11-14 15:13:00	KABERE |	1	0	61	1
Kabere 11/14/19	12393	2019-11-14	15:15:00	15:15:00	2019-11-14 15:15:00	KABERE |	1	0	62	1
Kabere 11/14/19	12596	2019-11-14	15:29:00	15:29:00	2019-11-14 15:29:00	ae -1-10 ae	1	0	63	1
Kabere 11/14/19	12732	2019-11-14	15:35:00	15:35:00	2019-11-14 15:35:00	KABERE |	0	1	64	1
Kabere 11/14/19	12880	2019-11-14	15:44:00	15:44:00	2019-11-14 15:44:00	aN - 1-1-0	1	0	65	1
Kabere 11/14/19	13096	2019-11-14	15:57:00	15:57:00	2019-11-14 15:57:00	KABERE |	0	1	66	1
Kabere 11/14/19	13222	2019-11-14	16:24:00	16:24:00	2019-11-14 16:24:00	KABERE |	0	1	67	1
Kabere 11/14/19	13439	2019-11-14	16:27:00	16:27:00	2019-11-14 16:27:00	ey 1-1-0	0	1	68	1
Kabere 11/14/19	13466	2019-11-14	16:27:00	16:27:00	2019-11-14 16:27:00	KABERE		0	1	1
Kazo 11/11/19	24	2019-11-11	13:46:00	13:46:00	2019-11-11 13:46:00	KAZO	0	0	1	1
Kazo 11/11/19	40	2019-11-11	13:47:00	13:47:00	2019-11-11 13:47:00	KAZO	0	0	2	1
Kazo 11/11/19	60	2019-11-11	hie eA)	13:47:00	2019-11-11 13:47:00	KAZO	0	0	3	1
Kazo 11/11/19	112	2019-11-11	13:48:00	13:48:00	2019-11-11 13:48:00	KAZO	0	0	4	1
Kazo 11/11/19	154	2019-11-11	13:49:00	13:49:00	2019-11-11 13:49:00	KAZO	0	0	5	1
Kazo 11/11/19	178	2019-11-11	13:54:00	13:54:00	2019-11-11 13:54:00	KAZO	0	0	6	1
Kazo 11/11/19	244	2019-11-11	13:56:00	13:56:00	2019-11-11 13:56:00	KAZO	0	0	7	1
Kazo 11/11/19	256	2019-11-11	13:56:00	13:56:00	2019-11-11 13:56:00	KAZO	0	0	8	1
Kazo 11/11/19	298	2019-11-11	13:56:00	13:56:00	2019-11-11 13:56:00	KAZO	0	0	9	1
Kazo 11/11/19	316	2019-11-11	13:57:00	13:57:00	2019-11-11 13:57:00	KAZO	0	0	10	1
Kazo 11/11/19	346	2019-11-11	13:57:00	13:57:00	2019-11-11 13:57:00	KAZO	0	0	11	1
Kazo 11/11/19	382	2019-11-11	14:02:00	14:02:00	2019-11-11 14:02:00	KAZO	0	0	12	1
Kazo 11/11/19	406	2019-11-11	14:02:00	14:02:00	2019-11-11 14:02:00	KAZO	0	0	13	1
Kazo 11/11/19	448	2019-11-11	14:07:00	14:07:00	2019-11-11 14:07:00	KAZO	0	0	14	1
Kazo 11/11/19	456	2019-11-11	14:07:00	14:07:00	2019-11-11 14:07:00	KAZO	0	0	15	1
Kazo 11/11/19	460	2019-11-11	14:07:00	14:07:00	2019-11-11 14:07:00	KAZO	0	0	16	1
Kazo 11/11/19	466	2019-11-11	14:07:00	14:07:00	2019-11-11 14:07:00	KAZO	0	0	17	1
Kazo 11/11/19	478	2019-11-11	14:07:00	14:07:00	2019-11-11 14:07:00	KAZO	0	0	18	1
Kazo 11/11/19	484	2019-11-11	14:07:00	14:07:00	2019-11-11 14:07:00	KAZO	0	0	19	1
Kazo 11/11/19	502	2019-11-11	14:16:00	14:16:00	2019-11-11 14:16:00	KAZO	0	0	20	1
Kazo 11/11/19	640	2019-11-11	14:25:00	14:25:00	2019-11-11 14:25:00	KAZO	0	0	21	1
Kazo 11/11/19	682	2019-11-11	14:29:00	14:29:00	2019-11-11 14:29:00	KAZO	0	0	22	1
Kazo 11/11/19	712	2019-11-11	14:29:00	14:29:00	2019-11-11 14:29:00	KAZO	0	0	23	1
Kazo 11/11/19	736	2019-11-11	14:29:00	14:29:00	2019-11-11 14:29:00	KAZO	0	0	24	1
Kazo 11/11/19	778	2019-11-11	eee d 0) 1)	14:35:00	2019-11-11 14:35:00	KAZO	0	0	25	1
Kazo 11/11/19	796	2019-11-11	14:35:00	14:35:00	2019-11-11 14:35:00	KAZO	0	0	26	1
Kazo 11/11/19	802	2019-11-11	14:35:00	14:35:00	2019-11-11 14:35:00	KAZO	0	0	27	1
Kazo 11/11/19	832	2019-11-11	14:35:00	14:35:00	2019-11-11 14:35:00	KAZO	0	0	28	1
Kazo 11/11/19	898	2019-11-11	14:35:00	14:35:00	2019-11-11 14:35:00	KAZO	0	0	29	1
Kazo 11/11/19	904	2019-11-11	14:35:00	14:35:00	2019-11-11 14:35:00	KAZO	0	0	30	1
Kazo 11/11/19	904	2019-11-11	14:35:00	14:35:00	2019-11-11 14:35:00	KAZO	0	0	31	1
Kazo 11/11/19	922	2019-11-11	14:35:00	14:35:00	2019-11-11 14:35:00	KAZO	0	0	32	1
Kazo 11/11/19	978	2019-11-11	14:41:00	14:41:00	2019-11-11 14:41:00	KAZO	0	0	33	1
Kazo 11/11/19	1006	2019-11-11	14:41:00	14:41:00	2019-11-11 14:41:00	KAZO	0	0	34	1
Kazo 11/11/19	1030	2019-11-11	14:42:00	14:42:00	2019-11-11 14:42:00	KAZO	0	0	35	1
Kazo 11/11/19	1036	2019-11-11	14:42:00	14:42:00	2019-11-11 14:42:00	KAZO	0	0	36	1
Kazo 11/11/19	1066	2019-11-11	14:45:00	14:45:00	2019-11-11 14:45:00	KAZO	0	0	37	1
Kazo 11/11/19	1084	2019-11-11	(ae Se) 1)	14:45:00	2019-11-11 14:45:00	KAZO	0	0	38	1
Kazo 11/11/19	1114	2019-11-11	14:45:00	14:45:00	2019-11-11 14:45:00	KAZO	0	0	39	1
Kazo 11/11/19	1120	2019-11-11	14:45:00	14:45:00	2019-11-11 14:45:00	KAZO	0	0	40	1
Kazo 11/11/19	1176	2019-11-11	(eee 211)	14:45:00	2019-11-11 14:45:00	KAZO	0	0	41	1
Kazo 11/11/19	1210	2019-11-11	14:52:00	14:52:00	2019-11-11 14:52:00	KAZO	0	0	42	1
Kazo 11/11/19	1228	2019-11-11	14:52:00	14:52:00	2019-11-11 14:52:00	KAZO	0	0	43	1
Kazo 11/11/19	1258	2019-11-11	14:55:00	14:55:00	2019-11-11 14:55:00	KAZO	0	0	44	1
Kazo 11/11/19	1296	2019-11-11	15:00:00	15:00:00	2019-11-11 15:00:00	KAZO	0	0	45	1
Kazo 11/11/19	1354	2019-11-11	Kee ew 4)	15:00:00	2019-11-11 15:00:00	KAZO	0	0	46	1
Kazo 11/11/19	1362	2019-11-11	Keeway)	15:00:00	2019-11-11 15:00:00	KAZO	0	0	47	1
Kazo 11/11/19	1372	2019-11-11	15:08:00	15:08:00	2019-11-11 15:08:00	KAZO	0	0	48	1
Kazo 11/11/19	1402	2019-11-11	OR meee) 2)	15:08:00	2019-11-11 15:08:00	KAZO	0	0	49	1
Kazo 11/11/19	1408	2019-11-11	OR meee) 2)	15:08:00	2019-11-11 15:08:00	KAZO	0	0	50	1
Kazo 11/11/19	1438	2019-11-11	(Kew 4)	15:08:00	2019-11-11 15:08:00	KAZO	0	0	51	1
Kazo 11/11/19	1474	2019-11-11	keen 4)	15:08:00	2019-11-11 15:08:00	KAZO	0	0	52	1
Kazo 11/11/19	1482	2019-11-11	keen 4)	15:08:00	2019-11-11 15:08:00	KAZO	0	0	53	1
Kazo 11/11/19	1498	2019-11-11	16:01:00	16:01:00	2019-11-11 16:01:00	KAZO	0	0	54	1
Kazo 11/11/19	1504	2019-11-11	16:01:00	16:01:00	2019-11-11 16:01:00	KAZO	0	0	55	1
Kazo 11/11/19	1510	2019-11-11	16:01:00	16:01:00	2019-11-11 16:01:00	KAZO	0	0	56	1
Kazo 11/11/19	1528	2019-11-11	16:01:00	16:01:00	2019-11-11 16:01:00	KAZO	0	0	57	1
Kazo 11/11/19	1546	2019-11-11	16:02:00	16:02:00	2019-11-11 16:02:00	KAZO	0	0	58	1
Kazo 11/11/19	1660	2019-11-11	16:10:00	16:10:00	2019-11-11 16:10:00	KAZO	0	0	59	1
Kazo 11/11/19	1666	2019-11-11	16:10:00	16:10:00	2019-11-11 16:10:00	KAZO	0	0	60	1
Kazo 11/11/19	1708	2019-11-11	16:14:00	16:14:00	2019-11-11 16:14:00	KAZO	0	0	61	1
Kazo 11/11/19	1750	2019-11-11	OF ayae) 1)	16:14:00	2019-11-11 16:14:00	KAZO	0	0	62	1
Kazo 11/11/19	1768	2019-11-11	OF yae) 1)	16:14:00	2019-11-11 16:14:00	KAZO	0	0	63	1
Kazo 11/11/19	1798	2019-11-11	16:31:00	16:31:00	2019-11-11 16:31:00	KAZO	0	0	64	1
Kazo 11/11/19	1840	2019-11-11	16:31:00	16:31:00	2019-11-11 16:31:00	KAZO	0	0	65	1
Kazo 11/11/19	1900	2019-11-11	OF ace) 1)	16:31:00	2019-11-11 16:31:00	KAZO	0	0	66	1
Kazo 11/11/19	1926	2019-11-11	16:39:00	16:39:00	2019-11-11 16:39:00	KAZO	0	0	67	1
Kazo 11/11/19	1954	2019-11-11	rae eri)	16:39:00	2019-11-11 16:39:00	KAZO	0	0	68	1
Kazo 11/11/19	1954	2019-11-11	rae eri)	16:39:00	2019-11-11 16:39:00	KAZO	0	0	69	1
Kazo 11/11/19	1954	2019-11-11	rae eri)	16:39:00	2019-11-11 16:39:00	KAZO	0	0	70	1
Kazo 11/11/19	1978	2019-11-11	ee ei	16:39:00	2019-11-11 16:39:00	KAZO	0	0	71	1
Kazo 11/11/19	1990	2019-11-11	ee ii	16:39:00	2019-11-11 16:39:00	KAZO	0	0	72	1
Kazo 11/11/19	2086	2019-11-11	Or ae iI	16:39:00	2019-11-11 16:39:00	KAZO	0	0	73	1
Kazo 11/11/19	2200	2019-11-11	Or eer ai)	16:39:00	2019-11-11 16:39:00	KAZO	0	0	74	1
Kazo 11/11/19	2212	2019-11-11	Or eer ai)	16:39:00	2019-11-11 16:39:00	KAZO	0	0	75	1
Kazo 11/11/19	2214	2019-11-11	7 eer ai)	16:39:00	2019-11-11 16:39:00	KAZO	0	0	76	1
Kazo 11/11/19	2224	2019-11-11	7 eer ai)	16:39:00	2019-11-11 16:39:00	KAZO	0	0	77	1
Kazo 11/11/19	2260	2019-11-11	OP ere) i)	16:39:00	2019-11-11 16:39:00	KAZO	0	0	78	1
Kazo 11/11/19	2332	2019-11-11	17:05:00	17:05:00	2019-11-11 17:05:00	KAZO	0	0	79	1
Kazo 11/11/19	2374	2019-11-11	17:06:00	17:06:00	2019-11-11 17:06:00	KAZO	0	0	80	1
Kazo 11/11/19	2392	2019-11-11	17:06:00	17:06:00	2019-11-11 17:06:00	KAZO	0	0	81	1
Kazo 11/11/19	2410	2019-11-11	17:08:00	17:08:00	2019-11-11 17:08:00	KAZO	0	0	82	1
Kazo 11/11/19	2410	2019-11-11	17:08:00	17:08:00	2019-11-11 17:08:00	KAZO	0	0	83	1
Kazo 11/11/19	2434	2019-11-11	17:08:00	17:08:00	2019-11-11 17:08:00	KAZO	0	0	84	1
Kazo 11/11/19	2440	2019-11-11	17:08:00	17:08:00	2019-11-11 17:08:00	KAZO	0	0	85	1
Kazo 11/11/19	2536	2019-11-11	17:16:00	17:16:00	2019-11-11 17:16:00	KAZO	0	0	86	1
Kazo 11/11/19	2548	2019-11-11	Ohana)	17:16:00	2019-11-11 17:16:00	KAZO	0	0	87	1
Kazo 11/11/19	2572	2019-11-11	17:17:00	17:17:00	2019-11-11 17:17:00	KAZO	0	0	88	1
Kazo 11/11/19	2590	2019-11-11	17:17:00	17:17:00	2019-11-11 17:17:00	KAZO	0	0	89	1
Kazo 11/11/19	2608	2019-11-11	Ohare) 1)	17:17:00	2019-11-11 17:17:00	KAZO	0	0	90	1
Kazo 11/11/19	2614	2019-11-11	Ohare) i)	17:17:00	2019-11-11 17:17:00	KAZO	0	0	91	1
Kazo 11/11/19	2626	2019-11-11	Ohare) 1)	17:17:00	2019-11-11 17:17:00	KAZO	0	0	92	1
Kazo 11/11/19	2656	2019-11-11	Ohare) 1)	17:17:00	2019-11-11 17:17:00	KAZO	0	0	93	1
Kazo 11/11/19	2662	2019-11-11	17:21:00	17:21:00	2019-11-11 17:21:00	KAZO	0	0	94	1
Kazo 11/11/19	2710	2019-11-11	17:26:00	17:26:00	2019-11-11 17:26:00	KAZO	0	0	95	1
Kazo 11/11/19	2725	2019-11-11	17:26:00	17:26:00	2019-11-11 17:26:00	KAZO	0	0	96	1
Kazo 11/11/19	2736	2019-11-11	17:26:00	17:26:00	2019-11-11 17:26:00	KAZO	0	0	97	1
Kazo 11/11/19	2788	2019-11-11	17:29:00	17:29:00	2019-11-11 17:29:00	KAZO	0	0	98	1
Kazo 11/11/19	2812	2019-11-11	Oheeerae) 1)	17:29:00	2019-11-11 17:29:00	KAZO	0	0	99	1
Kazo 11/11/19	2878	2019-11-11	ORepacdo) 1/1	17:29:00	2019-11-11 17:29:00	KAZO	0	0	100	1
Kazo 11/11/19	2914	2019-11-11	17:41:00	17:41:00	2019-11-11 17:41:00	KAZO	0	0	101	1
Kazo 11/11/19	2920	2019-11-11	17:41:00	17:41:00	2019-11-11 17:41:00	KAZO	0	0	102	1
Kazo 11/11/19	2950	2019-11-11	Ope 421)	17:41:00	2019-11-11 17:41:00	KAZO	0	0	103	1
Kazo 11/11/19	2982	2019-11-11	17:43:00	17:43:00	2019-11-11 17:43:00	KAZO	0	0	104	1
Kazo 11/11/19	2998	2019-11-11	17:43:00	17:43:00	2019-11-11 17:43:00	KAZO	0	0	105	1
Kazo 11/11/19	3058	2019-11-11	17:46:00	17:46:00	2019-11-11 17:46:00	KAZO	0	0	106	1
Kazo 11/11/19	3064	2019-11-11	17:46:00	17:46:00	2019-11-11 17:46:00	KAZO	0	0	107	1
Kazo 11/11/19	3106	2019-11-11	17:56:00	17:56:00	2019-11-11 17:56:00	KAZO	0	0	108	1
Kazo 11/11/19	3154	2019-11-11	17:58:00	17:58:00	2019-11-11 17:58:00	KAZO	0	0	109	1
Kazo 11/11/19	3178	2019-11-11	17:58:00	17:58:00	2019-11-11 17:58:00	KAZO	0	0	110	1
Kazo 11/11/19	3190	2019-11-11	18:01:00	18:01:00	2019-11-11 18:01:00	KAZO	0	0	111	1
Kazo 11/11/19	3220	2019-11-11	18:01:00	18:01:00	2019-11-11 18:01:00	KAZO	0	0	112	1
Kazo 11/11/19	3250	2019-11-11	18:01:00	18:01:00	2019-11-11 18:01:00	KAZO	0	0	113	1
Kazo 11/11/19	3286	2019-11-11	18:02:00	18:02:00	2019-11-11 18:02:00	KAZO	0	0	114	1
Kazo 11/11/19	3334	2019-11-11	18:04:00	18:04:00	2019-11-11 18:04:00	KAZO	0	0	115	1
Kazo 11/11/19	3340	2019-11-11	18:04:00	18:04:00	2019-11-11 18:04:00	KAZO	0	0	116	1
Kazo 11/11/19	3346	2019-11-11	18:04:00	18:04:00	2019-11-11 18:04:00	KAZO	0	0	117	1
Kazo 11/11/19	3460	2019-11-11	18:17:00	18:17:00	2019-11-11 18:17:00	KAZO	0	0	118	1
Kazo 11/11/19	3484	2019-11-11	18:17:00	18:17:00	2019-11-11 18:17:00	KAZO	0	0	119	1
Kazo 11/11/19	3532	2019-11-11	18:18:00	18:18:00	2019-11-11 18:18:00	KAZO	0	0	120	1
Kazo 11/11/19	3646	2019-11-11	One Ti)	18:18:00	2019-11-11 18:18:00	KAZO	0	0	121	1
Kazo 11/11/19	3652	2019-11-11	One T 2 i)	18:18:00	2019-11-11 18:18:00	KAZO	0	0	122	1
Kazo 11/11/19	3658	2019-11-11	One Ti)	18:18:00	2019-11-11 18:18:00	KAZO	0	0	123	1
Kazo 11/11/19	3946	2019-11-11	18:31:00	18:31:00	2019-11-11 18:31:00	KAZO	0	0	124	1
Kazo 11/11/19	3946	2019-11-11	18:31:00	18:31:00	2019-11-11 18:31:00	KAZO	0	0	125	1
Kazo 11/11/19	4108	2019-11-11	18:33:00	18:33:00	2019-11-11 18:33:00	KAZO	0	0	126	1
Kazo 11/11/19	4192	2019-11-11	18:34:00	18:34:00	2019-11-11 18:34:00	KAZO	0	0	127	1
Kazo 11/12/19	16	2019-11-12	rae One NWiI	07:06:00	2019-11-12 07:06:00	KAZO	0	0	1	1
Kazo 11/12/19	28	2019-11-12	rae One \WiI	07:06:00	2019-11-12 07:06:00	KAZO	0	0	2	1
Kazo 11/12/19	60	2019-11-12	wae e Nii	07:06:00	2019-11-12 07:06:00	KAZO	0	0	3	1
Kazo 11/12/19	76	2019-11-12	wae	07:06:00	2019-11-12 07:06:00	KAZO	0	0	4	1
Kazo 11/12/19	112	2019-11-12	07:06:00	07:06:00	2019-11-12 07:06:00	KAZO	0	0	5	1
Kazo 11/12/19	119	2019-11-12	07:06:00	07:06:00	2019-11-12 07:06:00	KAZO	0	0	6	1
Kazo 11/12/19	208	2019-11-12	07:15:00	07:15:00	2019-11-12 07:15:00	KAZO	0	0	7	1
Kazo 11/12/19	268	2019-11-12	rae ei	07:15:00	2019-11-12 07:15:00	KAZO	0	0	8	1
Kazo 11/12/19	298	2019-11-12	(Wael NWI	07:15:00	2019-11-12 07:15:00	KAZO	0	0	9	1
Kazo 11/12/19	330	2019-11-12	Ae NWI	07:15:00	2019-11-12 07:15:00	KAZO	0	0	10	1
Kazo 11/12/19	340	2019-11-12	07:22:00	07:22:00	2019-11-12 07:22:00	KAZO	0	0	11	1
Kazo 11/12/19	426	2019-11-12	07:31:00	07:31:00	2019-11-12 07:31:00	KAZO	0	0	12	1
Kazo 11/12/19	442	2019-11-12	WAaw NI	07:31:00	2019-11-12 07:31:00	KAZO	0	0	13	1
Kazo 11/12/19	472	2019-11-12	WAN	07:31:00	2019-11-12 07:31:00	KAZO	0	0	14	1
Kazo 11/12/19	502	2019-11-12	(Waar NI	07:31:00	2019-11-12 07:31:00	KAZO	0	0	15	1
Kazo 11/12/19	538	2019-11-12	07:42:00	07:42:00	2019-11-12 07:42:00	KAZO	0	0	16	1
Kazo 11/12/19	556	2019-11-12	07:42:00	07:42:00	2019-11-12 07:42:00	KAZO	0	0	17	1
Kazo 11/12/19	565	2019-11-12	07:42:00	07:42:00	2019-11-12 07:42:00	KAZO	0	0	18	1
Kazo 11/12/19	574	2019-11-12	07:42:00	07:42:00	2019-11-12 07:42:00	KAZO	0	0	19	1
Kazo 11/12/19	580	2019-11-12	07:42:00	07:42:00	2019-11-12 07:42:00	KAZO	0	0	20	1
Kazo 11/12/19	610	2019-11-12	rae ey N11	07:42:00	2019-11-12 07:42:00	KAZO	0	0	21	1
Kazo 11/12/19	678	2019-11-12	07:43:00	07:43:00	2019-11-12 07:43:00	KAZO	0	0	22	1
Kazo 11/12/19	706	2019-11-12	07:43:00	07:43:00	2019-11-12 07:43:00	KAZO	0	0	23	1
Kazo 11/12/19	730	2019-11-12	wae Fi	07:43:00	2019-11-12 07:43:00	KAZO	0	0	24	1
Kazo 11/12/19	772	2019-11-12	wae Fi	07:43:00	2019-11-12 07:43:00	KAZO	0	0	25	1
Kazo 11/12/19	778	2019-11-12	wae Fi	07:43:00	2019-11-12 07:43:00	KAZO	0	0	26	1
Kazo 11/12/19	784	2019-11-12	wae Fi	07:43:00	2019-11-12 07:43:00	KAZO	0	0	27	1
Kazo 11/12/19	784	2019-11-12	wae Fi	07:43:00	2019-11-12 07:43:00	KAZO	0	0	28	1
Kazo 11/12/19	790	2019-11-12	wae FN	07:43:00	2019-11-12 07:43:00	KAZO	0	0	29	1
Kazo 11/12/19	796	2019-11-12	wae Fi	07:43:00	2019-11-12 07:43:00	KAZO	0	0	30	1
Kazo 11/12/19	850	2019-11-12	07:45:00	07:45:00	2019-11-12 07:45:00	KAZO	0	0	31	1
Kazo 11/12/19	904	2019-11-12	07:45:00	07:45:00	2019-11-12 07:45:00	KAZO	0	0	32	1
Kazo 11/12/19	934	2019-11-12	wae eA NWI	07:45:00	2019-11-12 07:45:00	KAZO	0	0	33	1
Kazo 11/12/19	940	2019-11-12	wae oA NWI	07:45:00	2019-11-12 07:45:00	KAZO	0	0	34	1
Kazo 11/12/19	970	2019-11-12	wae we NWI	07:45:00	2019-11-12 07:45:00	KAZO	0	0	35	1
Kazo 11/12/19	976	2019-11-12	wae WANN	07:45:00	2019-11-12 07:45:00	KAZO	0	0	36	1
Kazo 11/12/19	982	2019-11-12	07:47:00	07:47:00	2019-11-12 07:47:00	KAZO	0	0	37	1
Kazo 11/12/19	994	2019-11-12	07:47:00	07:47:00	2019-11-12 07:47:00	KAZO	0	0	38	1
Kazo 11/12/19	1000	2019-11-12	rae sey N 1	07:47:00	2019-11-12 07:47:00	KAZO	0	0	39	1
Kazo 11/12/19	1006	2019-11-12	rae sey N\1	07:47:00	2019-11-12 07:47:00	KAZO	0	0	40	1
Kazo 11/12/19	1024	2019-11-12	Wiese N\1	07:47:00	2019-11-12 07:47:00	KAZO	0	0	41	1
Kazo 11/12/19	1072	2019-11-12	rae Se7 NN]	07:47:00	2019-11-12 07:47:00	KAZO	0	0	42	1
Kazo 11/12/19	1075	2019-11-12	wae Se7 NN]	07:47:00	2019-11-12 07:47:00	KAZO	0	0	43	1
Kazo 11/12/19	1096	2019-11-12	rae Se7NNi1	07:47:00	2019-11-12 07:47:00	KAZO	0	0	44	1
Kazo 11/12/19	1096	2019-11-12	rae Se7NNi1	07:47:00	2019-11-12 07:47:00	KAZO	0	0	45	1
Kazo 11/12/19	1102	2019-11-12	rae se7 N11	07:47:00	2019-11-12 07:47:00	KAZO	0	0	46	1
Kazo 11/12/19	1108	2019-11-12	rae se7 N11	07:47:00	2019-11-12 07:47:00	KAZO	0	0	47	1
Kazo 11/12/19	1126	2019-11-12	rae Se7N 11	07:47:00	2019-11-12 07:47:00	KAZO	0	0	48	1
Kazo 11/12/19	1138	2019-11-12	rae se N 11	07:47:00	2019-11-12 07:47:00	KAZO	0	0	49	1
Kazo 11/12/19	1144	2019-11-12	Orie se7N i]	07:47:00	2019-11-12 07:47:00	KAZO	0	0	50	1
Kazo 11/12/19	1150	2019-11-12	rae se7N 1	07:47:00	2019-11-12 07:47:00	KAZO	0	0	51	1
Kazo 11/12/19	1150	2019-11-12	rae se7N 1	07:47:00	2019-11-12 07:47:00	KAZO	0	0	52	1
Kazo 11/12/19	1174	2019-11-12	Waal ey-\WiI	07:47:00	2019-11-12 07:47:00	KAZO	0	0	53	1
Kazo 11/12/19	1192	2019-11-12	07:50:00	07:50:00	2019-11-12 07:50:00	KAZO	0	0	54	1
Kazo 11/12/19	1192	2019-11-12	07:50:00	07:50:00	2019-11-12 07:50:00	KAZO	0	0	55	1
Kazo 11/12/19	1198	2019-11-12	rWaen aN	07:50:00	2019-11-12 07:50:00	KAZO	0	0	56	1
Kazo 11/12/19	1216	2019-11-12	rWaeen aN	07:50:00	2019-11-12 07:50:00	KAZO	0	0	57	1
Kazo 11/12/19	1252	2019-11-12	08:12:00	08:12:00	2019-11-12 08:12:00	KAZO	0	0	58	1
Kazo 11/12/19	1270	2019-11-12	08:12:00	08:12:00	2019-11-12 08:12:00	KAZO	0	0	59	1
Kazo 11/12/19	1288	2019-11-12	08:12:00	08:12:00	2019-11-12 08:12:00	KAZO	0	0	60	1
Kazo 11/12/19	1324	2019-11-12	08:13:00	08:13:00	2019-11-12 08:13:00	KAZO	0	0	61	1
Kazo 11/12/19	1336	2019-11-12	08:13:00	08:13:00	2019-11-12 08:13:00	KAZO	0	0	62	1
Kazo 11/12/19	1366	2019-11-12	08:20:00	08:20:00	2019-11-12 08:20:00	KAZO	0	0	63	1
Kazo 11/12/19	1438	2019-11-12	08:23:00	08:23:00	2019-11-12 08:23:00	KAZO	0	0	64	1
Kazo 11/12/19	1456	2019-11-12	08:23:00	08:23:00	2019-11-12 08:23:00	KAZO	0	0	65	1
Kazo 11/12/19	1486	2019-11-12	Ors earac eV	08:23:00	2019-11-12 08:23:00	KAZO	0	0	66	1
Kazo 11/12/19	1504	2019-11-12	08:30:00	08:30:00	2019-11-12 08:30:00	KAZO	0	0	67	1
Kazo 11/12/19	1516	2019-11-12	08:30:00	08:30:00	2019-11-12 08:30:00	KAZO	0	0	68	1
Kazo 11/12/19	1588	2019-11-12	08:34:00	08:34:00	2019-11-12 08:34:00	KAZO	0	0	69	1
Kazo 11/12/19	1612	2019-11-12	08:36:00	08:36:00	2019-11-12 08:36:00	KAZO	0	0	70	1
Kazo 11/12/19	1612	2019-11-12	08:36:00	08:36:00	2019-11-12 08:36:00	KAZO	0	0	71	1
Kazo 11/12/19	1612	2019-11-12	08:36:00	08:36:00	2019-11-12 08:36:00	KAZO	0	0	72	1
Kazo 11/12/19	1666	2019-11-12	08:37:00	08:37:00	2019-11-12 08:37:00	KAZO	0	0	73	1
Kazo 11/12/19	1672	2019-11-12	08:37:00	08:37:00	2019-11-12 08:37:00	KAZO	0	0	74	1
Kazo 11/12/19	1678	2019-11-12	08:37:00	08:37:00	2019-11-12 08:37:00	KAZO	0	0	75	1
Kazo 11/12/19	1740	2019-11-12	08:38:00	08:38:00	2019-11-12 08:38:00	KAZO	0	0	76	1
Kazo 11/12/19	1750	2019-11-12	08:38:00	08:38:00	2019-11-12 08:38:00	KAZO	0	0	77	1
Kazo 11/12/19	1804	2019-11-12	08:44:00	08:44:00	2019-11-12 08:44:00	KAZO	0	0	78	1
Kazo 11/12/19	1810	2019-11-12	08:44:00	08:44:00	2019-11-12 08:44:00	KAZO	0	0	79	1
Kazo 11/12/19	1834	2019-11-12	08:44:00	08:44:00	2019-11-12 08:44:00	KAZO	0	0	80	1
Kazo 11/12/19	1858	2019-11-12	09:00:00	09:00:00	2019-11-12 09:00:00	KAZO	0	0	81	1
Kazo 11/12/19	1876	2019-11-12	09:00:00	09:00:00	2019-11-12 09:00:00	KAZO	0	0	82	1
Kazo 11/12/19	1912	2019-11-12	09:01:00	09:01:00	2019-11-12 09:01:00	KAZO	0	0	83	1
Kazo 11/12/19	1977	2019-11-12	09:14:00	09:14:00	2019-11-12 09:14:00	KAZO	0	0	84	1
Kazo 11/12/19	1992	2019-11-12	09:14:00	09:14:00	2019-11-12 09:14:00	KAZO	0	0	85	1
Kazo 11/12/19	2026	2019-11-12	09:16:00	09:16:00	2019-11-12 09:16:00	KAZO	0	0	86	1
Kazo 11/12/19	2104	2019-11-12	09:24:00	09:24:00	2019-11-12 09:24:00	KAZO	0	0	87	1
Kazo 11/12/19	2122	2019-11-12	One	09:24:00	2019-11-12 09:24:00	KAZO	0	0	88	1
Kazo 11/12/19	2146	2019-11-12	09:31:00	09:31:00	2019-11-12 09:31:00	KAZO	0	0	89	1
Kazo 11/12/19	2176	2019-11-12	09:38:00	09:38:00	2019-11-12 09:38:00	KAZO	0	0	90	1
Kazo 11/12/19	2200	2019-11-12	09:38:00	09:38:00	2019-11-12 09:38:00	KAZO	0	0	91	1
Kazo 11/12/19	2212	2019-11-12	09:38:00	09:38:00	2019-11-12 09:38:00	KAZO	0	0	92	1
Kazo 11/12/19	2230	2019-11-12	09:38:00	09:38:00	2019-11-12 09:38:00	KAZO	0	0	93	1
Kazo 11/12/19	2284	2019-11-12	09:45:00	09:45:00	2019-11-12 09:45:00	KAZO	0	0	94	1
Kazo 11/12/19	2398	2019-11-12	10:00:00	10:00:00	2019-11-12 10:00:00	KAZO	0	0	95	1
Kazo 11/12/19	2464	2019-11-12	10:21:00	10:21:00	2019-11-12 10:21:00	KAZO	0	0	96	1
Kazo 11/12/19	2476	2019-11-12	10:21:00	10:21:00	2019-11-12 10:21:00	KAZO	0	0	97	1
Kazo 11/12/19	2512	2019-11-12	meee eI	10:21:00	2019-11-12 10:21:00	KAZO	0	0	98	1
Kazo 11/12/19	2530	2019-11-12	One oN	10:21:00	2019-11-12 10:21:00	KAZO	0	0	99	1
Kazo 11/12/19	2548	2019-11-12	nee eI	10:21:00	2019-11-12 10:21:00	KAZO	0	0	100	1
Kazo 11/12/19	2554	2019-11-12	eevee	10:21:00	2019-11-12 10:21:00	KAZO	0	0	101	1
Kazo 11/12/19	2650	2019-11-12	10:33:00	10:33:00	2019-11-12 10:33:00	KAZO	0	0	102	1
Kazo 11/12/19	2662	2019-11-12	10:33:00	10:33:00	2019-11-12 10:33:00	KAZO	0	0	103	1
Kazo 11/12/19	2710	2019-11-12	10:44:00	10:44:00	2019-11-12 10:44:00	KAZO	0	0	104	1
Kazo 11/12/19	2716	2019-11-12	10:44:00	10:44:00	2019-11-12 10:44:00	KAZO	0	0	105	1
Kazo 11/12/19	2746	2019-11-12	10:51:00	10:51:00	2019-11-12 10:51:00	KAZO	0	0	106	1
Kazo 11/12/19	2800	2019-11-12	10:56:00	10:56:00	2019-11-12 10:56:00	KAZO	0	0	107	1
Kazo 11/12/19	2932	2019-11-12	11:08:00	11:08:00	2019-11-12 11:08:00	KAZO	0	0	108	1
Kazo 11/12/19	2938	2019-11-12	11:08:00	11:08:00	2019-11-12 11:08:00	KAZO	0	0	109	1
Kazo 11/12/19	2944	2019-11-12	11:08:00	11:08:00	2019-11-12 11:08:00	KAZO	0	0	110	1
Kazo 11/12/19	2950	2019-11-12	11:08:00	11:08:00	2019-11-12 11:08:00	KAZO	0	0	111	1
Kazo 11/12/19	3010	2019-11-12	11:20:00	11:20:00	2019-11-12 11:20:00	KAZO	0	0	112	1
Kazo 11/12/19	3070	2019-11-12	11:21:00	11:21:00	2019-11-12 11:21:00	KAZO	0	0	113	1
Kazo 11/12/19	3094	2019-11-12	11:21:00	11:21:00	2019-11-12 11:21:00	KAZO	0	0	114	1
Kazo 11/12/19	3100	2019-11-12	11:21:00	11:21:00	2019-11-12 11:21:00	KAZO	0	0	115	1
Kazo 11/12/19	3130	2019-11-12	11:25:00	11:25:00	2019-11-12 11:25:00	KAZO	0	0	116	1
Kazo 11/12/19	3136	2019-11-12	11:25:00	11:25:00	2019-11-12 11:25:00	KAZO	0	0	117	1
Kazo 11/12/19	3178	2019-11-12	11:27:00	11:27:00	2019-11-12 11:27:00	KAZO	0	0	118	1
Kazo 11/12/19	3208	2019-11-12	11:27:00	11:27:00	2019-11-12 11:27:00	KAZO	0	0	119	1
Kazo 11/12/19	3226	2019-11-12	11:27:00	11:27:00	2019-11-12 11:27:00	KAZO	0	0	120	1
Kazo 11/12/19	3286	2019-11-12	11:32:00	11:32:00	2019-11-12 11:32:00	KAZO	0	0	121	1
Kazo 11/12/19	3286	2019-11-12	11:32:00	11:32:00	2019-11-12 11:32:00	KAZO	0	0	122	1
Kazo 11/12/19	3292	2019-11-12	11:32:00	11:32:00	2019-11-12 11:32:00	KAZO	0	0	123	1
Kazo 11/12/19	3316	2019-11-12	11:38:00	11:38:00	2019-11-12 11:38:00	KAZO	0	0	124	1
Kazo 11/12/19	3334	2019-11-12	11:38:00	11:38:00	2019-11-12 11:38:00	KAZO	0	0	125	1
Kazo 11/12/19	3358	2019-11-12	11:49:00	11:49:00	2019-11-12 11:49:00	KAZO	0	0	126	1
Kazo 11/12/19	3370	2019-11-12	ear so	11:49:00	2019-11-12 11:49:00	KAZO	0	0	127	1
Kazo 11/12/19	3412	2019-11-12	eae 4-11	11:49:00	2019-11-12 11:49:00	KAZO	0	0	128	1
Mugeri 11/17/19	323	2019-11-17	14:28:00	14:28:00	2019-11-17 14:28:00	CAMERA1	1	0	1	1
Mugeri 11/17/19	1437	2019-11-17	14:33:00	14:33:00	2019-11-17 14:33:00	CAMERA1	0	1	2	1
Mugeri 11/17/19	2363	2019-11-17	14:34:00	14:34:00	2019-11-17 14:34:00	CAMERA1	0	1	3	1
Mugeri 11/17/19	3805	2019-11-17	14:35:00	14:35:00	2019-11-17 14:35:00	CAMERA1	0	1	4	1
Mugeri 11/17/19	6046	2019-11-17	14:38:00	14:38:00	2019-11-17 14:38:00	CAMERA1	1	0	5	1
Mugeri 11/17/19	6844	2019-11-17	14:40:00	14:40:00	2019-11-17 14:40:00	CAMERA1	1	0	6	1
Mugeri 11/17/19	6940	2019-11-17	14:40:00	14:40:00	2019-11-17 14:40:00	CAMERA1	1	0	7	1
Mugeri 11/17/19	7237	2019-11-17	14:41:00	14:41:00	2019-11-17 14:41:00	CAMERA1	1	0	8	1
Mugeri 11/17/19	7854	2019-11-17	14:41:00	14:41:00	2019-11-17 14:41:00	CAMERA1	0	1	9	1
Mugeri 11/17/19	8385	2019-11-17	14:45:00	14:45:00	2019-11-17 14:45:00	CAMERA1	0	1	10	1
Mugeri 11/17/19	10018	2019-11-17	14:47:00	14:47:00	2019-11-17 14:47:00	CAMERA1	0	1	11	1
Mugeri 11/17/19	10073	2019-11-17	14:47:00	14:47:00	2019-11-17 14:47:00	CAMERA1	0	1	12	1
Mugeri 11/17/19	10881	2019-11-17	14:48:00	14:48:00	2019-11-17 14:48:00	CAMERA1	1	0	13	1
Mugeri 11/17/19	11078	2019-11-17	14:48:00	14:48:00	2019-11-17 14:48:00	CAMERA1	1	0	14	1
Mugeri 11/17/19	11745	2019-11-17	14:48:00	14:48:00	2019-11-17 14:48:00	CAMERA1	1	0	15	1
Mugeri 11/17/19	11810	2019-11-17	14:49:00	14:49:00	2019-11-17 14:49:00	CAMERA1	1	0	16	1
Mugeri 11/17/19	14693	2019-11-17	14:50:00	14:50:00	2019-11-17 14:50:00	CAMERA1	0	1	17	1
Mugeri 11/17/19	14806	2079-11-17	14:50:00	14:50:00	2079-11-17 14:50:00	CAMERA1	1	0	18	1
Mugeri 11/17/19	15001	2019-11-17	14:51:00	14:51:00	2019-11-17 14:51:00	CAMERA1	0	1	19	1
Mugeri 11/17/19	17095	2019-11-17	14:56:00	14:56:00	2019-11-17 14:56:00	CAMERA1	0	1	20	1
Mugeri 11/17/19	17187	2019-11-17	14:56:00	14:56:00	2019-11-17 14:56:00	CAMERA1	0	1	21	1
Mugeri 11/17/19	21409	2019-11-17	15:08:00	15:08:00	2019-11-17 15:08:00	CAMERA1	0	1	22	1
Mugeri 11/17/19	21889	2019-11-17	15:09:00	15:09:00	2019-11-17 15:09:00	CAMERA1	0	1	23	1
Mugeri 11/17/19	24339	2019-11-17	15:25:00	15:25:00	2019-11-17 15:25:00	CAMERA1	0	1	24	1
Mugeri 11/17/19	24375	2019-11-17	15:25:00	15:25:00	2019-11-17 15:25:00	CAMERA1	0	1	25	1
Mugeri 11/17/19	24421	2019-11-17	15:25:00	15:25:00	2019-11-17 15:25:00	CAMERA1	0	1	26	1
Mugeri 11/17/19	24704	2019-11-17	15:26:00	15:26:00	2019-11-17 15:26:00	CAMERA1	1	0	27	1
Mugeri 11/17/19	24928	2019-11-17	15:26:00	15:26:00	2019-11-17 15:26:00	CAMERA1	0	1	28	1
Mugeri 11/17/19	24929	2019-11-17	15:26:00	15:26:00	2019-11-17 15:26:00	CAMERA1	0	1	29	1
Mugeri 11/17/19	26266	2019-11-17	15:26:00	15:26:00	2019-11-17 15:26:00	CAMERA1	0	1	30	1
Mugeri 11/17/19	27812	2019-11-17	15:28:00	15:28:00	2019-11-17 15:28:00	CAMERA1	0	1	31	1
Mugeri 11/17/19	28269	2019-11-17	15:28:00	15:28:00	2019-11-17 15:28:00	CAMERA1	0	1	32	1
Mugeri 11/17/19	28334	2019-11-17	15:28:00	15:28:00	2019-11-17 15:28:00	CAMERA1	1	0	33	1
Mugeri 11/17/19	29354	2019-11-17	15:28:00	15:28:00	2019-11-17 15:28:00	CAMERA	0	1	34	1
Mugeri 11/17/19	29625	2019-11-17	15:29:00	15:29:00	2019-11-17 15:29:00	ery | eel	1	0	35	1
Mugeri 11/17/19	29724	2019-11-17	15:29:00	15:29:00	2019-11-17 15:29:00	ferN aioe en	1	0	36	1
Mugeri 11/17/19	29967	2019-11-17	15:29:00	15:29:00	2019-11-17 15:29:00	ery awe	0	1	37	1
Mugeri 11/17/19	31202	2019-11-17	15:30:00	15:30:00	2019-11-17 15:30:00	CAMERA1	0	1	38	1
Mugeri 11/17/19	31341	2019-11-17	15:30:00	15:30:00	2019-11-17 15:30:00	or N aaa	1	0	39	1
Mugeri 11/17/19	34020	2019-11-17	15:30:00	15:30:00	2019-11-17 15:30:00	CAMERA	0	1	40	1
Mugeri 11/17/19	34942	2019-11-17	15:32:00	15:32:00	2019-11-17 15:32:00	CAMERA1	0	1	41	1
Mugeri 11/17/19	35404	2019-11-17	15:33:00	15:33:00	2019-11-17 15:33:00	CAMERA1	0	1	42	1
Mugeri 11/17/19	35446	2019-11-17	15:33:00	15:33:00	2019-11-17 15:33:00	CAMERA1	0	1	43	1
Mugeri 11/17/19	35844	2019-11-17	15:36:00	15:36:00	2019-11-17 15:36:00	CAMERA1	1	0	44	1
Mugeri 11/17/19	39269	2019-11-17	15:43:00	15:43:00	2019-11-17 15:43:00	CAMERA1	0	1	45	1
Mugeri 11/17/19	41684	2019-11-17	15:46:00	15:46:00	2019-11-17 15:46:00	CAMERA1	1	0	46	1
Mugeri 11/17/19	43056	2019-11-17	15:48:00	15:48:00	2019-11-17 15:48:00	CAMERA1	0	1	47	1
Mugeri 11/17/19	43115	2019-11-17	15:48:00	15:48:00	2019-11-17 15:48:00	(or-N | meee	0	1	48	1
Mugeri 11/17/19	46017	2019-11-17	15:57:00	15:57:00	2019-11-17 15:57:00	CAMERA1	0	1	49	1
Mugeri 11/17/19	47038	2019-11-17	16:00:00	16:00:00	2019-11-17 16:00:00	CAMERA1	0	1	50	1
Mugeri 11/17/19	47690	2019-11-17	16:00:00	16:00:00	2019-11-17 16:00:00	CAMERA1	0	1	51	1
Mugeri 11/17/19	47732	2019-11-17	16:01:00	16:01:00	2019-11-17 16:01:00	CAMERA1	0	1	52	1
Mugeri 11/17/19	48250	2019-11-17	16:01:00	16:01:00	2019-11-17 16:01:00	CAMERA1	1	0	53	1
Mugeri 11/17/19	48283	2019-11-17	16:01:00	16:01:00	2019-11-17 16:01:00	CAMERA1	1	0	54	1
Mugeri 11/17/19	48310	2019-11-17	16:01:00	16:01:00	2019-11-17 16:01:00	CAMERA1	1	0	55	1
Mugeri 11/17/19	49504	2019-11-17	16:08:00	16:08:00	2019-11-17 16:08:00	CAMERA1	0	1	56	1
Mugeri 11/17/19	50441	2019-11-17	16:09:00	16:09:00	2019-11-17 16:09:00	CAMERA1	0	1	57	1
Mugeri 11/17/19	50471	2019-11-17	16:09:00	16:09:00	2019-11-17 16:09:00	CAMERA1	0	1	58	1
Mugeri 11/17/19	50872	2019-11-17	16:09:00	16:09:00	2019-11-17 16:09:00	(Or-N iy | meee	0	1	59	1
Mugeri 11/17/19	52049	2019-11-17	16:11:00	16:11:00	2019-11-17 16:11:00	CAMERA1	0	1	60	1
Mugeri 11/17/19	55273	2019-11-17	16:15:00	16:15:00	2019-11-17 16:15:00	CAMERA1	0	1	61	1
Mugeri 11/17/19	56809	2019-11-17	16:15:00	16:15:00	2019-11-17 16:15:00	CAMERA1	1	0	62	1
Mugeri 11/17/19	56846	2019-11-17	16:15:00	16:15:00	2019-11-17 16:15:00	CAMERA1	1	0	63	1
Mugeri 11/17/19	57581	2019-11-17	16:16:00	16:16:00	2019-11-17 16:16:00	CAMERA1	1	0	64	1
Mugeri 11/17/19	60681	2019-11-17	16:19:00	16:19:00	2019-11-17 16:19:00	CAMERA1	1	0	65	1
Mugeri 11/17/19	61702	2019-11-17	16:20:00	16:20:00	2019-11-17 16:20:00	CAMERA1	1	0	66	1
Mugeri 11/17/19	62511	2019-11-17	16:23:00	16:23:00	2019-11-17 16:23:00	CAMERA1	1	0	67	1
Mugeri 11/17/19	62554	2019-11-17	16:23:00	16:23:00	2019-11-17 16:23:00	CAMERA1	0	1	68	1
Mugeri 11/17/19	63021	2019-11-17	16:23:00	16:23:00	2019-11-17 16:23:00	CAMERA1	1	0	69	1
Mugeri 11/17/19	63106	2019-11-17	16:27:00	16:27:00	2019-11-17 16:27:00	CAMERA1	1	0	70	1
Mugeri 11/17/19	63130	2019-11-17	16:27:00	16:27:00	2019-11-17 16:27:00	CAMERA1	1	0	71	1
Mugeri 11/17/19	63732	2019-11-17	16:36:00	16:36:00	2019-11-17 16:36:00	CAMERA1	1	0	72	1
Mugeri 11/17/19	64210	2019-11-17	16:40:00	16:40:00	2019-11-17 16:40:00	CAMERA1	0	1	73	1
Mugeri 11/17/19	64574	2019-11-17	16:40:00	16:40:00	2019-11-17 16:40:00	CAMERA1	0	1	74	1
Mugeri 11/17/19	64810	2019-11-17	16:43:00	16:43:00	2019-11-17 16:43:00	CAMERA1	1	0	75	1
Mugeri 11/17/19	65308	2019-11-17	16:46:00	16:46:00	2019-11-17 16:46:00	CAMERA1	1	0	76	1
Mugeri 11/17/19	65815	2019-11-17	16:50:00	16:50:00	2019-11-17 16:50:00	CAMERA1	1	0	77	1
Mugeri 11/17/19	66181	2019-11-17	16:50:00	16:50:00	2019-11-17 16:50:00	CAMERA1	0	1	78	1
Mugeri 11/17/19	66680	2019-11-17	16:51:00	16:51:00	2019-11-17 16:51:00	CAMERA1	0	1	79	1
Mugeri 11/17/19	67113	2019-11-17	16:52:00	16:52:00	2019-11-17 16:52:00	CAMERA1	0	1	80	1
Mugeri 11/17/19	67493	2019-11-17	16:53:00	16:53:00	2019-11-17 16:53:00	CAMERA1	1	0	81	1
Mugeri 11/17/19	67774	2019-11-17	16:56:00	16:56:00	2019-11-17 16:56:00	CAMERA1	1	0	82	1
Mugeri 11/17/19	67805	2019-11-17	16:56:00	16:56:00	2019-11-17 16:56:00	for aaa	1	0	83	1
Mugeri 11/17/19	67828	2019-11-17	16:56:00	16:56:00	2019-11-17 16:56:00	CAMERA1	1	0	84	1
Mugeri 11/17/19	67911	2019-11-17	16:56:00	16:56:00	2019-11-17 16:56:00	CAMERA1	1	0	85	1
Mugeri 11/17/19	67946	2019-11-17	16:56:00	16:56:00	2019-11-17 16:56:00	CAMERA1	1	0	86	1
Mugeri 11/17/19	67996	2019-11-17	16:56:00	16:56:00	2019-11-17 16:56:00	CAMERA1	1	0	87	1
Mugeri 11/17/19	68091	2019-11-17	16:56:00	16:56:00	2019-11-17 16:56:00	CAMERA1	1	0	88	1
Mugeri 11/17/19	68157	2019-11-17	16:56:00	16:56:00	2019-11-17 16:56:00	CAMERA1	1	0	89	1
Mugeri 11/17/19	68688	2019-11-17	16:56:00	16:56:00	2019-11-17 16:56:00	CAMERA1	0	1	90	1
Mugeri 11/17/19	68944	2019-11-17	16:57:00	16:57:00	2019-11-17 16:57:00	CAMERA1	0	1	91	1
Mugeri 11/17/19	69320	2019-11-17	16:57:00	16:57:00	2019-11-17 16:57:00	CAMERA1	0	1	92	1
Mugeri 11/17/19	69826	2019-11-17	16:57:00	16:57:00	2019-11-17 16:57:00	CAMERA1	0	1	93	1
Mugeri 11/17/19	69876	2019-11-17	16:58:00	16:58:00	2019-11-17 16:58:00	feral	0	1	94	1
Mugeri 11/17/19	70293	2019-11-17	16:59:00	16:59:00	2019-11-17 16:59:00	CAMERA1	1	0	95	1
Mugeri 11/17/19	70916	2019-11-17	17:01:00	17:01:00	2019-11-17 17:01:00	ori | marae	1	0	96	1
Mugeri 11/17/19	71324	2019-11-17	17:01:00	17:01:00	2019-11-17 17:01:00	CAMERA1	0	1	97	1
Mugeri 11/17/19	71525	2019-11-17	17:01:00	17:01:00	2019-11-17 17:01:00	CAMERA1	0	1	98	1
Mugeri 11/17/19	71562	2019-11-17	17:03:00	17:03:00	2019-11-17 17:03:00	CAMERA1	0	1	99	1
Mugeri 11/17/19	71924	2019-11-17	17:03:00	17:03:00	2019-11-17 17:03:00	CAMERA1	1	0	100	1
Mugeri 11/17/19	72320	2019-11-17	17:03:00	17:03:00	2019-11-17 17:03:00	CAMERA1	1	0	101	1
Mugeri 11/17/19	72545	2019-11-17	17:08:00	17:08:00	2019-11-17 17:08:00	CAMERA1	1	0	102	1
Mugeri 11/17/19	72589	2019-11-17	17:08:00	17:08:00	2019-11-17 17:08:00	CAMERA1	1	0	103	1
Mugeri 11/17/19	73086	2019-11-17	17:10:00	17:10:00	2019-11-17 17:10:00	roy-N i | ae eaava	1	0	104	1
Mugeri 11/17/19	73366	2019-11-17	17:10:00	17:10:00	2019-11-17 17:10:00	CAMERA1	1	0	105	1
Mugeri 11/17/19	73447	2019-11-17	17:10:00	17:10:00	2019-11-17 17:10:00	roy-N i | meee	1	0	106	1
Mugeri 11/17/19	73694	2019-11-17	17:10:00	17:10:00	2019-11-17 17:10:00	CAMERA1	1	0	107	1
Mugeri 11/17/19	73754	2019-11-17	17:10:00	17:10:00	2019-11-17 17:10:00	CAMERA1	1	0	108	1
Mugeri 11/17/19	74279	2019-11-17	17:10:00	17:10:00	2019-11-17 17:10:00	CAMERA1	1	0	109	1
Mugeri 11/17/19	74731	2019-11-17	17:12:00	17:12:00	2019-11-17 17:12:00	fel ae el	0	1	110	1
Mugeri 11/17/19	75192	2019-11-17	17:13:00	17:13:00	2019-11-17 17:13:00	CAMERA1	0	1	111	1
Mugeri 11/17/19	75643	2019-11-17	17:14:00	17:14:00	2019-11-17 17:14:00	CAMERA1	0	1	112	1
Mugeri 11/17/19	75678	2019-11-17	17:14:00	17:14:00	2019-11-17 17:14:00	CAMERA1	0	1	113	1
Mugeri 11/17/19	75730	2019-11-17	17:14:00	17:14:00	2019-11-17 17:14:00	CAMERA	0	1	114	1
Mugeri 11/17/19	75792	2019-11-17	17:14:00	17:14:00	2019-11-17 17:14:00	CAMERA1	0	1	115	1
Mugeri 11/17/19	76563	2019-11-17	17:18:00	17:18:00	2019-11-17 17:18:00	CAMERA1	1	0	116	1
Mugeri 11/17/19	77025	2019-11-17	17:20:00	17:20:00	2019-11-17 17:20:00	CAMERA1	0	1	117	1
Mugeri 11/17/19	77079	2019-11-17	17:20:00	17:20:00	2019-11-17 17:20:00	CAMERA1	0	1	118	1
Mugeri 11/17/19	77495	2019-11-17	17:27:00	17:27:00	2019-11-17 17:27:00	CAMERA1	1	0	119	1
Mugeri 11/17/19	77532	2019-11-17	17:27:00	17:27:00	2019-11-17 17:27:00	CAMERA1	1	0	120	1
Mugeri 11/17/19	78009	2019-11-17	17:29:00	17:29:00	2019-11-17 17:29:00	CAMERA1	0	1	121	1
Mugeri 11/17/19	78390	2019-11-17	17:30:00	17:30:00	2019-11-17 17:30:00	CAMERA1	0	1	122	1
Mugeri 11/17/19	78800	2019-11-17	17:30:00	17:30:00	2019-11-17 17:30:00	CAMERA1	0	1	123	1
Mugeri 11/17/19	78853	2019-11-17	17:30:00	17:30:00	2019-11-17 17:30:00	CAMERA1	0	1	124	1
Mugeri 11/17/19	78925	2019-11-17	17:30:00	17:30:00	2019-11-17 17:30:00	CAMERA1	0	1	125	1
Mugeri 11/17/19	79558	2019-11-17	17:31:00	17:31:00	2019-11-17 17:31:00	CAMERA1	1	0	126	1
Mugeri 11/17/19	80387	2019-11-17	17:39:00	17:39:00	2019-11-17 17:39:00	CAMERA1	0	1	127	1
Mugeri 11/17/19	80800	2019-11-17	17:50:00	17:50:00	2019-11-17 17:50:00	CAMERA1	0	1	128	1
Mugeri 11/17/19	80893	2019-11-17	17:50:00	17:50:00	2019-11-17 17:50:00	CAMERA	0	1	129	1
Mugeri 11/18/19	528	2019-11-18	07:09:00	07:09:00	2019-11-18 07:09:00	roy-N i | meee	0	1	1	1
Mugeri 11/18/19	1452	2019-11-18	07:11:00	07:11:00	2019-11-18 07:11:00	CAMERA1	1	0	1	1
Mugeri 11/18/19	1665	2019-11-18	07:11:00	07:11:00	2019-11-18 07:11:00	CAMERA1	1	0	2	1
Mugeri 11/18/19	2086	2019-11-18	07:12:00	07:12:00	2019-11-18 07:12:00	CAMERA1	1	0	3	1
Mugeri 11/18/19	2358	2019-11-18	07:12:00	07:12:00	2019-11-18 07:12:00	CAMERA1	1	0	4	1
Mugeri 11/18/19	3260	2019-11-18	07:26:00	07:26:00	2019-11-18 07:26:00	CAMERA?	1	0	5	1
Mugeri 11/18/19	4624	2019-11-18	07:27:00	07:27:00	2019-11-18 07:27:00	CAMERA1	0	1	7	1
Mugeri 11/18/19	5456	2019-11-18	07:28:00	07:28:00	2019-11-18 07:28:00	CAMERA1	1	0	6	1
Mugeri 11/18/19	5521	2019-11-18	07:28:00	07:28:00	2019-11-18 07:28:00	CAMERA1	0	1	9	1
Mugeri 11/18/19	5864	2019-11-18	07:28:00	07:28:00	2019-11-18 07:28:00	CAMERA1	1	0	7	1
Mugeri 11/18/19	6237	2019-11-18	07:29:00	07:29:00	2019-11-18 07:29:00	CAMERA1	1	0	8	1
Mugeri 11/18/19	6423	2019-11-18	07:30:00	07:30:00	2019-11-18 07:30:00	CAMERA1	1	0	9	1
Mugeri 11/18/19	6532	2019-11-18	07:30:00	07:30:00	2019-11-18 07:30:00	CAMERA1	1	0	10	1
Mugeri 11/18/19	7007	2019-11-18	07:31:00	07:31:00	2019-11-18 07:31:00	CAMERA1	1	0	11	1
Mugeri 11/18/19	7029	2019-11-18	07:31:00	07:31:00	2019-11-18 07:31:00	CAMERA1	1	0	12	1
Mugeri 11/18/19	7463	2019-11-18	07:33:00	07:33:00	2019-11-18 07:33:00	CAMERA1	1	0	13	1
Mugeri 11/18/19	8300	2019-11-18	07:34:00	07:34:00	2019-11-18 07:34:00	CAMERA1	1	0	14	1
Mugeri 11/18/19	8675	2019-11-18	07:36:00	07:36:00	2019-11-18 07:36:00	CAMERA1	1	0	15	1
Mugeri 11/18/19	11091	2019-11-18	07:46:00	07:46:00	2019-11-18 07:46:00	CAMERA1	1	0	16	1
Mugeri 11/18/19	11288	2019-11-18	07:47:00	07:47:00	2019-11-18 07:47:00	CAMERA1	1	0	17	1
Mugeri 11/18/19	11407	2019-11-18	07:47:00	07:47:00	2019-11-18 07:47:00	CAMERA1	0	1	21	1
Mugeri 11/18/19	11728	2019-11-18	07:48:00	07:48:00	2019-11-18 07:48:00	CAMERA1	1	0	18	1
Mugeri 11/18/19	12484	2019-11-18	07:48:00	07:48:00	2019-11-18 07:48:00	CAMERA1	1	0	19	1
Mugeri 11/18/19	13151	2019-11-18	07:49:00	07:49:00	2019-11-18 07:49:00	CAMERA1	0	1	24	1
Mugeri 11/18/19	13151	2019-11-18	07:49:00	07:49:00	2019-11-18 07:49:00	CAMERA1	1	0	20	1
Mugeri 11/18/19	13922	2019-11-18	07:49:00	07:49:00	2019-11-18 07:49:00	CAMERA1	0	1	26	1
Mugeri 11/18/19	16691	2019-11-18	07:53:00	07:53:00	2019-11-18 07:53:00	CAMERA1	1	0	21	1
Mugeri 11/18/19	16703	2019-11-18	07:53:00	07:53:00	2019-11-18 07:53:00	CAMERA1	0	1	28	1
Mugeri 11/18/19	17109	2019-11-18	07:53:00	07:53:00	2019-11-18 07:53:00	CAMERA1	0	1	29	1
Mugeri 11/18/19	18021	2019-11-18	07:54:00	07:54:00	2019-11-18 07:54:00	CAMERA1	0	1	30	1
Mugeri 11/18/19	18092	2019-11-18	07:54:00	07:54:00	2019-11-18 07:54:00	CAMERA1	0	1	31	1
Mugeri 11/18/19	18560	2019-11-18	07:56:00	07:56:00	2019-11-18 07:56:00	CAMERAT	0	1	32	1
Mugeri 11/18/19	19010	2019-11-18	07:56:00	07:56:00	2019-11-18 07:56:00	CAMERA1	1	0	22	1
Mugeri 11/18/19	19501	2019-11-18	07:57:00	07:57:00	2019-11-18 07:57:00	CAMERA1	1	0	23	1
Mugeri 11/18/19	20751	2019-11-18	08:02:00	08:02:00	2019-11-18 08:02:00	CAMERA1	1	0	24	1
Mugeri 11/18/19	21136	2019-11-18	08:02:00	08:02:00	2019-11-18 08:02:00	CAMERA1	1	0	25	1
Mugeri 11/18/19	21643	2019-11-18	08:02:00	08:02:00	2019-11-18 08:02:00	CAMERA1	0	1	37	1
Mugeri 11/18/19	22014	2019-11-18	08:03:00	08:03:00	2019-11-18 08:03:00	CAMERA?	1	0	26	1
Mugeri 11/18/19	22237	2019-11-18	08:03:00	08:03:00	2019-11-18 08:03:00	CAMERA1	1	0	27	1
Mugeri 11/18/19	22327	2019-11-18	08:03:00	08:03:00	2019-11-18 08:03:00	CAMERA1	1	0	28	1
Mugeri 11/18/19	22805	2019-11-18	08:05:00	08:05:00	2019-11-18 08:05:00	CAMERA1	0	1	41	1
Mugeri 11/18/19	24169	2019-11-18	08:06:00	08:06:00	2019-11-18 08:06:00	CAMERA1	1	0	29	1
Mugeri 11/18/19	24817	2019-11-18	08:07:00	08:07:00	2019-11-18 08:07:00	CAMERA1	1	0	30	1
Mugeri 11/18/19	26052	2019-11-18	08:09:00	08:09:00	2019-11-18 08:09:00	CAMERA1	1	0	31	1
Mugeri 11/18/19	26824	2019-11-18	08:09:00	08:09:00	2019-11-18 08:09:00	CAMERA1	1	0	32	1
Mugeri 11/18/19	27200	2019-11-18	08:10:00	08:10:00	2019-11-18 08:10:00	CAMERA1	0	1	46	1
Mugeri 11/18/19	28080	2019-11-18	08:11:00	08:11:00	2019-11-18 08:11:00	CAMERA1	0	1	47	1
Mugeri 11/18/19	28202	2019-11-18	08:12:00	08:12:00	2019-11-18 08:12:00	oy-N | meee	1	0	33	1
Mugeri 11/18/19	29067	2019-11-18	08:14:00	08:14:00	2019-11-18 08:14:00	CAMERA1	0	1	49	1
Mugeri 11/18/19	29464	2019-11-18	08:16:00	08:16:00	2019-11-18 08:16:00	CAMERA1	1	0	34	1
Mugeri 11/18/19	29741	2019-11-18	08:16:00	08:16:00	2019-11-18 08:16:00	CAMERA1	1	0	35	1
Mugeri 11/18/19	30227	2019-11-18	08:18:00	08:18:00	2019-11-18 08:18:00	CAMERA1	1	0	36	1
Mugeri 11/18/19	30296	2019-11-18	08:18:00	08:18:00	2019-11-18 08:18:00	CAMERA1	1	0	37	1
Mugeri 11/18/19	30867	2019-11-18	08:18:00	08:18:00	2019-11-18 08:18:00	CAMERA1	0	1	54	1
Mugeri 11/18/19	30980	2019-11-18	08:18:00	08:18:00	2019-11-18 08:18:00	CAMERA1	0	1	55	1
Mugeri 11/18/19	31807	2019-11-18	08:20:00	08:20:00	2019-11-18 08:20:00	CAMERA1	0	1	56	1
Mugeri 11/18/19	31884	2019-11-18	08:20:00	08:20:00	2019-11-18 08:20:00	CAMERA1	1	0	38	1
Mugeri 11/18/19	32111	2019-11-18	08:20:00	08:20:00	2019-11-18 08:20:00	CAMERA1	1	0	39	1
Mugeri 11/18/19	33660	2019-11-18	08:22:00	08:22:00	2019-11-18 08:22:00	CAMERA1	1	0	40	1
Mugeri 11/18/19	34241	2019-11-18	08:24:00	08:24:00	2019-11-18 08:24:00	CAMERA1	0	1	60	1
Mugeri 11/18/19	34982	2019-11-18	08:24:00	08:24:00	2019-11-18 08:24:00	CAMERA1	1	0	41	1
Mugeri 11/18/19	35203	2019-11-18	08:24:00	08:24:00	2019-11-18 08:24:00	CAMERA1	0	1	62	1
Mugeri 11/18/19	35851	2019-11-18	08:25:00	08:25:00	2019-11-18 08:25:00	CAMERA1	0	1	63	1
Mugeri 11/18/19	36250	2019-11-18	08:26:00	08:26:00	2019-11-18 08:26:00	CAMERA1	1	0	42	1
Mugeri 11/18/19	36310	2019-11-18	08:26:00	08:26:00	2019-11-18 08:26:00	CAMERA1	1	0	43	1
Mugeri 11/18/19	36889	2019-11-18	08:28:00	08:28:00	2019-11-18 08:28:00	CAMERA1	1	0	44	1
Mugeri 11/18/19	37405	2019-11-18	08:30:00	08:30:00	2019-11-18 08:30:00	CAMERA1	0	1	67	1
Mugeri 11/18/19	37536	2019-11-18	08:30:00	08:30:00	2019-11-18 08:30:00	CAMERA1	0	1	68	1
Mugeri 11/18/19	37607	2019-11-18	08:30:00	08:30:00	2019-11-18 08:30:00	CAMERA1	0	1	69	1
Mugeri 11/18/19	38030	2019-11-18	08:34:00	08:34:00	2019-11-18 08:34:00	CAMERA1	0	1	70	1
Mugeri 11/18/19	38440	2019-11-18	08:34:00	08:34:00	2019-11-18 08:34:00	roy-N i | meee	0	1	71	1
Mugeri 11/18/19	38847	2019-11-18	08:34:00	08:34:00	2019-11-18 08:34:00	CAMERA1	0	1	72	1
Mugeri 11/18/19	39232	2019-11-18	08:34:00	08:34:00	2019-11-18 08:34:00	CAMERA1	1	0	45	1
Mugeri 11/18/19	40595	2019-11-18	08:36:00	08:36:00	2019-11-18 08:36:00	CAMERA	1	0	46	1
Mugeri 11/18/19	40987	2019-11-18	08:37:00	08:37:00	2019-11-18 08:37:00	CAMERA1	0	1	75	1
Mugeri 11/18/19	41389	2019-11-18	08:37:00	08:37:00	2019-11-18 08:37:00	CAMERA1	0	1	76	1
Mugeri 11/18/19	42647	2019-11-18	08:38:00	08:38:00	2019-11-18 08:38:00	CAMERA1	1	0	47	1
Mugeri 11/18/19	42797	2019-11-18	08:39:00	08:39:00	2019-11-18 08:39:00	CAMERA1	0	1	78	1
Mugeri 11/18/19	43290	2019-11-18	08:40:00	08:40:00	2019-11-18 08:40:00	CAMERA1	0	1	79	1
Mugeri 11/18/19	43445	2019-11-18	08:40:00	08:40:00	2019-11-18 08:40:00	CAMERA1	0	1	80	1
Mugeri 11/18/19	44382	2019-11-18	08:59:00	08:59:00	2019-11-18 08:59:00	CAMERA1	1	0	48	1
Mugeri 11/18/19	45622	2019-11-18	09:01:00	09:01:00	2019-11-18 09:01:00	CAMERA1	0	1	82	1
Mugeri 11/18/19	46112	2019-11-18	09:08:00	09:08:00	2019-11-18 09:08:00	CAMERA1	1	0	49	1
Mugeri 11/18/19	46596	2019-11-18	09:14:00	09:14:00	2019-11-18 09:14:00	ror-N | meee	1	0	50	1
Mugeri 11/18/19	47078	2019-11-18	09:17:00	09:17:00	2019-11-18 09:17:00	CAMERA1	0	1	85	1
Mugeri 11/18/19	47104	2019-11-18	09:17:00	09:17:00	2019-11-18 09:17:00	CAMERA1	0	1	86	1
Mugeri 11/18/19	47598	2019-11-18	09:26:00	09:26:00	2019-11-18 09:26:00	CAMERA1	1	0	51	1
Mugeri 11/18/19	48092	2019-11-18	09:30:00	09:30:00	2019-11-18 09:30:00	CAMERA1	0	1	88	1
Mugeri 11/18/19	48602	2019-11-18	09:32:00	09:32:00	2019-11-18 09:32:00	CAMERA1	0	1	89	1
Mugeri 11/18/19	49153	2019-11-18	09:32:00	09:32:00	2019-11-18 09:32:00	CAMERA1	0	1	90	1
Mugeri 11/18/19	49514	2019-11-18	09:42:00	09:42:00	2019-11-18 09:42:00	CAMERA1	1	0	52	1
Mugeri 11/18/19	49961	2019-11-18	09:46:00	09:46:00	2019-11-18 09:46:00	CAMERA1	1	0	53	1
Mugeri 11/18/19	50711	2019-11-18	09:54:00	09:54:00	2019-11-18 09:54:00	CAMERA1	1	0	54	1
Mugeri 11/18/19	51209	2019-11-18	09:57:00	09:57:00	2019-11-18 09:57:00	CAMERA1	0	1	94	1
Mugeri 11/18/19	51279	2019-11-18	09:57:00	09:57:00	2019-11-18 09:57:00	CAMERA1	0	1	95	1
Mugeri 11/18/19	51733	2019-11-18	10:06:00	10:06:00	2019-11-18 10:06:00	CAMERA1	0	1	96	1
Mugeri 11/18/19	52184	2019-11-18	10:07:00	10:07:00	2019-11-18 10:07:00	CAMERA1	0	1	97	1
Mugeri 11/18/19	52671	2019-11-18	10:09:00	10:09:00	2019-11-18 10:09:00	CAMERA1	0	1	98	1
Mugeri 11/18/19	53117	2019-11-18	10:22:00	10:22:00	2019-11-18 10:22:00	CAMERA1	1	0	55	1
Mugeri 11/18/19	53176	2019-11-18	10:22:00	10:22:00	2019-11-18 10:22:00	CAMERA1	1	0	56	1
Mugeri 11/18/19	53631	2019-11-18	nee 9 NY)	nee 9 NY)	2019-11-18 10:22:00	CAMERA1	0	1	101	1
Mugeri 11/18/19	54138	2019-11-18	10:27:00	10:27:00	2019-11-18 10:27:00	CAMERA1	0	1	102	1
Mugeri 11/18/19	54197	2019-11-18	10:27:00	10:27:00	2019-11-18 10:27:00	CAMERA1	0	1	103	1
Mugeri 11/18/19	54648	2019-11-18	10:36:00	10:36:00	2019-11-18 10:36:00	CAMERA1	0	1	104	1
Mugeri 11/18/19	55147	2019-11-18	10:49:00	10:49:00	2019-11-18 10:49:00	CAMERA1	1	0	57	1
Mugeri 11/18/19	55636	2019-11-18	10:55:00	10:55:00	2019-11-18 10:55:00	CAMERA1	1	0	58	1
Mugeri 11/18/19	56070	2019-11-18	10:55:00	10:55:00	2019-11-18 10:55:00	CAMERA1	0	1	107	1
Mugeri 11/18/19	56967	2019-11-18	11:06:00	11:06:00	2019-11-18 11:06:00	CAMERA1	0	1	108	1
Mugeri 11/18/19	57438	2019-11-18	11:07:00	11:07:00	2019-11-18 11:07:00	CAMERA1	0	1	109	1
Mugeri 11/18/19	57438	2019-11-18	11:07:00	11:07:00	2019-11-18 11:07:00	CAMERA1	1	0	59	1
Mugeri 11/18/19	58137	2019-11-18	11:12:00	11:12:00	2019-11-18 11:12:00	CAMERA1	0	1	111	1
Mugeri 11/18/19	58544	2019-11-18	11:15:00	11:15:00	2019-11-18 11:15:00	CAMERA1	0	1	112	1
Mugeri 11/18/19	58647	2019-11-18	11:15:00	11:15:00	2019-11-18 11:15:00	CAMERA1	0	1	113	1
Mugeri 11/18/19	59111	2019-11-18	11:20:00	11:20:00	2019-11-18 11:20:00	CAMERA1	0	1	114	1
Mugeri 11/18/19	59526	2019-11-18	11:21:00	11:21:00	2019-11-18 11:21:00	CAMERA1	0	1	115	1
Mugeri 11/18/19	59877	2019-11-18	11:21:00	11:21:00	2019-11-18 11:21:00	CAMERA1	1	0	60	1
Mugeri 11/18/19	60520	2019-11-18	11:25:00	11:25:00	2019-11-18 11:25:00	CAMERA1	1	0	61	1
Mugeri 11/18/19	60638	2019-11-18	11:25:00	11:25:00	2019-11-18 11:25:00	CAMERA1	1	0	62	1
Mugeri 11/18/19	61113	2019-11-18	11:28:00	11:28:00	2019-11-18 11:28:00	CAMERA1	0	1	119	1
Mugeri 11/18/19	61510	2019-11-18	11:33:00	11:33:00	2019-11-18 11:33:00	CAMERA1	0	1	120	1
Mugeri 11/18/19	62000	2019-11-18	11:37:00	11:37:00	2019-11-18 11:37:00	CAMERA1	1	0	63	1
Mugeri 11/18/19	62491	2019-11-18	11:38:00	11:38:00	2019-11-18 11:38:00	CAMERA1	0	1	122	1
Mugeri 11/18/19	62523	2019-11-18	11:38:00	11:38:00	2019-11-18 11:38:00	CAMERA?	0	1	123	1
Mugeri 11/18/19	62949	2019-11-18	11:38:00	11:38:00	2019-11-18 11:38:00	CAMERA1	0	1	124	1
Mugeri 11/18/19	62989	2019-11-18	11:38:00	11:38:00	2019-11-18 11:38:00	CAMERA1	0	1	125	1
Mugeri 11/18/19	63422	2019-11-18	sim eae Sey N11	sim eae Sey N11	2019-11-18 11:38:00	CAMERA1	0	1	126	1
Mugeri 11/18/19	63842	2019-11-18	11:46:00	11:46:00	2019-11-18 11:46:00	CAMERA?	0	1	127	1
Mugeri 11/18/19	63890	2019-11-18	aimee Sey)	aimee Sey)	2019-11-18 11:46:00	CAMERA1	0	1	128	1
Mugeri 11/18/19	63948	2019-11-18	sim ieee Sey)	sim ieee Sey)	2019-11-18 11:46:00	CAMERA1	0	1	129	1
Mugeri 11/18/19	64005	2019-11-18	sim ieee soy)	sim ieee soy)	2019-11-18 11:46:00	CAMERA1	0	1	130	1
Mugeri 11/18/19	64097	2019-11-18	sim eae soy)	sim eae soy)	2019-11-18 11:46:00	CAMERA1	0	1	131	1
Mugeri 11/18/19	64601	2019-11-18	11:57:00	11:57:00	2019-11-18 11:57:00	CAMERA1	0	1	132	1
Nkuna 11/14/19	46	2019-11-14	12:06:00	12:06:00	2019-11-14 12:06:00	NKUNA	0	0	1	1
Nkuna 11/14/19	52	2019-11-14	12:06:00	12:06:00	2019-11-14 12:06:00	NKUNA	0	0	2	1
Nkuna 11/14/19	94	2019-11-14	12:06:00	12:06:00	2019-11-14 12:06:00	NT Q0N\ EN	0	0	3	1
Nkuna 11/14/19	94	2019-11-14	12:06:00	12:06:00	2019-11-14 12:06:00	NT Q0N\ EN	0	0	4	1
Nkuna 11/14/19	100	2019-11-14	12:06:00	12:06:00	2019-11-14 12:06:00	NKUNA	0	0	5	1
Nkuna 11/14/19	106	2019-11-14	12:06:00	12:06:00	2019-11-14 12:06:00	NKUNA	0	0	6	1
Nkuna 11/14/19	118	2019-11-14	i ea Oa "11	i ea Oa "11	2019-11-14 12:06:00	NKUNA	0	0	7	1
Nkuna 11/14/19	142	2019-11-14	zea Oa V1)	zea Oa V1)	2019-11-14 12:06:00	NKUNA	0	0	8	1
Nkuna 11/14/19	148	2019-11-14	zea Oa V1)	zea Oa V1)	2019-11-14 12:06:00	NKUNA	0	0	9	1
Nkuna 11/14/19	154	2019-11-14	i aaa Oa V1)	i aaa Oa V1)	2019-11-14 12:06:00	NT @0IN ey	0	0	10	1
Nkuna 11/14/19	166	2019-11-14	i aaa Oa V1)	i aaa Oa V1)	2019-11-14 12:06:00	NKUNA	0	0	11	1
Nkuna 11/14/19	178	2019-11-14	i ean Oa V1)	i ean Oa V1)	2019-11-14 12:06:00	QO EN	0	0	12	1
Nkuna 11/14/19	238	2019-11-14	12:09:00	12:09:00	2019-11-14 12:09:00	NKUNA	0	0	13	1
Nkuna 11/14/19	238	2019-11-14	12:09:00	12:09:00	2019-11-14 12:09:00	NKUNA	0	0	14	1
Nkuna 11/14/19	280	2019-11-14	12:09:00	12:09:00	2019-11-14 12:09:00	QO ey	0	0	15	1
Nkuna 11/14/19	286	2019-11-14	12:09:00	12:09:00	2019-11-14 12:09:00	NKUNA	0	0	16	1
Nkuna 11/14/19	292	2019-11-14	12:09:00	12:09:00	2019-11-14 12:09:00	NKUNA	0	0	17	1
Nkuna 11/14/19	298	2019-11-14	12:09:00	12:09:00	2019-11-14 12:09:00	NKUNA	0	0	18	1
Nkuna 11/14/19	304	2019-11-14	12:09:00	12:09:00	2019-11-14 12:09:00	NKUNA	0	0	19	1
Nkuna 11/14/19	304	2019-11-14	12:09:00	12:09:00	2019-11-14 12:09:00	NKUNA	0	0	20	1
Nkuna 11/14/19	334	2019-11-14	12:09:00	12:09:00	2019-11-14 12:09:00	NKUNA	0	0	21	1
Nkuna 11/14/19	346	2019-11-14	12:09:00	12:09:00	2019-11-14 12:09:00	NKUNA	0	0	22	1
Nkuna 11/14/19	382	2019-11-14	12:10:00	12:10:00	2019-11-14 12:10:00	NKUNA	0	0	23	1
Nkuna 11/14/19	388	2019-11-14	12:10:00	12:10:00	2019-11-14 12:10:00	NKUNA	0	0	24	1
Nkuna 11/14/19	394	2019-11-14	12:10:00	12:10:00	2019-11-14 12:10:00	NKUNA	0	0	25	1
Nkuna 11/14/19	412	2019-11-14	12:10:00	12:10:00	2019-11-14 12:10:00	NKUNA	0	0	26	1
Nkuna 11/14/19	448	2019-11-14	12:10:00	12:10:00	2019-11-14 12:10:00	NKUNA	0	0	27	1
Nkuna 11/14/19	460	2019-11-14	12:10:00	12:10:00	2019-11-14 12:10:00	NKUNA	0	0	28	1
Nkuna 11/14/19	526	2019-11-14	12:11:00	12:11:00	2019-11-14 12:11:00	NKUNA	0	0	29	1
Nkuna 11/14/19	544	2019-11-14	12:11:00	12:11:00	2019-11-14 12:11:00	NGI e-N	0	0	30	1
Nkuna 11/14/19	580	2019-11-14	12:11:00	12:11:00	2019-11-14 12:11:00	NKUNA	0	0	31	1
Nkuna 11/14/19	592	2019-11-14	12:11:00	12:11:00	2019-11-14 12:11:00	NKUNA	0	0	32	1
Nkuna 11/14/19	622	2019-11-14	12:11:00	12:11:00	2019-11-14 12:11:00	NKUNA	0	0	33	1
Nkuna 11/14/19	780	2019-11-14	12:16:00	12:16:00	2019-11-14 12:16:00	NKUNA	0	0	34	1
Nkuna 11/14/19	838	2019-11-14	12:16:00	12:16:00	2019-11-14 12:16:00	NT @GIN EN	0	0	35	1
Nkuna 11/14/19	844	2019-11-14	12:16:00	12:16:00	2019-11-14 12:16:00	NKUNA	0	0	36	1
Nkuna 11/14/19	850	2019-11-14	12:16:00	12:16:00	2019-11-14 12:16:00	NKUNA	0	0	37	1
Nkuna 11/14/19	874	2019-11-14	i aan V1)	12:16:00	2019-11-14 12:16:00	NKUNA	0	0	38	1
Nkuna 11/14/19	922	2019-11-14	12:17:00	12:17:00	2019-11-14 12:17:00	NKUNA	0	0	39	1
Nkuna 11/14/19	928	2019-11-14	12:17:00	12:17:00	2019-11-14 12:17:00	NKUNA	0	0	40	1
Nkuna 11/14/19	928	2019-11-14	12:17:00	12:17:00	2019-11-14 12:17:00	NKUNA	0	0	41	1
Nkuna 11/14/19	934	2019-11-14	12:17:00	12:17:00	2019-11-14 12:17:00	NKUNA	0	0	42	1
Nkuna 11/14/19	964	2019-11-14	12:17:00	12:17:00	2019-11-14 12:17:00	NKUNA	0	0	43	1
Nkuna 11/14/19	982	2019-11-14	i nea 11	12:17:00	2019-11-14 12:17:00	NKUNA	0	0	44	1
Nkuna 11/14/19	1024	2019-11-14	12:22:00	12:22:00	2019-11-14 12:22:00	NKUNA	0	0	45	1
Nkuna 11/14/19	1024	2019-11-14	12:22:00	12:22:00	2019-11-14 12:22:00	NKUNA	0	0	46	1
Nkuna 11/14/19	1030	2019-11-14	i nea V1)	12:22:00	2019-11-14 12:22:00	NKUNA	0	0	47	1
Nkuna 11/14/19	1030	2019-11-14	i nea V1)	12:22:00	2019-11-14 12:22:00	NKUNA	0	0	48	1
Nkuna 11/14/19	1036	2019-11-14	12:22:00	12:22:00	2019-11-14 12:22:00	NKUNA	0	0	49	1
Nkuna 11/14/19	1054	2019-11-14	12:23:00	12:23:00	2019-11-14 12:23:00	NKUNA	0	0	50	1
Nkuna 11/14/19	1120	2019-11-14	12:25:00	12:25:00	2019-11-14 12:25:00	NKUNA	0	0	51	1
Nkuna 11/14/19	1126	2019-11-14	12:25:00	12:25:00	2019-11-14 12:25:00	NKUNA	0	0	52	1
Nkuna 11/14/19	1174	2019-11-14	12:28:00	12:28:00	2019-11-14 12:28:00	NKUNA	0	0	53	1
Nkuna 11/14/19	1180	2019-11-14	12:28:00	12:28:00	2019-11-14 12:28:00	NKUNA	0	0	54	1
Nkuna 11/14/19	1186	2019-11-14	12:28:00	12:28:00	2019-11-14 12:28:00	NKUNA	0	0	55	1
Nkuna 11/14/19	1192	2019-11-14	12:28:00	12:28:00	2019-11-14 12:28:00	NKUNA	0	0	56	1
Nkuna 11/14/19	1198	2019-11-14	12:28:00	12:28:00	2019-11-14 12:28:00	NKUNA	0	0	57	1
Nkuna 11/14/19	1198	2019-11-14	12:28:00	12:28:00	2019-11-14 12:28:00	NKUNA	0	0	58	1
Nkuna 11/14/19	1264	2019-11-14	12:32:00	12:32:00	2019-11-14 12:32:00	NT QGIN\ ey	0	0	59	1
Nkuna 11/14/19	1276	2019-11-14	12:32:00	12:32:00	2019-11-14 12:32:00	4G ey	0	0	60	1
Nkuna 11/14/19	1288	2019-11-14	12:32:00	12:32:00	2019-11-14 12:32:00	Gey	0	0	61	1
Nkuna 11/14/19	1312	2019-11-14	12:33:00	12:33:00	2019-11-14 12:33:00	NKUNA	0	0	62	1
Nkuna 11/14/19	1324	2019-11-14	12:33:00	12:33:00	2019-11-14 12:33:00	NKUNA	0	0	63	1
Nkuna 11/14/19	1330	2019-11-14	12:33:00	12:33:00	2019-11-14 12:33:00	NKUNA	0	0	64	1
Nkuna 11/14/19	1360	2019-11-14	12:34:00	12:34:00	2019-11-14 12:34:00	NKUNA	0	0	65	1
Nkuna 11/14/19	1366	2019-11-14	12:34:00	12:34:00	2019-11-14 12:34:00	NKUNA	0	0	66	1
Nkuna 11/14/19	1372	2019-11-14	12:34:00	12:34:00	2019-11-14 12:34:00	NKUNA	0	0	67	1
Nkuna 11/14/19	1378	2019-11-14	12:34:00	12:34:00	2019-11-14 12:34:00	NKUNA	0	0	68	1
Nkuna 11/14/19	1408	2019-11-14	12:38:00	12:38:00	2019-11-14 12:38:00	NKUNA	0	0	69	1
Nkuna 11/14/19	1414	2019-11-14	12:38:00	12:38:00	2019-11-14 12:38:00	NKUNA	0	0	70	1
Nkuna 11/14/19	1456	2019-11-14	12:41:00	12:41:00	2019-11-14 12:41:00	NKUNA	0	0	71	1
Nkuna 11/14/19	1462	2019-11-14	12:41:00	12:41:00	2019-11-14 12:41:00	NKUNA	0	0	72	1
Nkuna 11/14/19	1468	2019-11-14	12:41:00	12:41:00	2019-11-14 12:41:00	NKUNA	0	0	73	1
Nkuna 11/14/19	1504	2019-11-14	i eae 1)	12:41:00	2019-11-14 12:41:00	NKUNA	0	0	74	1
Nkuna 11/14/19	1510	2019-11-14	12:42:00	12:42:00	2019-11-14 12:42:00	NKUNA	0	0	75	1
Nkuna 11/14/19	1516	2019-11-14	12:42:00	12:42:00	2019-11-14 12:42:00	NKUNA	0	0	76	1
Nkuna 11/14/19	1516	2019-11-14	12:42:00	12:42:00	2019-11-14 12:42:00	NKUNA	0	0	77	1
Nkuna 11/14/19	1552	2019-11-14	12:42:00	12:42:00	2019-11-14 12:42:00	NKUNA	0	0	78	1
Nkuna 11/14/19	1558	2019-11-14	12:42:00	12:42:00	2019-11-14 12:42:00	NKUNA	0	0	79	1
Nkuna 11/14/19	1564	2019-11-14	12:42:00	12:42:00	2019-11-14 12:42:00	NKUNA	0	0	80	1
Nkuna 11/14/19	1570	2019-11-14	12:42:00	12:42:00	2019-11-14 12:42:00	NKUNA	0	0	81	1
Nkuna 11/14/19	1576	2019-11-14	12:42:00	12:42:00	2019-11-14 12:42:00	NKUNA	0	0	82	1
Nkuna 11/14/19	1582	2019-11-14	12:42:00	12:42:00	2019-11-14 12:42:00	NKUNA	0	0	83	1
Nkuna 11/14/19	1630	2019-11-14	12:42:00	12:42:00	2019-11-14 12:42:00	NKUNA	0	0	84	1
Nkuna 11/14/19	1648	2019-11-14	12:43:00	12:43:00	2019-11-14 12:43:00	GIN ey	0	0	85	1
Nkuna 11/14/19	1696	2019-11-14	12:46:00	12:46:00	2019-11-14 12:46:00	NKUNA	0	0	86	1
Nkuna 11/14/19	1702	2019-11-14	12:46:00	12:46:00	2019-11-14 12:46:00	a0 e-N	0	0	87	1
Nkuna 11/14/19	1750	2019-11-14	12:47:00	12:47:00	2019-11-14 12:47:00	NKUNA	0	0	88	1
Nkuna 11/14/19	1792	2019-11-14	12:49:00	12:49:00	2019-11-14 12:49:00	NKUNA	0	0	89	1
Nkuna 11/14/19	1798	2019-11-14	12:49:00	12:49:00	2019-11-14 12:49:00	AGEN	0	0	90	1
Nkuna 11/14/19	1822	2019-11-14	12:50:00	12:50:00	2019-11-14 12:50:00	NKUNA	0	0	91	1
Nkuna 11/14/19	1858	2019-11-14	12:50:00	12:50:00	2019-11-14 12:50:00	GIN ey	0	0	92	1
Nkuna 11/14/19	1864	2019-11-14	12:50:00	12:50:00	2019-11-14 12:50:00	NKUNA	0	0	93	1
Nkuna 11/14/19	1894	2019-11-14	12:51:00	12:51:00	2019-11-14 12:51:00	NKUNA	0	0	94	1
Nkuna 11/14/19	1900	2019-11-14	12:51:00	12:51:00	2019-11-14 12:51:00	NKUNA	0	0	95	1
Nkuna 11/14/19	1936	2019-11-14	12:52:00	12:52:00	2019-11-14 12:52:00	NKUNA	0	0	96	1
Nkuna 11/14/19	1984	2019-11-14	12:54:00	12:54:00	2019-11-14 12:54:00	NKUNA	0	0	97	1
Nkuna 11/14/19	1990	2019-11-14	12:54:00	12:54:00	2019-11-14 12:54:00	NKUNA	0	0	98	1
Nkuna 11/14/19	1996	2019-11-14	12:54:00	12:54:00	2019-11-14 12:54:00	NKUNA	0	0	99	1
Nkuna 11/14/19	2032	2019-11-14	12:56:00	12:56:00	2019-11-14 12:56:00	NKUNA	0	0	100	1
Nkuna 11/14/19	2038	2019-11-14	12:56:00	12:56:00	2019-11-14 12:56:00	NKUNA	0	0	101	1
Nkuna 11/14/19	2044	2019-11-14	12:56:00	12:56:00	2019-11-14 12:56:00	AGI EN	0	0	102	1
Nkuna 11/14/19	2080	2019-11-14	12:56:00	12:56:00	2019-11-14 12:56:00	NKUNA	0	0	103	1
Nkuna 11/14/19	2086	2019-11-14	12:56:00	12:56:00	2019-11-14 12:56:00	NKUNA	0	0	104	1
Nkuna 11/14/19	2128	2019-11-14	13:02:00	13:02:00	2019-11-14 13:02:00	QO e-N	0	0	105	1
Nkuna 11/14/19	2176	2019-11-14	(Ome er- a1)	13:02:00	2019-11-14 13:02:00	NKUNA	0	0	106	1
Nkuna 11/14/19	2182	2019-11-14	(Ome er- a1)	13:02:00	2019-11-14 13:02:00	NKUNA	0	0	107	1
Nkuna 11/14/19	2188	2019-11-14	(em memes)	13:02:00	2019-11-14 13:02:00	NKUNA	0	0	108	1
Nkuna 11/14/19	2254	2019-11-14	13:05:00	13:05:00	2019-11-14 13:05:00	NKUNA	0	0	109	1
Nkuna 11/14/19	2260	2019-11-14	13:05:00	13:05:00	2019-11-14 13:05:00	NKUNA	0	0	110	1
Nkuna 11/14/19	2266	2019-11-14	13:05:00	13:05:00	2019-11-14 13:05:00	NKUNA	0	0	111	1
Nkuna 11/14/19	2320	2019-11-14	13:13:00	13:13:00	2019-11-14 13:13:00	NKUNA	0	0	112	1
Nkuna 11/14/19	2326	2019-11-14	13:13:00	13:13:00	2019-11-14 13:13:00	NKUNA	0	0	113	1
Nkuna 11/14/19	2332	2019-11-14	13:13:00	13:13:00	2019-11-14 13:13:00	NKUNA	0	0	114	1
Nkuna 11/14/19	2362	2019-11-14	13:13:00	13:13:00	2019-11-14 13:13:00	NKUNA	0	0	115	1
Nkuna 11/14/19	2410	2019-11-14	13:14:00	13:14:00	2019-11-14 13:14:00	NKUNA	0	0	116	1
Nkuna 11/14/19	2416	2019-11-14	13:14:00	13:14:00	2019-11-14 13:14:00	NKUNA	0	0	117	1
Nkuna 11/14/19	2422	2019-11-14	13:14:00	13:14:00	2019-11-14 13:14:00	NKUNA	0	0	118	1
Nkuna 11/14/19	2428	2019-11-14	13:14:00	13:14:00	2019-11-14 13:14:00	GI e-N	0	0	119	1
Nkuna 11/14/19	2434	2019-11-14	13:14:00	13:14:00	2019-11-14 13:14:00	NKUNA	0	0	120	1
Nkuna 11/14/19	2434	2019-11-14	13:14:00	13:14:00	2019-11-14 13:14:00	NKUNA	0	0	121	1
Nkuna 11/14/19	2512	2019-11-14	13:16:00	13:16:00	2019-11-14 13:16:00	NKUNA	0	0	122	1
Nkuna 11/14/19	2518	2019-11-14	13:16:00	13:16:00	2019-11-14 13:16:00	NKUNA	0	0	123	1
Nkuna 11/14/19	2566	2019-11-14	13:16:00	13:16:00	2019-11-14 13:16:00	NKUNA	0	0	124	1
Nkuna 11/14/19	2656	2019-11-14	13:17:00	13:17:00	2019-11-14 13:17:00	NKUNA	0	0	125	1
Nkuna 11/14/19	2698	2019-11-14	13:17:00	13:17:00	2019-11-14 13:17:00	NT @GN ey	0	0	126	1
Nkuna 11/14/19	2752	2019-11-14	13:18:00	13:18:00	2019-11-14 13:18:00	NKUNA	0	0	127	1
Nkuna 11/14/19	2758	2019-11-14	13:18:00	13:18:00	2019-11-14 13:18:00	NKUNA	0	0	128	1
Nkuna 11/14/19	2800	2019-11-14	13:19:00	13:19:00	2019-11-14 13:19:00	NKUNA	0	0	129	1
Nkuna 11/14/19	2806	2019-11-14	13:19:00	13:19:00	2019-11-14 13:19:00	NKUNA	0	0	130	1
Nkuna 11/14/19	2848	2019-11-14	13:19:00	13:19:00	2019-11-14 13:19:00	AGN ey	0	0	131	1
Nkuna 11/14/19	2854	2019-11-14	13:19:00	13:19:00	2019-11-14 13:19:00	NKUNA	0	0	132	1
Nkuna 11/14/19	2890	2019-11-14	13:20:00	13:20:00	2019-11-14 13:20:00	NKUNA	0	0	133	1
Nkuna 11/14/19	2896	2019-11-14	13:20:00	13:20:00	2019-11-14 13:20:00	NKUNA	0	0	134	1
Nkuna 11/14/19	2944	2019-11-14	13:20:00	13:20:00	2019-11-14 13:20:00	NKUNA	0	0	135	1
Nkuna 11/14/19	2992	2019-11-14	13:20:00	13:20:00	2019-11-14 13:20:00	NKUNA	0	0	136	1
Nkuna 11/14/19	2998	2019-11-14	13:20:00	13:20:00	2019-11-14 13:20:00	NT QGiNe-N	0	0	137	1
Nkuna 11/14/19	2998	2019-11-14	13:20:00	13:20:00	2019-11-14 13:20:00	NT QGiNe-N	0	0	138	1
Nkuna 11/14/19	3004	2019-11-14	13:20:00	13:20:00	2019-11-14 13:20:00	NKUNA	0	0	139	1
Nkuna 11/14/19	3004	2019-11-14	13:20:00	13:20:00	2019-11-14 13:20:00	NKUNA	0	0	140	1
Nkuna 11/14/19	3040	2019-11-14	13:21:00	13:21:00	2019-11-14 13:21:00	NKUNA	0	0	141	1
Nkuna 11/14/19	3040	2019-11-14	13:21:00	13:21:00	2019-11-14 13:21:00	NKUNA	0	0	142	1
Nkuna 11/14/19	3046	2019-11-14	13:21:00	13:21:00	2019-11-14 13:21:00	NKUNA	0	0	143	1
Nkuna 11/14/19	3052	2019-11-14	13:21:00	13:21:00	2019-11-14 13:21:00	NKUNA	0	0	144	1
Nkuna 11/14/19	3058	2019-11-14	13:21:00	13:21:00	2019-11-14 13:21:00	NKUNA	0	0	145	1
Nkuna 11/14/19	3058	2019-11-14	13:21:00	13:21:00	2019-11-14 13:21:00	NKUNA	0	0	146	1
Nkuna 11/14/19	3088	2019-11-14	13:23:00	13:23:00	2019-11-14 13:23:00	NKUNA	0	0	147	1
Nkuna 11/14/19	3142	2019-11-14	13:23:00	13:23:00	2019-11-14 13:23:00	NKUNA	0	0	148	1
Nkuna 11/14/19	3148	2019-11-14	13:23:00	13:23:00	2019-11-14 13:23:00	NKUNA	0	0	149	1
Nkuna 11/14/19	3184	2019-11-14	13:24:00	13:24:00	2019-11-14 13:24:00	NKUNA	0	0	150	1
Nkuna 11/14/19	3190	2019-11-14	13:24:00	13:24:00	2019-11-14 13:24:00	NKUNA	0	0	151	1
Nkuna 11/14/19	3208	2019-11-14	13:24:00	13:24:00	2019-11-14 13:24:00	NKUNA	0	0	152	1
Nkuna 11/14/19	3238	2019-11-14	13:26:00	13:26:00	2019-11-14 13:26:00	NKUNA	0	0	153	1
Nkuna 11/14/19	3280	2019-11-14	13:30:00	13:30:00	2019-11-14 13:30:00	NKUNA	0	0	154	1
Nkuna 11/14/19	3298	2019-11-14	13:30:00	13:30:00	2019-11-14 13:30:00	NKUNA	0	0	155	1
Nkuna 11/14/19	3304	2019-11-14	13:30:00	13:30:00	2019-11-14 13:30:00	NKUNA	0	0	156	1
Nkuna 11/14/19	3328	2019-11-14	13:35:00	13:35:00	2019-11-14 13:35:00	NKUNA	0	0	157	1
Nkuna 11/14/19	3334	2019-11-14	13:35:00	13:35:00	2019-11-14 13:35:00	NKUNA	0	0	158	1
Nkuna 11/14/19	3376	2019-11-14	13:40:00	13:40:00	2019-11-14 13:40:00	4G ey	0	0	159	1
Nkuna 11/14/19	3382	2019-11-14	13:40:00	13:40:00	2019-11-14 13:40:00	4G ey	0	0	160	1
Nkuna 11/14/19	3430	2019-11-14	13:46:00	13:46:00	2019-11-14 13:46:00	NKUNA	0	0	161	1
Nkuna 11/14/19	3478	2019-11-14	13:48:00	13:48:00	2019-11-14 13:48:00	NKUNA	0	0	162	1
Nkuna 11/14/19	3484	2019-11-14	13:48:00	13:48:00	2019-11-14 13:48:00	NKUNA	0	0	163	1
Nkuna 11/14/19	3598	2019-11-14	13:49:00	13:49:00	2019-11-14 13:49:00	NKUNA	0	0	164	1
Nkuna 11/14/19	3604	2019-11-14	13:49:00	13:49:00	2019-11-14 13:49:00	NKUNA	0	0	165	1
Nkuna 11/14/19	3646	2019-11-14	13:51:00	13:51:00	2019-11-14 13:51:00	NKUNA	0	0	166	1
Nkuna 11/14/19	3646	2019-11-14	13:51:00	13:51:00	2019-11-14 13:51:00	NKUNA	0	0	167	1
Nkuna 11/14/19	3664	2019-11-14	13:51:00	13:51:00	2019-11-14 13:51:00	NKUNA	0	0	168	1
Nkuna 11/14/19	3688	2019-11-14	13:52:00	13:52:00	2019-11-14 13:52:00	AOI e-N	0	0	169	1
Nkuna 11/14/19	3730	2019-11-14	13:52:00	13:52:00	2019-11-14 13:52:00	NKUNA	0	0	170	1
Nkuna 11/14/19	3742	2019-11-14	13:52:00	13:52:00	2019-11-14 13:52:00	NKUNA	0	0	171	1
Nkuna 11/14/19	3766	2019-11-14	13:52:00	13:52:00	2019-11-14 13:52:00	NKUNA	0	0	172	1
Nkuna 11/14/19	3838	2019-11-14	13:53:00	13:53:00	2019-11-14 13:53:00	NKUNA	0	0	173	1
Nkuna 11/14/19	3844	2019-11-14	13:53:00	13:53:00	2019-11-14 13:53:00	NKUNA	0	0	174	1
Nkuna 11/14/19	3868	2019-11-14	13:53:00	13:53:00	2019-11-14 13:53:00	NKUNA	0	0	175	1
Nkuna 11/14/19	3886	2019-11-14	13:54:00	13:54:00	2019-11-14 13:54:00	NT QGI\ EN	0	0	176	1
Nkuna 11/14/19	3892	2019-11-14	13:54:00	13:54:00	2019-11-14 13:54:00	NKUNA	0	0	177	1
Nkuna 11/14/19	3934	2019-11-14	13:59:00	13:59:00	2019-11-14 13:59:00	QO EN	0	0	178	1
Nkuna 11/14/19	3940	2019-11-14	13:59:00	13:59:00	2019-11-14 13:59:00	NKUNA	0	0	179	1
Nkuna 11/14/19	3946	2019-11-14	13:59:00	13:59:00	2019-11-14 13:59:00	NKUNA	0	0	180	1
Nkuna 11/14/19	3952	2019-11-14	(eae one) 21	13:59:00	2019-11-14 13:59:00	NKUNA	0	0	181	1
Nkuna 11/14/19	3976	2019-11-14	14:00:00	14:00:00	2019-11-14 14:00:00	NKUNA	0	0	182	1
Nkuna 11/14/19	3982	2019-11-14	14:00:00	14:00:00	2019-11-14 14:00:00	NKUNA	0	0	183	1
Nkuna 11/14/19	3988	2019-11-14	14:00:00	14:00:00	2019-11-14 14:00:00	TG e-N	0	0	184	1
Nkuna 11/14/19	4030	2019-11-14	14:00:00	14:00:00	2019-11-14 14:00:00	NKUNA	0	0	185	1
Nkuna 11/14/19	4126	2019-11-14	14:06:00	14:06:00	2019-11-14 14:06:00	I QGINe-N	0	0	186	1
Nkuna 11/14/19	4132	2019-11-14	14:06:00	14:06:00	2019-11-14 14:06:00	I QGINe-N	0	0	187	1
Nkuna 11/14/19	4138	2019-11-14	14:06:00	14:06:00	2019-11-14 14:06:00	I @GIN\e-N	0	0	188	1
Nkuna 11/14/19	4174	2019-11-14	(ean a2	14:06:00	2019-11-14 14:06:00	NKUNA	0	0	189	1
Nkuna 11/14/19	4180	2019-11-14	(ean A2	14:06:00	2019-11-14 14:06:00	NKUNA	0	0	190	1
Nkuna 11/14/19	4192	2019-11-14	14:07:00	14:07:00	2019-11-14 14:07:00	NT @G\ EN	0	0	191	1
Nkuna 11/14/19	4228	2019-11-14	14:08:00	14:08:00	2019-11-14 14:08:00	NKUNA	0	0	192	1
Nkuna 11/14/19	4270	2019-11-14	14:16:00	14:16:00	2019-11-14 14:16:00	NKUNA	0	0	193	1
Nkuna 11/14/19	4318	2019-11-14	(0 aeee eo)	14:16:00	2019-11-14 14:16:00	NKUNA	0	0	194	1
Nkuna 11/14/19	4324	2019-11-14	14:19:00	14:19:00	2019-11-14 14:19:00	NKUNA	0	0	195	1
Nkuna 11/14/19	4366	2019-11-14	14:20:00	14:20:00	2019-11-14 14:20:00	NKUNA	0	0	196	1
Nkuna 11/14/19	4390	2019-11-14	(0a)	14:20:00	2019-11-14 14:20:00	NKUNA	0	0	197	1
Nkuna 11/14/19	4396	2019-11-14	(0a)	14:20:00	2019-11-14 14:20:00	NKUNA	0	0	198	1
Nkuna 11/14/19	4402	2019-11-14	(0a)	14:20:00	2019-11-14 14:20:00	NKUNA	0	0	199	1
Nkuna 11/14/19	4420	2019-11-14	(0a)	14:20:00	2019-11-14 14:20:00	NKUNA	0	0	200	1
Nkuna 11/14/19	4438	2019-11-14	(0a)	14:20:00	2019-11-14 14:20:00	NKUNA	0	0	201	1
Nkuna 11/14/19	4474	2019-11-14	14:21:00	14:21:00	2019-11-14 14:21:00	NKUNA	0	0	202	1
Nkuna 11/14/19	4486	2019-11-14	14:21:00	14:21:00	2019-11-14 14:21:00	NKUNA	0	0	203	1
Nkuna 11/14/19	4558	2019-11-14	14:22:00	14:22:00	2019-11-14 14:22:00	NKUNA	0	0	204	1
Nkuna 11/14/19	4564	2019-11-14	yay)	14:22:00	2019-11-14 14:22:00	NKUNA	0	0	205	1
Nkuna 11/14/19	4606	2019-11-14	14:22:00	14:22:00	2019-11-14 14:22:00	NKUNA	0	0	206	1
Nkuna 11/14/19	4672	2019-11-14	(0 aaa)	14:22:00	2019-11-14 14:22:00	NKUNA	0	0	207	1
Nkuna 11/14/19	4678	2019-11-14	(0a) |	14:22:00	2019-11-14 14:22:00	NKUNA	0	0	208	1
Nkuna 11/14/19	4678	2019-11-14	(0a) |	14:22:00	2019-11-14 14:22:00	NKUNA	0	0	209	1
Nkuna 11/14/19	4684	2019-11-14	(0a)	14:22:00	2019-11-14 14:22:00	NKUNA	0	0	210	1
Nkuna 11/14/19	4702	2019-11-14	14:24:00	14:24:00	2019-11-14 14:24:00	NKUNA	0	0	211	1
Nkuna 11/14/19	4750	2019-11-14	(Waa a	14:24:00	2019-11-14 14:24:00	NKUNA	0	0	212	1
Nkuna 11/14/19	4756	2019-11-14	(Waa a	14:24:00	2019-11-14 14:24:00	NKUNA	0	0	213	1
Nkuna 11/14/19	4846	2019-11-14	14:27:00	14:27:00	2019-11-14 14:27:00	NKUNA	0	0	214	1
Nkuna 11/14/19	4846	2019-11-14	14:27:00	14:27:00	2019-11-14 14:27:00	NKUNA	0	0	215	1
Nkuna 11/14/19	4852	2019-11-14	(Wea A}	14:27:00	2019-11-14 14:27:00	NKUNA	0	0	216	1
Nkuna 11/14/19	4882	2019-11-14	(Wee)	14:27:00	2019-11-14 14:27:00	NKUNA	0	0	217	1
Nkuna 11/14/19	4888	2019-11-14	(Wea)	14:27:00	2019-11-14 14:27:00	NKUNA	0	0	218	1
Nkuna 11/14/19	4924	2019-11-14	(0 eas)	14:27:00	2019-11-14 14:27:00	NKUNA	0	0	219	1
Nkuna 11/14/19	4954	2019-11-14	(Wea)	14:27:00	2019-11-14 14:27:00	NKUNA	0	0	220	1
Nkuna 11/14/19	4990	2019-11-14	(0 Wea)	14:27:00	2019-11-14 14:27:00	NKUNA	0	0	221	1
Nkuna 11/14/19	5038	2019-11-14	(Oana)	14:27:00	2019-11-14 14:27:00	NKUNA	0	0	222	1
Nkuna 11/14/19	5050	2019-11-14	14:29:00	14:29:00	2019-11-14 14:29:00	NKUNA	0	0	223	1
Nkuna 11/14/19	5053	2019-11-14	14:29:00	14:29:00	2019-11-14 14:29:00	NKUNA	0	0	224	1
Nkuna 11/14/19	5056	2019-11-14	14:29:00	14:29:00	2019-11-14 14:29:00	NKUNA	0	0	225	1
Nkuna 11/14/19	5098	2019-11-14	14:29:00	14:29:00	2019-11-14 14:29:00	NKUNA	0	0	226	1
Nkuna 11/14/19	5104	2019-11-14	(eae ae) 1	14:29:00	2019-11-14 14:29:00	NKUNA	0	0	227	1
Nkuna 11/14/19	5152	2019-11-14	(Wane ae)	14:29:00	2019-11-14 14:29:00	NKUNA	0	0	228	1
Nkuna 11/14/19	5182	2019-11-14	(eae 01211)	14:29:00	2019-11-14 14:29:00	NKUNA	0	0	229	1
Nkuna 11/14/19	5182	2019-11-14	(eae 01211)	14:29:00	2019-11-14 14:29:00	NKUNA	0	0	230	1
Nkuna 11/14/19	5188	2019-11-14	(0a 0121	14:29:00	2019-11-14 14:29:00	NKUNA	0	0	231	1
Nkuna 11/14/19	5278	2019-11-14	14:31:00	14:31:00	2019-11-14 14:31:00	NKUNA	0	0	232	1
Nkuna 11/14/19	5284	2019-11-14	14:31:00	14:31:00	2019-11-14 14:31:00	NKUNA	0	0	233	1
Nkuna 11/14/19	5290	2019-11-14	14:31:00	14:31:00	2019-11-14 14:31:00	NKUNA	0	0	234	1
Nkuna 11/14/19	5326	2019-11-14	14:31:00	14:31:00	2019-11-14 14:31:00	NKUNA	0	0	235	1
Nkuna 11/14/19	5338	2019-11-14	14:31:00	14:31:00	2019-11-14 14:31:00	NKUNA	0	0	236	1
Nkuna 11/14/19	5386	2019-11-14	14:32:00	14:32:00	2019-11-14 14:32:00	NKUNA	0	0	237	1
Nkuna 11/14/19	5536	2019-11-14	(0 ae 4	14:32:00	2019-11-14 14:32:00	NKUNA	0	0	238	1
Nkuna 11/14/19	5560	2019-11-14	14:33:00	14:33:00	2019-11-14 14:33:00	NKUNA	0	0	239	1
Nkuna 11/14/19	5632	2019-11-14	14:34:00	14:34:00	2019-11-14 14:34:00	NKUNA	0	0	240	1
Nkuna 11/14/19	5632	2019-11-14	14:34:00	14:34:00	2019-11-14 14:34:00	NKUNA	0	0	241	1
Nkuna 11/14/19	5632	2019-11-14	14:34:00	14:34:00	2019-11-14 14:34:00	NKUNA	0	0	242	1
Nkuna 11/14/19	5710	2019-11-14	14:35:00	14:35:00	2019-11-14 14:35:00	NT @G\ EN	0	0	243	1
Nkuna 11/14/19	5710	2019-11-14	14:35:00	14:35:00	2019-11-14 14:35:00	NT @G\ EN	0	0	244	1
Nkuna 11/14/19	5716	2019-11-14	14:35:00	14:35:00	2019-11-14 14:35:00	NKUNA	0	0	245	1
Nkuna 11/14/19	5722	2019-11-14	14:35:00	14:35:00	2019-11-14 14:35:00	NKUNA	0	0	246	1
Nkuna 11/14/19	5764	2019-11-14	14:36:00	14:36:00	2019-11-14 14:36:00	NKUNA	0	0	247	1
Nkuna 11/14/19	5770	2019-11-14	14:36:00	14:36:00	2019-11-14 14:36:00	NKUNA	0	0	248	1
Nkuna 11/14/19	5776	2019-11-14	14:36:00	14:36:00	2019-11-14 14:36:00	NKUNA	0	0	249	1
Nkuna 11/14/19	5782	2019-11-14	14:36:00	14:36:00	2019-11-14 14:36:00	NKUNA	0	0	250	1
Nkuna 11/14/19	5806	2019-11-14	(0a w AV	14:36:00	2019-11-14 14:36:00	NKUNA	0	0	251	1
Nkuna 11/14/19	5806	2019-11-14	(0a w AV	14:36:00	2019-11-14 14:36:00	NKUNA	0	0	252	1
Nkuna 11/14/19	5812	2019-11-14	(0a A	14:36:00	2019-11-14 14:36:00	NKUNA	0	0	253	1
Nkuna 11/14/19	5818	2019-11-14	(0a w A=	14:36:00	2019-11-14 14:36:00	NKUNA	0	0	254	1
Nkuna 11/14/19	5890	2019-11-14	(Wee w A)	14:36:00	2019-11-14 14:36:00	NKUNA	0	0	255	1
Nkuna 11/14/19	5896	2019-11-14	(Wee w A)	14:36:00	2019-11-14 14:36:00	NKUNA	0	0	256	1
Nkuna 11/14/19	5908	2019-11-14	(Wee w A)	14:36:00	2019-11-14 14:36:00	NKUNA	0	0	257	1
Nkuna 11/14/19	5950	2019-11-14	14:38:00	14:38:00	2019-11-14 14:38:00	NKUNA	0	0	258	1
Nkuna 11/14/19	5986	2019-11-14	14:38:00	14:38:00	2019-11-14 14:38:00	NKUNA	0	0	259	1
Nkuna 11/14/19	6058	2019-11-14	(Wee a0) 21)	14:38:00	2019-11-14 14:38:00	NKUNA	0	0	260	1
Nkuna 11/14/19	6058	2019-11-14	(Wee a0) 21)	14:38:00	2019-11-14 14:38:00	NKUNA	0	0	261	1
Nkuna 11/14/19	6064	2019-11-14	14:40:00	14:40:00	2019-11-14 14:40:00	NKUNA	0	0	262	1
Nkuna 11/14/19	6064	2019-11-14	14:40:00	14:40:00	2019-11-14 14:40:00	NKUNA	0	0	263	1
Nkuna 11/14/19	6070	2019-11-14	14:40:00	14:40:00	2019-11-14 14:40:00	NKUNA	0	0	264	1
Nkuna 11/14/19	6070	2019-11-14	14:40:00	14:40:00	2019-11-14 14:40:00	NKUNA	0	0	265	1
Nkuna 11/14/19	6076	2019-11-14	14:40:00	14:40:00	2019-11-14 14:40:00	NKUNA	0	0	266	1
Nkuna 11/14/19	6094	2019-11-14	(0 aaa |	14:40:00	2019-11-14 14:40:00	NKUNA	0	0	267	1
Nkuna 11/14/19	6112	2019-11-14	(0a	14:40:00	2019-11-14 14:40:00	NKUNA	0	0	268	1
Nkuna 11/14/19	6178	2019-11-14	14:42:00	14:42:00	2019-11-14 14:42:00	NKUNA	0	0	269	1
Nkuna 11/14/19	6184	2019-11-14	14:42:00	14:42:00	2019-11-14 14:42:00	NKUNA	0	0	270	1
Nkuna 11/14/19	6202	2019-11-14	(0 ape acd 11	14:42:00	2019-11-14 14:42:00	NKUNA	0	0	271	1
Nkuna 11/14/19	6316	2019-11-14	(0 ane acd 11	14:42:00	2019-11-14 14:42:00	NKUNA	0	0	272	1
Nkuna 11/14/19	6322	2019-11-14	(0 ase ac)	14:42:00	2019-11-14 14:42:00	NKUNA	0	0	273	1
Nkuna 11/14/19	6414	2019-11-14	14:44:00	14:44:00	2019-11-14 14:44:00	NKUNA	0	0	274	1
Nkuna 11/14/19	6430	2019-11-14	(Waa ao) 211	14:44:00	2019-11-14 14:44:00	NKUNA	0	0	275	1
Nkuna 11/14/19	6442	2019-11-14	14:46:00	14:46:00	2019-11-14 14:46:00	NKUNA	0	0	276	1
Nkuna 11/14/19	6448	2019-11-14	14:46:00	14:46:00	2019-11-14 14:46:00	NKUNA	0	0	277	1
Nkuna 11/14/19	6472	2019-11-14	(0 Waa ao) 211	14:46:00	2019-11-14 14:46:00	NKUNA	0	0	278	1
Nkuna 11/14/19	6490	2019-11-14	(0 Waar ao) 1	14:46:00	2019-11-14 14:46:00	NKUNA	0	0	279	1
Nkuna 11/14/19	6538	2019-11-14	14:56:00	14:56:00	2019-11-14 14:56:00	NKUNA	0	0	280	1
Nkuna 11/14/19	6544	2019-11-14	14:57:00	14:57:00	2019-11-14 14:57:00	NKUNA	0	0	281	1
Nkuna 11/14/19	6544	2019-11-14	14:57:00	14:57:00	2019-11-14 14:57:00	NKUNA	0	0	282	1
Nkuna 11/14/19	6622	2019-11-14	15:04:00	15:04:00	2019-11-14 15:04:00	NKUNA	0	0	283	1
Nkuna 11/14/19	6628	2019-11-14	(ener 921	15:04:00	2019-11-14 15:04:00	NKUNA	0	0	284	1
Nkuna 11/14/19	6634	2019-11-14	15:04:00	15:04:00	2019-11-14 15:04:00	NKUNA	0	0	285	1
Nkuna 11/14/19	6646	2019-11-14	15:04:00	15:04:00	2019-11-14 15:04:00	NKUNA	0	0	286	1
Nkuna 11/14/19	6670	2019-11-14	15:06:00	15:06:00	2019-11-14 15:06:00	NKUNA	0	0	287	1
Nkuna 11/14/19	6676	2019-11-14	15:07:00	15:07:00	2019-11-14 15:07:00	NKUNA	0	0	288	1
Nkuna 11/14/19	6694	2019-11-14	(eee wan	15:07:00	2019-11-14 15:07:00	NT 40INe-N	0	0	289	1
Nkuna 11/14/19	6706	2019-11-14	(eee wa	15:07:00	2019-11-14 15:07:00	NKUNA	0	0	290	1
Nkuna 11/14/19	6712	2019-11-14	(eee wa	15:07:00	2019-11-14 15:07:00	NKUNA	0	0	291	1
Nkuna 11/14/19	6724	2019-11-14	once ne) 21)	15:07:00	2019-11-14 15:07:00	NKUNA	0	0	292	1
Nkuna 11/14/19	6766	2019-11-14	(ee ee nO) 1	15:07:00	2019-11-14 15:07:00	NKUNA	0	0	293	1
Nkuna 11/14/19	6778	2019-11-14	(enc ea ne)	15:07:00	2019-11-14 15:07:00	NKUNA	0	0	294	1
Nkuna 11/14/19	6784	2019-11-14	15:10:00	15:10:00	2019-11-14 15:10:00	NKUNA	0	0	295	1
Nkuna 11/14/19	6820	2019-11-14	15:11:00	15:11:00	2019-11-14 15:11:00	NT @GIN EN	0	0	296	1
Nkuna 11/14/19	6862	2019-11-14	15:12:00	15:12:00	2019-11-14 15:12:00	NKUNA	0	0	297	1
Nkuna 11/14/19	6868	2019-11-14	15:12:00	15:12:00	2019-11-14 15:12:00	NKUNA	0	0	298	1
Nkuna 11/14/19	6874	2019-11-14	15:12:00	15:12:00	2019-11-14 15:12:00	TG ey	0	0	299	1
Nkuna 11/14/19	6910	2019-11-14	15:13:00	15:13:00	2019-11-14 15:13:00	NKUNA	0	0	300	1
Nkuna 11/14/19	6916	2019-11-14	15:13:00	15:13:00	2019-11-14 15:13:00	NKUNA	0	0	301	1
Nkuna 11/14/19	6916	2019-11-14	15:13:00	15:13:00	2019-11-14 15:13:00	NKUNA	0	0	302	1
Nkuna 11/14/19	6922	2019-11-14	15:13:00	15:13:00	2019-11-14 15:13:00	NKUNA	0	0	303	1
Nkuna 11/14/19	6922	2019-11-14	15:13:00	15:13:00	2019-11-14 15:13:00	NKUNA	0	0	304	1
Nkuna 11/14/19	6934	2019-11-14	15:13:00	15:13:00	2019-11-14 15:13:00	NKUNA	0	0	305	1
Nkuna 11/14/19	7012	2019-11-14	15:21:00	15:21:00	2019-11-14 15:21:00	NKUNA	0	0	306	1
Nkuna 11/14/19	7024	2019-11-14	15:21:00	15:21:00	2019-11-14 15:21:00	NKUNA	0	0	307	1
Nkuna 11/14/19	7030	2019-11-14	15:22:00	15:22:00	2019-11-14 15:22:00	NKUNA	0	0	308	1
Nkuna 11/14/19	7036	2019-11-14	(0 aaa	15:22:00	2019-11-14 15:22:00	I QGIN ey	0	0	309	1
Nkuna 11/14/19	7054	2019-11-14	15:23:00	15:23:00	2019-11-14 15:23:00	NKUNA	0	0	310	1
Nkuna 11/14/19	7102	2019-11-14	15:25:00	15:25:00	2019-11-14 15:25:00	NKUNA	0	0	311	1
Nkuna 11/14/19	7108	2019-11-14	15:25:00	15:25:00	2019-11-14 15:25:00	NKUNA	0	0	312	1
Nkuna 11/14/19	7150	2019-11-14	(eer a=	15:25:00	2019-11-14 15:25:00	NKUNA	0	0	313	1
Nkuna 11/14/19	7156	2019-11-14	(eer a	15:25:00	2019-11-14 15:25:00	NKUNA	0	0	314	1
Nkuna 11/14/19	7204	2019-11-14	(ec eanon 0) 211	15:25:00	2019-11-14 15:25:00	NT @GIN ey	0	0	315	1
Nkuna 11/14/19	7210	2019-11-14	(ec eanon 0) 211	15:25:00	2019-11-14 15:25:00	NKUNA	0	0	316	1
Nkuna 11/14/19	7264	2019-11-14	15:31:00	15:31:00	2019-11-14 15:31:00	AGEN	0	0	317	1
Nkuna 11/14/19	7270	2019-11-14	15:31:00	15:31:00	2019-11-14 15:31:00	NKUNA	0	0	318	1
Nkuna 11/14/19	7306	2019-11-14	15:33:00	15:33:00	2019-11-14 15:33:00	NKUNA	0	0	319	1
Nkuna 11/14/19	7312	2019-11-14	15:33:00	15:33:00	2019-11-14 15:33:00	NKUNA	0	0	320	1
Nkuna 11/14/19	7318	2019-11-14	15:33:00	15:33:00	2019-11-14 15:33:00	NKUNA	0	0	321	1
Nkuna 11/14/19	7354	2019-11-14	(earn) 211	15:33:00	2019-11-14 15:33:00	4G e-N	0	0	322	1
Nkuna 11/14/19	7360	2019-11-14	(earns) 211	15:33:00	2019-11-14 15:33:00	4G e-N	0	0	323	1
Nkuna 11/14/19	7366	2019-11-14	(earns) 211	15:33:00	2019-11-14 15:33:00	NKUNA	0	0	324	1
Nkuna 11/14/19	7390	2019-11-14	(eer 9741	15:33:00	2019-11-14 15:33:00	NKUNA	0	0	325	1
Nkuna 11/14/19	7396	2019-11-14	15:42:00	15:42:00	2019-11-14 15:42:00	NKUNA	0	0	326	1
Nkuna 11/14/19	7402	2019-11-14	(eer 741	15:42:00	2019-11-14 15:42:00	NKUNA	0	0	327	1
Nkuna 11/14/19	7438	2019-11-14	15:43:00	15:43:00	2019-11-14 15:43:00	NKUNA	0	0	328	1
Nkuna 11/14/19	7486	2019-11-14	(eer ea)	15:43:00	2019-11-14 15:43:00	NKUNA	0	0	329	1
Nkuna 11/14/19	7522	2019-11-14	15:44:00	15:44:00	2019-11-14 15:44:00	NKUNA	0	0	330	1
Nkuna 11/14/19	7528	2019-11-14	15:44:00	15:44:00	2019-11-14 15:44:00	NKUNA	0	0	331	1
Nkuna 11/14/19	7534	2019-11-14	15:44:00	15:44:00	2019-11-14 15:44:00	NKUNA	0	0	332	1
Nkuna 11/14/19	7540	2019-11-14	(eee ea)	15:44:00	2019-11-14 15:44:00	NKUNA	0	0	333	1
Nkuna 11/14/19	7582	2019-11-14	15:45:00	15:45:00	2019-11-14 15:45:00	NKUNA	0	0	334	1
Nkuna 11/14/19	7630	2019-11-14	(eer ao) 1	15:45:00	2019-11-14 15:45:00	NKUNA	0	0	335	1
Nkuna 11/14/19	7654	2019-11-14	(eer ao) 51	15:45:00	2019-11-14 15:45:00	NT @G\e-N	0	0	336	1
Nkuna 11/14/19	7660	2019-11-14	(eer ao) 51	15:45:00	2019-11-14 15:45:00	NT @G\e-N	0	0	337	1
Nkuna 11/14/19	7726	2019-11-14	(eer eo) 21	15:45:00	2019-11-14 15:45:00	40 e-N	0	0	338	1
Nkuna 11/14/19	7732	2019-11-14	15:47:00	15:47:00	2019-11-14 15:47:00	Qe EN	0	0	339	1
Nkuna 11/14/19	7774	2019-11-14	(eee a1 511)	15:47:00	2019-11-14 15:47:00	NT @G\ ey	0	0	340	1
Nkuna 11/14/19	7828	2019-11-14	15:52:00	15:52:00	2019-11-14 15:52:00	NKUNA	0	0	341	1
Nkuna 11/14/19	7840	2019-11-14	15:52:00	15:52:00	2019-11-14 15:52:00	40 e-N	0	0	342	1
Nkuna 11/14/19	7888	2019-11-14	15:53:00	15:53:00	2019-11-14 15:53:00	NGI e-N	0	0	343	1
Nkuna 11/14/19	7888	2019-11-14	15:53:00	15:53:00	2019-11-14 15:53:00	NGI e-N	0	0	344	1
Nkuna 11/14/19	7894	2019-11-14	15:54:00	15:54:00	2019-11-14 15:54:00	NKUNA	0	0	345	1
Nkuna 11/14/19	7900	2019-11-14	15:54:00	15:54:00	2019-11-14 15:54:00	NKUNA	0	0	346	1
Nkuna 11/14/19	7906	2019-11-14	15:54:00	15:54:00	2019-11-14 15:54:00	NKUNA	0	0	347	1
Nkuna 11/14/19	7912	2019-11-14	15:54:00	15:54:00	2019-11-14 15:54:00	NKUNA	0	0	348	1
Nkuna 11/14/19	7918	2019-11-14	(Oi arora	15:54:00	2019-11-14 15:54:00	NKUNA	0	0	349	1
Nkuna 11/14/19	7924	2019-11-14	15:54:00	15:54:00	2019-11-14 15:54:00	NKUNA	0	0	350	1
Nkuna 11/14/19	7966	2019-11-14	15:54:00	15:54:00	2019-11-14 15:54:00	NKUNA	0	0	351	1
Nkuna 11/14/19	7972	2019-11-14	15:55:00	15:55:00	2019-11-14 15:55:00	NKUNA	0	0	352	1
Nkuna 11/14/19	8062	2019-11-14	16:02:00	16:02:00	2019-11-14 16:02:00	NKUNA	0	0	353	1
Nkuna 11/14/19	8068	2019-11-14	16:02:00	16:02:00	2019-11-14 16:02:00	NKUNA	0	0	354	1
Nkuna 11/14/19	8068	2019-11-14	16:02:00	16:02:00	2019-11-14 16:02:00	NKUNA	0	0	355	1
Nkuna 11/14/19	8074	2019-11-14	16:02:00	16:02:00	2019-11-14 16:02:00	NKUNA	0	0	356	1
Nkuna 11/14/19	8092	2019-11-14	16:02:00	16:02:00	2019-11-14 16:02:00	4G ey	0	0	357	1
Nkuna 11/14/19	8158	2019-11-14	16:06:00	16:06:00	2019-11-14 16:06:00	NKUNA	0	0	358	1
Nkuna 11/14/19	8212	2019-11-14	16:08:00	16:08:00	2019-11-14 16:08:00	NKUNA	0	0	359	1
Nkuna 11/14/19	8254	2019-11-14	16:13:00	16:13:00	2019-11-14 16:13:00	NKUNA	0	0	360	1
Nkuna 11/14/19	8284	2019-11-14	16:13:00	16:13:00	2019-11-14 16:13:00	NKUNA	0	0	361	1
Nkuna 11/14/19	8302	2019-11-14	16:17:00	16:17:00	2019-11-14 16:17:00	NKUNA	0	0	362	1
Nkuna 11/14/19	8314	2019-11-14	16:17:00	16:17:00	2019-11-14 16:17:00	NKUNA	0	0	363	1
Nkuna 11/14/19	8314	2019-11-14	16:17:00	16:17:00	2019-11-14 16:17:00	NKUNA	0	0	364	1
Nkuna 11/14/19	8320	2019-11-14	16:17:00	16:17:00	2019-11-14 16:17:00	NKUNA	0	0	365	1
Nkuna 11/14/19	8320	2019-11-14	16:17:00	16:17:00	2019-11-14 16:17:00	NKUNA	0	0	366	1
Nkuna 11/14/19	8332	2019-11-14	16:17:00	16:17:00	2019-11-14 16:17:00	NKUNA	0	0	367	1
Nkuna 11/14/19	8398	2019-11-14	16:18:00	16:18:00	2019-11-14 16:18:00	NKUNA	0	0	368	1
Nkuna 11/14/19	8404	2019-11-14	16:18:00	16:18:00	2019-11-14 16:18:00	NKUNA	0	0	369	1
Nkuna 11/14/19	8446	2019-11-14	16:18:00	16:18:00	2019-11-14 16:18:00	NKUNA	0	0	370	1
Nkuna 11/14/19	8446	2019-11-14	16:18:00	16:18:00	2019-11-14 16:18:00	NKUNA	0	0	371	1
Nkuna 11/14/19	8452	2019-11-14	16:18:00	16:18:00	2019-11-14 16:18:00	NKUNA	0	0	372	1
Nkuna 11/14/19	8494	2019-11-14	16:26:00	16:26:00	2019-11-14 16:26:00	4G e-N	0	0	373	1
Nkuna 11/14/19	8500	2019-11-14	(er yao) 11	16:26:00	2019-11-14 16:26:00	40 e-N	0	0	374	1
Nkuna 11/14/19	8554	2019-11-14	16:27:00	16:27:00	2019-11-14 16:27:00	NKUNA	0	0	375	1
Nkuna 11/14/19	8554	2019-11-14	16:27:00	16:27:00	2019-11-14 16:27:00	NKUNA	0	0	376	1
Nkuna 11/14/19	8560	2019-11-14	16:27:00	16:27:00	2019-11-14 16:27:00	NKUNA	0	0	377	1
Nkuna 11/14/19	8560	2019-11-14	16:27:00	16:27:00	2019-11-14 16:27:00	NKUNA	0	0	378	1
Nkuna 11/14/19	8608	2019-11-14	(er aya d	16:27:00	2019-11-14 16:27:00	NKUNA	0	0	379	1
Nkuna 11/14/19	8638	2019-11-14	(er eacae) 21	16:27:00	2019-11-14 16:27:00	NKUNA	0	0	380	1
Nkuna 11/14/19	8644	2019-11-14	16:30:00	16:30:00	2019-11-14 16:30:00	NKUNA	0	0	381	1
Nkuna 11/14/19	8686	2019-11-14	16:31:00	16:31:00	2019-11-14 16:31:00	NKUNA	0	0	382	1
Nkuna 11/14/19	8692	2019-11-14	16:31:00	16:31:00	2019-11-14 16:31:00	NKUNA	0	0	383	1
Nkuna 11/14/19	8734	2019-11-14	16:33:00	16:33:00	2019-11-14 16:33:00	NKUNA	0	0	384	1
Nkuna 11/14/19	8740	2019-11-14	16:33:00	16:33:00	2019-11-14 16:33:00	NKUNA	0	0	385	1
Nkuna 11/14/19	8782	2019-11-14	16:35:00	16:35:00	2019-11-14 16:35:00	NKUNA	0	0	386	1
Nkuna 11/14/19	8824	2019-11-14	16:35:00	16:35:00	2019-11-14 16:35:00	Gey	0	0	387	1
Nkuna 11/14/19	8830	2019-11-14	(er eco) 211	16:35:00	2019-11-14 16:35:00	NKUNA	0	0	388	1
Nkuna 11/14/19	8836	2019-11-14	(er eco) 211	16:35:00	2019-11-14 16:35:00	NKUNA	0	0	389	1
Nkuna 11/14/19	8860	2019-11-14	(race 21	16:35:00	2019-11-14 16:35:00	NKUNA	0	0	390	1
Nkuna 11/14/19	8878	2019-11-14	(rack) 21	16:35:00	2019-11-14 16:35:00	NKUNA	0	0	391	1
Nkuna 11/14/19	8884	2019-11-14	(reac) 21	16:35:00	2019-11-14 16:35:00	NKUNA	0	0	392	1
Nkuna 11/14/19	8926	2019-11-14	16:37:00	16:37:00	2019-11-14 16:37:00	NKUNA	0	0	393	1
Nkuna 11/14/19	8944	2019-11-14	16:37:00	16:37:00	2019-11-14 16:37:00	QO EN	0	0	394	1
Nkuna 11/14/19	8950	2019-11-14	16:37:00	16:37:00	2019-11-14 16:37:00	NKUNA	0	0	395	1
Nkuna 11/14/19	8974	2019-11-14	(rece) 211	16:37:00	2019-11-14 16:37:00	NKUNA	0	0	396	1
Nkuna 11/14/19	8986	2019-11-14	(races) 211	16:37:00	2019-11-14 16:37:00	NKUNA	0	0	397	1
Nkuna 11/14/19	9022	2019-11-14	16:39:00	16:39:00	2019-11-14 16:39:00	NKUNA	0	0	398	1
Nkuna 11/14/19	9034	2019-11-14	16:39:00	16:39:00	2019-11-14 16:39:00	NKUNA	0	0	399	1
Nkuna 11/14/19	9070	2019-11-14	(rare) =)	16:39:00	2019-11-14 16:39:00	NKUNA	0	0	400	1
Nkuna 11/14/19	9070	2019-11-14	(rare) =)	16:39:00	2019-11-14 16:39:00	NKUNA	0	0	401	1
Nkuna 11/14/19	9076	2019-11-14	(rare) =)	16:39:00	2019-11-14 16:39:00	NKUNA	0	0	402	1
Nkuna 11/14/19	9076	2019-11-14	(rare) =)	16:39:00	2019-11-14 16:39:00	NKUNA	0	0	403	1
Nkuna 11/14/19	9118	2019-11-14	ey eared) |	16:39:00	2019-11-14 16:39:00	NKUNA	0	0	404	1
Nkuna 11/14/19	9118	2019-11-14	ey eared) |	16:39:00	2019-11-14 16:39:00	NKUNA	0	0	405	1
Nkuna 11/14/19	9124	2019-11-14	16:43:00	16:43:00	2019-11-14 16:43:00	NKUNA	0	0	406	1
Nkuna 11/14/19	9142	2019-11-14	16:43:00	16:43:00	2019-11-14 16:43:00	NKUNA	0	0	407	1
Nkuna 11/14/19	9214	2019-11-14	(er aaa)	16:43:00	2019-11-14 16:43:00	AGN ey	0	0	408	1
Nkuna 11/14/19	9220	2019-11-14	(er aaa)	16:43:00	2019-11-14 16:43:00	NKUNA	0	0	409	1
Nkuna 11/14/19	9262	2019-11-14	(rea?)	16:43:00	2019-11-14 16:43:00	NKUNA	0	0	410	1
Nkuna 11/14/19	9262	2019-11-14	(rea?)	16:43:00	2019-11-14 16:43:00	NKUNA	0	0	411	1
Nkuna 11/14/19	9268	2019-11-14	(yaaa?) |	16:43:00	2019-11-14 16:43:00	NKUNA	0	0	412	1
Nkuna 11/14/19	9274	2019-11-14	(rea) |	16:43:00	2019-11-14 16:43:00	NKUNA	0	0	413	1
Nkuna 11/14/19	9280	2019-11-14	(rea) |	16:43:00	2019-11-14 16:43:00	NKUNA	0	0	414	1
Nkuna 11/14/19	9310	2019-11-14	(ern)	16:43:00	2019-11-14 16:43:00	QO I\e-N	0	0	415	1
Nkuna 11/14/19	9358	2019-11-14	(er aon) 21	16:43:00	2019-11-14 16:43:00	NKUNA	0	0	416	1
Nkuna 11/14/19	9400	2019-11-14	(er ean)	16:43:00	2019-11-14 16:43:00	NKUNA	0	0	417	1
Nkuna 11/14/19	9454	2019-11-14	16:51:00	16:51:00	2019-11-14 16:51:00	NKUNA	0	0	418	1
Nkuna 11/14/19	9460	2019-11-14	16:51:00	16:51:00	2019-11-14 16:51:00	NKUNA	0	0	419	1
Nkuna 11/14/19	9502	2019-11-14	16:55:00	16:55:00	2019-11-14 16:55:00	NKUNA	0	0	420	1
Nkuna 11/14/19	9550	2019-11-14	16:58:00	16:58:00	2019-11-14 16:58:00	NKUNA	0	0	421	1
Nkuna 11/14/19	9562	2019-11-14	16:58:00	16:58:00	2019-11-14 16:58:00	NKUNA	0	0	422	1
Nkuna 11/14/19	9646	2019-11-14	16:58:00	16:58:00	2019-11-14 16:58:00	NKUNA	0	0	423	1
Nkuna 11/14/19	9670	2019-11-14	16:58:00	16:58:00	2019-11-14 16:58:00	NKUNA	0	0	424	1
Nkuna 11/14/19	9682	2019-11-14	(er ene)	16:58:00	2019-11-14 16:58:00	NKUNA	0	0	425	1
Nkuna 11/14/19	9688	2019-11-14	(er ene)	16:58:00	2019-11-14 16:58:00	NKUNA	0	0	426	1
Nkuna 11/14/19	9694	2019-11-14	(er arene)	16:58:00	2019-11-14 16:58:00	NKUNA	0	0	427	1
Nkuna 11/14/19	9742	2019-11-14	17:00:00	17:00:00	2019-11-14 17:00:00	AGEN	0	0	428	1
Nkuna 11/14/19	9748	2019-11-14	17:00:00	17:00:00	2019-11-14 17:00:00	AGEN	0	0	429	1
Nkuna 11/15/19	4	2019-11-15	06:39:00	06:39:00	2019-11-15 06:39:00	NKUNA	0	0	1	1
Nkuna 11/15/19	10	2019-11-15	06:40:00	06:40:00	2019-11-15 06:40:00	NKUNA	0	0	2	1
Nkuna 11/15/19	16	2019-11-15	06:40:00	06:40:00	2019-11-15 06:40:00	NKUNA	0	0	3	1
Nkuna 11/15/19	52	2019-11-15	06:42:00	06:42:00	2019-11-15 06:42:00	NKUNA	0	0	4	1
Nkuna 11/15/19	76	2019-11-15	06:42:00	06:42:00	2019-11-15 06:42:00	NKUNA	0	0	5	1
Nkuna 11/15/19	166	2019-11-15	06:43:00	06:43:00	2019-11-15 06:43:00		0	0	6	1
Nkuna 11/15/19	184	2019-11-15	06:43:00	06:43:00	2019-11-15 06:43:00	NKUNA	0	0	7	1
Nkuna 11/15/19	196	2019-11-15	06:43:00	06:43:00	2019-11-15 06:43:00	NKUNA	0	0	8	1
Nkuna 11/15/19	208	2019-11-15	06:43:00	06:43:00	2019-11-15 06:43:00	NKUNA	0	0	9	1
Nkuna 11/15/19	226	2019-11-15	06:43:00	06:43:00	2019-11-15 06:43:00	NT @0IN EN	0	0	10	1
Nkuna 11/15/19	304	2019-11-15	06:44:00	06:44:00	2019-11-15 06:44:00	NKUNA	0	0	11	1
Nkuna 11/15/19	310	2019-11-15	lope eN|	06:44:00	2019-11-15 06:44:00	NKUNA	0	0	12	1
Nkuna 11/15/19	340	2019-11-15	06:45:00	06:45:00	2019-11-15 06:45:00	NKUNA	0	0	13	1
Nkuna 11/15/19	340	2019-11-15	06:45:00	06:45:00	2019-11-15 06:45:00	NKUNA	0	0	14	1
Nkuna 11/15/19	340	2019-11-15	06:45:00	06:45:00	2019-11-15 06:45:00	NKUNA	0	0	15	1
Nkuna 11/15/19	346	2019-11-15	06:45:00	06:45:00	2019-11-15 06:45:00	I @GINe-N	0	0	16	1
Nkuna 11/15/19	346	2019-11-15	06:45:00	06:45:00	2019-11-15 06:45:00	I @GINe-N	0	0	17	1
Nkuna 11/15/19	352	2019-11-15	06:45:00	06:45:00	2019-11-15 06:45:00	I @GINe-N	0	0	18	1
Nkuna 11/15/19	358	2019-11-15	06:45:00	06:45:00	2019-11-15 06:45:00	NKUNA	0	0	19	1
Nkuna 11/15/19	364	2019-11-15	06:45:00	06:45:00	2019-11-15 06:45:00	NKUNA	0	0	20	1
Nkuna 11/15/19	364	2019-11-15	06:45:00	06:45:00	2019-11-15 06:45:00	NKUNA	0	0	21	1
Nkuna 11/15/19	370	2019-11-15	06:45:00	06:45:00	2019-11-15 06:45:00	NKUNA	0	0	22	1
Nkuna 11/15/19	394	2019-11-15	06:45:00	06:45:00	2019-11-15 06:45:00	NKUNA	0	0	23	1
Nkuna 11/15/19	424	2019-11-15	06:45:00	06:45:00	2019-11-15 06:45:00	NKUNA	0	0	24	1
Nkuna 11/15/19	484	2019-11-15	06:50:00	06:50:00	2019-11-15 06:50:00	NKUNA	0	0	25	1
Nkuna 11/15/19	490	2019-11-15	06:50:00	06:50:00	2019-11-15 06:50:00	NKUNA	0	0	26	1
Nkuna 11/15/19	532	2019-11-15	06:50:00	06:50:00	2019-11-15 06:50:00	NT @0IN\ EN	0	0	27	1
Nkuna 11/15/19	538	2019-11-15	06:50:00	06:50:00	2019-11-15 06:50:00	NKUNA	0	0	28	1
Nkuna 11/15/19	580	2019-11-15	06:51:00	06:51:00	2019-11-15 06:51:00	QO EN	0	0	29	1
Nkuna 11/15/19	586	2019-11-15	06:51:00	06:51:00	2019-11-15 06:51:00	NKUNA	0	0	30	1
Nkuna 11/15/19	592	2019-11-15	06:51:00	06:51:00	2019-11-15 06:51:00	NKUNA	0	0	31	1
Nkuna 11/15/19	628	2019-11-15	06:53:00	06:53:00	2019-11-15 06:53:00	NKUNA	0	0	32	1
Nkuna 11/15/19	652	2019-11-15	06:53:00	06:53:00	2019-11-15 06:53:00	NKUNA	0	0	33	1
Nkuna 11/15/19	676	2019-11-15	06:53:00	06:53:00	2019-11-15 06:53:00	NKUNA	0	0	34	1
Nkuna 11/15/19	688	2019-11-15	06:54:00	06:54:00	2019-11-15 06:54:00	NKUNA	0	0	35	1
Nkuna 11/15/19	688	2019-11-15	06:54:00	06:54:00	2019-11-15 06:54:00	NKUNA	0	0	36	1
Nkuna 11/15/19	694	2019-11-15	06:54:00	06:54:00	2019-11-15 06:54:00	NKUNA	0	0	37	1
Nkuna 11/15/19	706	2019-11-15	06:54:00	06:54:00	2019-11-15 06:54:00	NKUNA	0	0	38	1
Nkuna 11/15/19	736	2019-11-15	06:54:00	06:54:00	2019-11-15 06:54:00	NKUNA	0	0	39	1
Nkuna 11/15/19	754	2019-11-15	06:54:00	06:54:00	2019-11-15 06:54:00	NKUNA	0	0	40	1
Nkuna 11/15/19	760	2019-11-15	06:54:00	06:54:00	2019-11-15 06:54:00	NT Q0IN ey	0	0	41	1
Nkuna 11/15/19	826	2019-11-15	06:54:00	06:54:00	2019-11-15 06:54:00	NKUNA	0	0	42	1
Nkuna 11/15/19	868	2019-11-15	06:59:00	06:59:00	2019-11-15 06:59:00	NKUNA	0	0	43	1
Nkuna 11/15/19	880	2019-11-15	06:59:00	06:59:00	2019-11-15 06:59:00	NKUNA	0	0	44	1
Nkuna 11/15/19	916	2019-11-15	07:01:00	07:01:00	2019-11-15 07:01:00	NT @GN\ EN	0	0	45	1
Nkuna 11/15/19	970	2019-11-15	07:02:00	07:02:00	2019-11-15 07:02:00	I @GNe-N	0	0	46	1
Nkuna 11/15/19	970	2019-11-15	07:02:00	07:02:00	2019-11-15 07:02:00	I @GNe-N	0	0	47	1
Nkuna 11/15/19	1060	2019-11-15	07:03:00	07:03:00	2019-11-15 07:03:00	NKUNA	0	0	48	1
Nkuna 11/15/19	1066	2019-11-15	07:03:00	07:03:00	2019-11-15 07:03:00	NKUNA	0	0	49	1
Nkuna 11/15/19	1066	2019-11-15	07:03:00	07:03:00	2019-11-15 07:03:00	NKUNA	0	0	50	1
Nkuna 11/15/19	1066	2019-11-15	07:03:00	07:03:00	2019-11-15 07:03:00	NKUNA	0	0	51	1
Nkuna 11/15/19	1072	2019-11-15	07:03:00	07:03:00	2019-11-15 07:03:00	NKUNA	0	0	52	1
Nkuna 11/15/19	1078	2019-11-15	07:03:00	07:03:00	2019-11-15 07:03:00	NKUNA	0	0	53	1
Nkuna 11/15/19	1090	2019-11-15	07:03:00	07:03:00	2019-11-15 07:03:00	NKUNA	0	0	54	1
Nkuna 11/15/19	1102	2019-11-15	07:03:00	07:03:00	2019-11-15 07:03:00	NKUNA	0	0	55	1
Nkuna 11/15/19	1114	2019-11-15	07:03:00	07:03:00	2019-11-15 07:03:00	NKUNA	0	0	56	1
Nkuna 11/15/19	1120	2019-11-15	07:03:00	07:03:00	2019-11-15 07:03:00	NKUNA	0	0	57	1
Nkuna 11/15/19	1126	2019-11-15	07:03:00	07:03:00	2019-11-15 07:03:00	NKUNA	0	0	58	1
Nkuna 11/15/19	1132	2019-11-15	07:03:00	07:03:00	2019-11-15 07:03:00	NKUNA	0	0	59	1
Nkuna 11/15/19	1138	2019-11-15	07:03:00	07:03:00	2019-11-15 07:03:00	NKUNA	0	0	60	1
Nkuna 11/15/19	1192	2019-11-15	wane Ny	07:03:00	2019-11-15 07:03:00	NKUNA	0	0	61	1
Nkuna 11/15/19	1210	2019-11-15	OWA e Ny)	07:03:00	2019-11-15 07:03:00	NKUNA	0	0	62	1
Nkuna 11/15/19	1264	2019-11-15	OW AMery Ny	07:03:00	2019-11-15 07:03:00	NKUNA	0	0	63	1
Nkuna 11/15/19	1282	2019-11-15	OWA e Ny	07:03:00	2019-11-15 07:03:00	NKUNA	0	0	64	1
Nkuna 11/15/19	1288	2019-11-15	OWA e Ny	07:03:00	2019-11-15 07:03:00	NKUNA	0	0	65	1
Nkuna 11/15/19	1288	2019-11-15	OWA e Ny	07:03:00	2019-11-15 07:03:00	NKUNA	0	0	66	1
Nkuna 11/15/19	1306	2019-11-15	OWA e Ny)	07:03:00	2019-11-15 07:03:00	NKUNA	0	0	67	1
Nkuna 11/15/19	1307	2019-11-15	OWA e Ny)	07:03:00	2019-11-15 07:03:00	NKUNA	0	0	68	1
Nkuna 11/15/19	1354	2019-11-15	07:05:00	07:05:00	2019-11-15 07:05:00	NKUNA	0	0	69	1
Nkuna 11/15/19	1396	2019-11-15	07:05:00	07:05:00	2019-11-15 07:05:00	I @GIN ey	0	0	70	1
Nkuna 11/15/19	1402	2019-11-15	07:05:00	07:05:00	2019-11-15 07:05:00	I @GIN ey	0	0	71	1
Nkuna 11/15/19	1408	2019-11-15	07:05:00	07:05:00	2019-11-15 07:05:00	I @GIN ey	0	0	72	1
Nkuna 11/15/19	1414	2019-11-15	07:05:00	07:05:00	2019-11-15 07:05:00	I QGI Ney	0	0	73	1
Nkuna 11/15/19	1414	2019-11-15	07:05:00	07:05:00	2019-11-15 07:05:00	I QGI Ney	0	0	74	1
Nkuna 11/15/19	1420	2019-11-15	07:06:00	07:06:00	2019-11-15 07:06:00	NKUNA	0	0	75	1
Nkuna 11/15/19	1474	2019-11-15	07:06:00	07:06:00	2019-11-15 07:06:00	NKUNA	0	0	76	1
Nkuna 11/15/19	1486	2019-11-15	07:06:00	07:06:00	2019-11-15 07:06:00	NKUNA	0	0	77	1
Nkuna 11/15/19	1492	2019-11-15	07:06:00	07:06:00	2019-11-15 07:06:00	NKUNA	0	0	78	1
Nkuna 11/15/19	1498	2019-11-15	07:06:00	07:06:00	2019-11-15 07:06:00	NKUNA	0	0	79	1
Nkuna 11/15/19	1504	2019-11-15	07:06:00	07:06:00	2019-11-15 07:06:00	NKUNA	0	0	80	1
Nkuna 11/15/19	1505	2019-11-15	07:06:00	07:06:00	2019-11-15 07:06:00	NKUNA	0	0	81	1
Nkuna 11/15/19	1588	2019-11-15	07:09:00	07:09:00	2019-11-15 07:09:00	NKUNA	0	0	82	1
Nkuna 11/15/19	1594	2019-11-15	07:09:00	07:09:00	2019-11-15 07:09:00	NKUNA	0	0	83	1
Nkuna 11/15/19	1636	2019-11-15	07:10:00	07:10:00	2019-11-15 07:10:00	NKUNA	0	0	84	1
Nkuna 11/15/19	1642	2019-11-15	07:10:00	07:10:00	2019-11-15 07:10:00	NKUNA	0	0	85	1
Nkuna 11/15/19	1684	2019-11-15	07:11:00	07:11:00	2019-11-15 07:11:00	NKUNA	0	0	86	1
Nkuna 11/15/19	1690	2019-11-15	07:11:00	07:11:00	2019-11-15 07:11:00	NKUNA	0	0	87	1
Nkuna 11/15/19	1732	2019-11-15	07:11:00	07:11:00	2019-11-15 07:11:00	QO e-N	0	0	88	1
Nkuna 11/15/19	1732	2019-11-15	07:11:00	07:11:00	2019-11-15 07:11:00	QO e-N	0	0	89	1
Nkuna 11/15/19	1732	2019-11-15	07:11:00	07:11:00	2019-11-15 07:11:00	QO e-N	0	0	90	1
Nkuna 11/15/19	1738	2019-11-15	07:11:00	07:11:00	2019-11-15 07:11:00	NKUNA	0	0	91	1
Nkuna 11/15/19	1744	2019-11-15	07:11:00	07:11:00	2019-11-15 07:11:00	NKUNA	0	0	92	1
Nkuna 11/15/19	1750	2019-11-15	07:11:00	07:11:00	2019-11-15 07:11:00	NKUNA	0	0	93	1
Nkuna 11/15/19	1750	2019-11-15	07:11:00	07:11:00	2019-11-15 07:11:00	NKUNA	0	0	94	1
Nkuna 11/15/19	1762	2019-11-15	07:11:00	07:11:00	2019-11-15 07:11:00	NKUNA	0	0	95	1
Nkuna 11/15/19	1768	2019-11-15	07:11:00	07:11:00	2019-11-15 07:11:00	NKUNA	0	0	96	1
Nkuna 11/15/19	1780	2019-11-15	07:12:00	07:12:00	2019-11-15 07:12:00	NKUNA	0	0	97	1
Nkuna 11/15/19	1780	2019-11-15	07:12:00	07:12:00	2019-11-15 07:12:00	NKUNA	0	0	98	1
Nkuna 11/15/19	1792	2019-11-15	07:12:00	07:12:00	2019-11-15 07:12:00	NKUNA	0	0	99	1
Nkuna 11/15/19	1828	2019-11-15	07:12:00	07:12:00	2019-11-15 07:12:00	NKUNA	0	0	100	1
Nkuna 11/15/19	1828	2019-11-15	07:12:00	07:12:00	2019-11-15 07:12:00	NKUNA	0	0	101	1
Nkuna 11/15/19	1834	2019-11-15	07:12:00	07:12:00	2019-11-15 07:12:00	NKUNA	0	0	102	1
Nkuna 11/15/19	1834	2019-11-15	07:12:00	07:12:00	2019-11-15 07:12:00	NKUNA	0	0	103	1
Nkuna 11/15/19	1846	2019-11-15	07:13:00	07:13:00	2019-11-15 07:13:00	NKUNA	0	0	104	1
Nkuna 11/15/19	1846	2019-11-15	07:13:00	07:13:00	2019-11-15 07:13:00	NKUNA	0	0	105	1
Nkuna 11/15/19	1858	2019-11-15	07:13:00	07:13:00	2019-11-15 07:13:00	NKUNA	0	0	106	1
Nkuna 11/15/19	1864	2019-11-15	07:13:00	07:13:00	2019-11-15 07:13:00	NKUNA	0	0	107	1
Nkuna 11/15/19	1876	2019-11-15	07:13:00	07:13:00	2019-11-15 07:13:00	NT Q0IN ey	0	0	108	1
Nkuna 11/15/19	1876	2019-11-15	07:13:00	07:13:00	2019-11-15 07:13:00	NT Q0IN ey	0	0	109	1
Nkuna 11/15/19	1876	2019-11-15	07:13:00	07:13:00	2019-11-15 07:13:00	NT Q0IN ey	0	0	110	1
Nkuna 11/15/19	1878	2019-11-15	07:13:00	07:13:00	2019-11-15 07:13:00	NT Q0IN ey	0	0	111	1
Nkuna 11/15/19	1894	2019-11-15	07:13:00	07:13:00	2019-11-15 07:13:00	NKUNA	0	0	112	1
Nkuna 11/15/19	1900	2019-11-15	07:13:00	07:13:00	2019-11-15 07:13:00	NKUNA	0	0	113	1
Nkuna 11/15/19	1930	2019-11-15	07:13:00	07:13:00	2019-11-15 07:13:00	NKUNA	0	0	114	1
Nkuna 11/15/19	1984	2019-11-15	07:14:00	07:14:00	2019-11-15 07:14:00	NKUNA	0	0	115	1
Nkuna 11/15/19	1990	2019-11-15	07:14:00	07:14:00	2019-11-15 07:14:00	NKUNA	0	0	116	1
Nkuna 11/15/19	2050	2019-11-15	07:15:00	07:15:00	2019-11-15 07:15:00	NKUNA	0	0	117	1
Nkuna 11/15/19	2122	2019-11-15	07:15:00	07:15:00	2019-11-15 07:15:00	NKUNA	0	0	118	1
Nkuna 11/15/19	2140	2019-11-15	07:16:00	07:16:00	2019-11-15 07:16:00	NT @0iNe-N	0	0	119	1
Nkuna 11/15/19	2146	2019-11-15	07:16:00	07:16:00	2019-11-15 07:16:00	NKUNA	0	0	120	1
Nkuna 11/15/19	2146	2019-11-15	07:16:00	07:16:00	2019-11-15 07:16:00	NKUNA	0	0	121	1
Nkuna 11/15/19	2152	2019-11-15	07:16:00	07:16:00	2019-11-15 07:16:00	NKUNA	0	0	122	1
Nkuna 11/15/19	2152	2019-11-15	07:16:00	07:16:00	2019-11-15 07:16:00	NKUNA	0	0	123	1
Nkuna 11/15/19	2182	2019-11-15	07:16:00	07:16:00	2019-11-15 07:16:00	NKUNA	0	0	124	1
Nkuna 11/15/19	2188	2019-11-15	07:16:00	07:16:00	2019-11-15 07:16:00	NKUNA	0	0	125	1
Nkuna 11/15/19	2194	2019-11-15	07:16:00	07:16:00	2019-11-15 07:16:00	NKUNA	0	0	126	1
Nkuna 11/15/19	2296	2019-11-15	07:17:00	07:17:00	2019-11-15 07:17:00	NKUNA	0	0	127	1
Nkuna 11/15/19	2302	2019-11-15	07:17:00	07:17:00	2019-11-15 07:17:00	NKUNA	0	0	128	1
Nkuna 11/15/19	2303	2019-11-15	07:17:00	07:17:00	2019-11-15 07:17:00	NKUNA	0	0	129	1
Nkuna 11/15/19	2356	2019-11-15	07:17:00	07:17:00	2019-11-15 07:17:00	NKUNA	0	0	130	1
Nkuna 11/15/19	2392	2019-11-15	07:17:00	07:17:00	2019-11-15 07:17:00	NKUNA	0	0	131	1
Nkuna 11/15/19	2398	2019-11-15	07:17:00	07:17:00	2019-11-15 07:17:00	TG e-N	0	0	132	1
Nkuna 11/15/19	2398	2019-11-15	07:17:00	07:17:00	2019-11-15 07:17:00	TG e-N	0	0	133	1
Nkuna 11/15/19	2404	2019-11-15	07:17:00	07:17:00	2019-11-15 07:17:00	TG e-N	0	0	134	1
Nkuna 11/15/19	2458	2019-11-15	07:18:00	07:18:00	2019-11-15 07:18:00	NKUNA	0	0	135	1
Nkuna 11/15/19	2470	2019-11-15	07:18:00	07:18:00	2019-11-15 07:18:00	NKUNA	0	0	136	1
Nkuna 11/15/19	2482	2019-11-15	07:18:00	07:18:00	2019-11-15 07:18:00	NKUNA	0	0	137	1
Nkuna 11/15/19	2488	2019-11-15	07:18:00	07:18:00	2019-11-15 07:18:00	NKUNA	0	0	138	1
Nkuna 11/15/19	2506	2019-11-15	07:18:00	07:18:00	2019-11-15 07:18:00	NKUNA	0	0	139	1
Nkuna 11/15/19	2512	2019-11-15	07:18:00	07:18:00	2019-11-15 07:18:00	NKUNA	0	0	140	1
Nkuna 11/15/19	2554	2019-11-15	(OWA yNY	07:18:00	2019-11-15 07:18:00					1
Nkuna 11/15/19	2554	2019-11-15	(OWA yNY	07:18:00	2019-11-15 07:18:00					1
Nkuna 11/15/19	2560	2019-11-15	07:19:00	07:19:00	2019-11-15 07:19:00	NKUNA	0	0	143	1
Nkuna 11/15/19	2596	2019-11-15	07:19:00	07:19:00	2019-11-15 07:19:00	NKUNA	0	0	144	1
Nkuna 11/15/19	2596	2019-11-15	07:19:00	07:19:00	2019-11-15 07:19:00	NKUNA	0	0	145	1
Nkuna 11/15/19	2614	2019-11-15	07:19:00	07:19:00	2019-11-15 07:19:00	NKUNA	0	0	146	1
Nkuna 11/15/19	2686	2019-11-15	07:20:00	07:20:00	2019-11-15 07:20:00	I @GINe-N	0	0	147	1
Nkuna 11/15/19	2687	2019-11-15	07:20:00	07:20:00	2019-11-15 07:20:00	I @GINe-N	0	0	148	1
Nkuna 11/15/19	2698	2019-11-15	07:20:00	07:20:00	2019-11-15 07:20:00	NKUNA	0	0	149	1
Nkuna 11/15/19	2704	2019-11-15	07:20:00	07:20:00	2019-11-15 07:20:00	NKUNA	0	0	150	1
Nkuna 11/15/19	2740	2019-11-15	07:20:00	07:20:00	2019-11-15 07:20:00	NKUNA	0	0	151	1
Nkuna 11/15/19	2764	2019-11-15	07:20:00	07:20:00	2019-11-15 07:20:00	NKUNA	0	0	152	1
Nkuna 11/15/19	2782	2019-11-15	07:20:00	07:20:00	2019-11-15 07:20:00	NKUNA	0	0	153	1
Nkuna 11/15/19	2782	2019-11-15	07:20:00	07:20:00	2019-11-15 07:20:00	NKUNA	0	0	154	1
Nkuna 11/15/19	2794	2019-11-15	07:20:00	07:20:00	2019-11-15 07:20:00	NKUNA	0	0	155	1
Nkuna 11/15/19	2800	2019-11-15	07:20:00	07:20:00	2019-11-15 07:20:00	NKUNA	0	0	156	1
Nkuna 11/15/19	2800	2019-11-15	07:20:00	07:20:00	2019-11-15 07:20:00	NKUNA	0	0	157	1
Nkuna 11/15/19	2806	2019-11-15	07:20:00	07:20:00	2019-11-15 07:20:00	NKUNA	0	0	158	1
Nkuna 11/15/19	2818	2019-11-15	07:20:00	07:20:00	2019-11-15 07:20:00	eee Tar Tra	0	0	159	1
Nkuna 11/15/19	2830	2019-11-15	07:21:00	07:21:00	2019-11-15 07:21:00	s 8 eo	0	0	160	1
Nkuna 11/15/19	2842	2019-11-15	07:2t AM	07:21:00	2019-11-15 07:21:00	#NAME?	0	0	161	1
Nkuna 11/15/19	2866	2019-11-15	07:21:00	07:21:00	2019-11-15 07:21:00	NKUNA	0	0	162	1
Nkuna 11/15/19	2866	2019-11-15	07:21:00	07:21:00	2019-11-15 07:21:00	NKUNA	0	0	163	1
Nkuna 11/15/19	2868	2019-11-15	07:21:00	07:21:00	2019-11-15 07:21:00	NKUNA _	0	0	164	1
Nkuna 11/15/19	2890	2019-11-15	07:21:00	07:21:00	2019-11-15 07:21:00	mT 40) ae	0	0	165	1
Nkuna 11/15/19	3016	2019-11-15	07:22:00	07:22:00	2019-11-15 07:22:00	NKUNA	0	0	166	1
Nkuna 11/15/19	3022	2019-11-15	07:22:00	07:22:00	2019-11-15 07:22:00	NKUNA	0	0	167	1
Nkuna 11/15/19	3058	2019-11-15	07:22:00	07:22:00	2019-11-15 07:22:00	NKUNA	0	0	168	1
Nkuna 11/15/19	3058	2019-11-15	07:22:00	07:22:00	2019-11-15 07:22:00	NKUNA	0	0	169	1
Nkuna 11/15/19	3064	2019-11-15	07:22:00	07:22:00	2019-11-15 07:22:00	NKUNA	0	0	170	1
Nkuna 11/15/19	3064	2019-11-15	07:22:00	07:22:00	2019-11-15 07:22:00	NKUNA	0	0	171	1
Nkuna 11/15/19	3094	2019-11-15	07:22:00	07:22:00	2019-11-15 07:22:00	NT @GI\e-N	0	0	172	1
Nkuna 11/15/19	3178	2019-11-15	07:23:00	07:23:00	2019-11-15 07:23:00	NKUNA	0	0	173	1
Nkuna 11/15/19	3184	2019-11-15	07:23:00	07:23:00	2019-11-15 07:23:00	NKUNA	0	0	174	1
Nkuna 11/15/19	3190	2019-11-15	07:23:00	07:23:00	2019-11-15 07:23:00	NKUNA	0	0	175	1
Nkuna 11/15/19	3220	2019-11-15	07:26:00	07:26:00	2019-11-15 07:26:00	NT @GIN EN	0	0	176	1
Nkuna 11/15/19	3226	2019-11-15	07:26:00	07:26:00	2019-11-15 07:26:00	NT @GIN EN	0	0	177	1
Nkuna 11/15/19	3232	2019-11-15	07:26:00	07:26:00	2019-11-15 07:26:00	NKUNA	0	0	178	1
Nkuna 11/15/19	3238	2019-11-15	07:26:00	07:26:00	2019-11-15 07:26:00	NKUNA	0	0	179	1
Nkuna 11/15/19	3238	2019-11-15	07:26:00	07:26:00	2019-11-15 07:26:00	NKUNA	0	0	180	1
Nkuna 11/15/19	3244	2019-11-15	07:26:00	07:26:00	2019-11-15 07:26:00	NKUNA	0	0	181	1
Nkuna 11/15/19	3250	2019-11-15	07:26:00	07:26:00	2019-11-15 07:26:00	NKUNA	0	0	182	1
Nkuna 11/15/19	3250	2019-11-15	07:26:00	07:26:00	2019-11-15 07:26:00	NKUNA	0	0	183	1
Nkuna 11/15/19	3316	2019-11-15	07:27:00	07:27:00	2019-11-15 07:27:00	NKUNA	0	0	184	1
Nkuna 11/15/19	3322	2019-11-15	07:27:00	07:27:00	2019-11-15 07:27:00	NKUNA	0	0	185	1
Nkuna 11/15/19	3328	2019-11-15	07:27:00	07:27:00	2019-11-15 07:27:00	AGN ey	0	0	186	1
Nkuna 11/15/19	3334	2019-11-15	07:27:00	07:27:00	2019-11-15 07:27:00	a0 INe-N	0	0	187	1
Nkuna 11/15/19	3364	2019-11-15	07:30:00	07:30:00	2019-11-15 07:30:00	NKUNA	0	0	188	1
Nkuna 11/15/19	3370	2019-11-15	07:30:00	07:30:00	2019-11-15 07:30:00	NKUNA	0	0	189	1
Nkuna 11/15/19	3370	2019-11-15	07:30:00	07:30:00	2019-11-15 07:30:00	NKUNA	0	0	190	1
Nkuna 11/15/19	3382	2019-11-15	07:30:00	07:30:00	2019-11-15 07:30:00	NKUNA	0	0	191	1
Nkuna 11/15/19	3382	2019-11-15	07:30:00	07:30:00	2019-11-15 07:30:00	NKUNA	0	0	192	1
Nkuna 11/15/19	3382	2019-11-15	07:30:00	07:30:00	2019-11-15 07:30:00	NKUNA	0	0	193	1
Nkuna 11/15/19	3388	2019-11-15	07:30:00	07:30:00	2019-11-15 07:30:00	NKUNA	0	0	194	1
Nkuna 11/15/19	3418	2019-11-15	07:33:00	07:33:00	2019-11-15 07:33:00	NKUNA	0	0	195	1
Nkuna 11/15/19	3424	2019-11-15	07:33:00	07:33:00	2019-11-15 07:33:00	NKUNA	0	0	196	1
Nkuna 11/15/19	3460	2019-11-15	07:33:00	07:33:00	2019-11-15 07:33:00	NKUNA	0	0	197	1
Nkuna 11/15/19	3466	2019-11-15	07:34:00	07:34:00	2019-11-15 07:34:00	NKUNA	0	0	198	1
Nkuna 11/15/19	3496	2019-11-15	07:34:00	07:34:00	2019-11-15 07:34:00	NKUNA	0	0	199	1
Nkuna 11/15/19	3502	2019-11-15	07:34:00	07:34:00	2019-11-15 07:34:00	NKUNA	0	0	200	1
Nkuna 11/15/19	3508	2019-11-15	07:34:00	07:34:00	2019-11-15 07:34:00	NKUNA	0	0	201	1
Nkuna 11/15/19	3514	2019-11-15	07:34:00	07:34:00	2019-11-15 07:34:00	NKUNA	0	0	202	1
Nkuna 11/15/19	3538	2019-11-15	07:34:00	07:34:00	2019-11-15 07:34:00	NKUNA	0	0	203	1
Nkuna 11/15/19	3538	2019-11-15	07:34:00	07:34:00	2019-11-15 07:34:00	NKUNA	0	0	204	1
Nkuna 11/15/19	3544	2019-11-15	07:34:00	07:34:00	2019-11-15 07:34:00	NKUNA	0	0	205	1
Nkuna 11/15/19	3544	2019-11-15	07:34:00	07:34:00	2019-11-15 07:34:00	NKUNA	0	0	206	1
Nkuna 11/15/19	3610	2019-11-15	07:35:00	07:35:00	2019-11-15 07:35:00	NKUNA	0	0	207	1
Nkuna 11/15/19	3616	2019-11-15	07:35:00	07:35:00	2019-11-15 07:35:00	NKUNA	0	0	208	1
Nkuna 11/15/19	3658	2019-11-15	07:35:00	07:35:00	2019-11-15 07:35:00	NKUNA	0	0	209	1
Nkuna 11/15/19	3664	2019-11-15	07:35:00	07:35:00	2019-11-15 07:35:00	NKUNA	0	0	210	1
Nkuna 11/15/19	3700	2019-11-15	07:39:00	07:39:00	2019-11-15 07:39:00	NKUNA	0	0	211	1
Nkuna 11/15/19	3706	2019-11-15	07:39:00	07:39:00	2019-11-15 07:39:00	NKUNA	0	0	212	1
Nkuna 11/15/19	3712	2019-11-15	07:39:00	07:39:00	2019-11-15 07:39:00	NKUNA	0	0	213	1
Nkuna 11/15/19	3760	2019-11-15	07:42:00	07:42:00	2019-11-15 07:42:00	NKUNA	0	0	214	1
Nkuna 11/15/19	3808	2019-11-15	07:43:00	07:43:00	2019-11-15 07:43:00	NKUNA	0	0	215	1
Nkuna 11/15/19	3808	2019-11-15	07:43:00	07:43:00	2019-11-15 07:43:00	NKUNA	0	0	216	1
Nkuna 11/15/19	3814	2019-11-15	07:43:00	07:43:00	2019-11-15 07:43:00	NKUNA	0	0	217	1
Nkuna 11/15/19	3826	2019-11-15	07:43:00	07:43:00	2019-11-15 07:43:00	NKUNA	0	0	218	1
Nkuna 11/15/19	3892	2019-11-15	CW Aee ee Ny	07:43:00	2019-11-15 07:43:00	NKUNA	0	0	219	1
Nkuna 11/15/19	3898	2019-11-15	CW Aee ee Ny	07:43:00	2019-11-15 07:43:00	NKUNA	0	0	220	1
Nkuna 11/15/19	3904	2019-11-15	Waar ee Ny	07:43:00	2019-11-15 07:43:00	NKUNA	0	0	221	1
Nkuna 11/15/19	3916	2019-11-15	CW Aee ee Ny	07:43:00	2019-11-15 07:43:00	NKUNA	0	0	222	1
Nkuna 11/15/19	3940	2019-11-15	rae ee Ny	07:43:00	2019-11-15 07:43:00	NKUNA	0	0	223	1
Nkuna 11/15/19	3946	2019-11-15	rae ee Ny	07:43:00	2019-11-15 07:43:00	NKUNA	0	0	224	1
Nkuna 11/15/19	3952	2019-11-15	wae e Ny	07:43:00	2019-11-15 07:43:00	NKUNA	0	0	225	1
Nkuna 11/15/19	3988	2019-11-15	07:50:00	07:50:00	2019-11-15 07:50:00	NKUNA	0	0	226	1
Nkuna 11/15/19	3994	2019-11-15	07:51:00	07:51:00	2019-11-15 07:51:00	NT @GIN ey	0	0	227	1
Nkuna 11/15/19	4000	2019-11-15	07:51:00	07:51:00	2019-11-15 07:51:00	4G e-N	0	0	228	1
Nkuna 11/15/19	4006	2019-11-15	07:51:00	07:51:00	2019-11-15 07:51:00	4G e-N	0	0	229	1
Nkuna 11/15/19	4048	2019-11-15	07:52:00	07:52:00	2019-11-15 07:52:00	NKUNA	0	0	230	1
Nkuna 11/15/19	4066	2019-11-15	07:52:00	07:52:00	2019-11-15 07:52:00	I 4GNe-N	0	0	231	1
Nkuna 11/15/19	4138	2019-11-15	07:54:00	07:54:00	2019-11-15 07:54:00	NKUNA	0	0	232	1
Nkuna 11/15/19	4144	2019-11-15	07:54:00	07:54:00	2019-11-15 07:54:00	NKUNA	0	0	233	1
Nkuna 11/15/19	4150	2019-11-15	07:55:00	07:55:00	2019-11-15 07:55:00	Gey	0	0	234	1
Nkuna 11/15/19	4156	2019-11-15	07:55:00	07:55:00	2019-11-15 07:55:00	NKUNA	0	0	235	1
Nkuna 11/15/19	4186	2019-11-15	07:56:00	07:56:00	2019-11-15 07:56:00	NKUNA	0	0	236	1
Nkuna 11/15/19	4198	2019-11-15	07:56:00	07:56:00	2019-11-15 07:56:00	NKUNA	0	0	237	1
Nkuna 11/15/19	4204	2019-11-15	07:57:00	07:57:00	2019-11-15 07:57:00	NKUNA	0	0	238	1
Nkuna 11/15/19	4210	2019-11-15	07:57:00	07:57:00	2019-11-15 07:57:00	NKUNA	0	0	239	1
Nkuna 11/15/19	4258	2019-11-15	08:00:00	08:00:00	2019-11-15 08:00:00	NKUNA	0	0	240	1
Nkuna 11/15/19	4324	2019-11-15	08:03:00	08:03:00	2019-11-15 08:03:00	NKUNA	0	0	241	1
Nkuna 11/15/19	4330	2019-11-15	08:03:00	08:03:00	2019-11-15 08:03:00	NKUNA	0	0	242	1
Nkuna 11/15/19	4336	2019-11-15	08:03:00	08:03:00	2019-11-15 08:03:00	NKUNA	0	0	243	1
Nkuna 11/15/19	4342	2019-11-15	08:03:00	08:03:00	2019-11-15 08:03:00	NKUNA	0	0	244	1
Nkuna 11/15/19	4348	2019-11-15	08:03:00	08:03:00	2019-11-15 08:03:00	NKUNA	0	0	245	1
Nkuna 11/15/19	4372	2019-11-15	08:05:00	08:05:00	2019-11-15 08:05:00	NKUNA	0	0	246	1
Nkuna 11/15/19	4384	2019-11-15	08:05:00	08:05:00	2019-11-15 08:05:00	NKUNA	0	0	247	1
Nkuna 11/15/19	4408	2019-11-15	08:05:00	08:05:00	2019-11-15 08:05:00	NKUNA	0	0	248	1
Nkuna 11/15/19	4468	2019-11-15	08:08:00	08:08:00	2019-11-15 08:08:00	NKUNA	0	0	249	1
Nkuna 11/15/19	4474	2019-11-15	08:08:00	08:08:00	2019-11-15 08:08:00	NKUNA	0	0	250	1
Nkuna 11/15/19	4474	2019-11-15	08:08:00	08:08:00	2019-11-15 08:08:00	NKUNA	0	0	251	1
Nkuna 11/15/19	4474	2019-11-15	08:08:00	08:08:00	2019-11-15 08:08:00	NKUNA	0	0	252	1
Nkuna 11/15/19	4480	2019-11-15	08:08:00	08:08:00	2019-11-15 08:08:00	NT @GIN\ ey	0	0	253	1
Nkuna 11/15/19	4516	2019-11-15	08:08:00	08:08:00	2019-11-15 08:08:00	NKUNA	0	0	254	1
Nkuna 11/15/19	4522	2019-11-15	08:08:00	08:08:00	2019-11-15 08:08:00	NKUNA	0	0	255	1
Nkuna 11/15/19	4522	2019-11-15	08:08:00	08:08:00	2019-11-15 08:08:00	NKUNA	0	0	256	1
Nkuna 11/15/19	4570	2019-11-15	08:14:00	08:14:00	2019-11-15 08:14:00	NKUNA	0	0	257	1
Nkuna 11/15/19	4576	2019-11-15	08:14:00	08:14:00	2019-11-15 08:14:00	NKUNA	0	0	258	1
Nkuna 11/15/19	4582	2019-11-15	08:14:00	08:14:00	2019-11-15 08:14:00	NKUNA	0	0	259	1
Nkuna 11/15/19	4588	2019-11-15	08:14:00	08:14:00	2019-11-15 08:14:00	NKUNA	0	0	260	1
Nkuna 11/15/19	4612	2019-11-15	08:15:00	08:15:00	2019-11-15 08:15:00	NKUNA	0	0	261	1
Nkuna 11/15/19	4618	2019-11-15	08:15:00	08:15:00	2019-11-15 08:15:00	NKUNA	0	0	262	1
Nkuna 11/15/19	4624	2019-11-15	08:15:00	08:15:00	2019-11-15 08:15:00	NKUNA	0	0	263	1
Nkuna 11/15/19	4660	2019-11-15	08:17:00	08:17:00	2019-11-15 08:17:00	NKUNA	0	0	264	1
Nkuna 11/15/19	4708	2019-11-15	08:17:00	08:17:00	2019-11-15 08:17:00	NKUNA	0	0	265	1
Nkuna 11/15/19	4714	2019-11-15	08:17:00	08:17:00	2019-11-15 08:17:00	NKUNA	0	0	266	1
Nkuna 11/15/19	4756	2019-11-15	08:19:00	08:19:00	2019-11-15 08:19:00	NKUNA	0	0	267	1
Nkuna 11/15/19	4762	2019-11-15	08:19:00	08:19:00	2019-11-15 08:19:00	NKUNA	0	0	268	1
Nkuna 11/15/19	4768	2019-11-15	08:19:00	08:19:00	2019-11-15 08:19:00	NKUNA	0	0	269	1
Nkuna 11/15/19	4804	2019-11-15	08:21:00	08:21:00	2019-11-15 08:21:00	NKUNA	0	0	270	1
Nkuna 11/15/19	4810	2019-11-15	08:21:00	08:21:00	2019-11-15 08:21:00	NKUNA	0	0	271	1
Nkuna 11/15/19	4816	2019-11-15	08:21:00	08:21:00	2019-11-15 08:21:00	NKUNA	0	0	272	1
Nkuna 11/15/19	4870	2019-11-15	08:24:00	08:24:00	2019-11-15 08:24:00	NKUNA	0	0	273	1
Nkuna 11/15/19	4876	2019-11-15	08:24:00	08:24:00	2019-11-15 08:24:00	NKUNA	0	0	274	1
Nkuna 11/15/19	4882	2019-11-15	08:24:00	08:24:00	2019-11-15 08:24:00	NKUNA	0	0	275	1
Nkuna 11/15/19	4888	2019-11-15	08:24:00	08:24:00	2019-11-15 08:24:00	NKUNA	0	0	276	1
Nkuna 11/15/19	4948	2019-11-15	08:25:00	08:25:00	2019-11-15 08:25:00	NKUNA	0	0	277	1
Nkuna 11/15/19	4954	2019-11-15	08:25:00	08:25:00	2019-11-15 08:25:00	NKUNA	0	0	278	1
Nkuna 11/15/19	4966	2019-11-15	08:25:00	08:25:00	2019-11-15 08:25:00	NKUNA	0	0	279	1
Nkuna 11/15/19	5002	2019-11-15	08:27:00	08:27:00	2019-11-15 08:27:00	NT QGINe-N	0	0	280	1
Nkuna 11/15/19	5056	2019-11-15	08:29:00	08:29:00	2019-11-15 08:29:00	NKUNA	0	0	281	1
Nkuna 11/15/19	5068	2019-11-15	08:29:00	08:29:00	2019-11-15 08:29:00	NKUNA	0	0	282	1
Nkuna 11/15/19	5074	2019-11-15	08:29:00	08:29:00	2019-11-15 08:29:00	NKUNA	0	0	283	1
Nkuna 11/15/19	5080	2019-11-15	08:29:00	08:29:00	2019-11-15 08:29:00	NKUNA	0	0	284	1
Nkuna 11/15/19	5140	2019-11-15	08:30:00	08:30:00	2019-11-15 08:30:00	NKUNA	0	0	285	1
Nkuna 11/15/19	5146	2019-11-15	08:30:00	08:30:00	2019-11-15 08:30:00	NKUNA	0	0	286	1
Nkuna 11/15/19	5146	2019-11-15	08:30:00	08:30:00	2019-11-15 08:30:00	NKUNA	0	0	287	1
Nkuna 11/15/19	5152	2019-11-15	08:30:00	08:30:00	2019-11-15 08:30:00	NKUNA	0	0	288	1
Nkuna 11/15/19	5164	2019-11-15	08:30:00	08:30:00	2019-11-15 08:30:00	NKUNA	0	0	289	1
Nkuna 11/15/19	5164	2019-11-15	08:30:00	08:30:00	2019-11-15 08:30:00	NKUNA	0	0	290	1
Nkuna 11/15/19	5206	2019-11-15	08:30:00	08:30:00	2019-11-15 08:30:00	NKUNA	0	0	291	1
Nkuna 11/15/19	5236	2019-11-15	08:31:00	08:31:00	2019-11-15 08:31:00	NKUNA	0	0	292	1
Nkuna 11/15/19	5242	2019-11-15	08:31:00	08:31:00	2019-11-15 08:31:00	NKUNA	0	0	293	1
Nkuna 11/15/19	5284	2019-11-15	08:39:00	08:39:00	2019-11-15 08:39:00	NKUNA	0	0	294	1
Nkuna 11/15/19	5290	2019-11-15	08:39:00	08:39:00	2019-11-15 08:39:00	NKUNA	0	0	295	1
Nkuna 11/15/19	5296	2019-11-15	08:39:00	08:39:00	2019-11-15 08:39:00	NKUNA	0	0	296	1
Nkuna 11/15/19	5302	2019-11-15	08:39:00	08:39:00	2019-11-15 08:39:00	NKUNA	0	0	297	1
Nkuna 11/15/19	5308	2019-11-15	08:39:00	08:39:00	2019-11-15 08:39:00	NKUNA	0	0	298	1
Nkuna 11/15/19	5344	2019-11-15	08:41:00	08:41:00	2019-11-15 08:41:00	AGN e-N	0	0	299	1
Nkuna 11/15/19	5392	2019-11-15	08:43:00	08:43:00	2019-11-15 08:43:00	NKUNA	0	0	300	1
Nkuna 11/15/19	5404	2019-11-15	08:43:00	08:43:00	2019-11-15 08:43:00	NKUNA	0	0	301	1
Nkuna 11/15/19	5434	2019-11-15	08:43:00	08:43:00	2019-11-15 08:43:00	NKUNA	0	0	302	1
Nkuna 11/15/19	5434	2019-11-15	08:43:00	08:43:00	2019-11-15 08:43:00	NKUNA	0	0	303	1
Nkuna 11/15/19	5440	2019-11-15	08:43:00	08:43:00	2019-11-15 08:43:00	NKUNA	0	0	304	1
Nkuna 11/15/19	5440	2019-11-15	08:43:00	08:43:00	2019-11-15 08:43:00	NKUNA	0	0	305	1
Nkuna 11/15/19	5446	2019-11-15	08:43:00	08:43:00	2019-11-15 08:43:00	NKUNA	0	0	306	1
Nkuna 11/15/19	5524	2019-11-15	08:46:00	08:46:00	2019-11-15 08:46:00	NKUNA	0	0	307	1
Nkuna 11/15/19	5536	2019-11-15	08:46:00	08:46:00	2019-11-15 08:46:00	NKUNA	0	0	308	1
Nkuna 11/15/19	5566	2019-11-15	08:46:00	08:46:00	2019-11-15 08:46:00	NKUNA	0	0	309	1
Nkuna 11/15/19	5602	2019-11-15	08:46:00	08:46:00	2019-11-15 08:46:00	NKUNA	0	0	310	1
Nkuna 11/15/19	5668	2019-11-15	08:47:00	08:47:00	2019-11-15 08:47:00	NKUNA	0	0	311	1
Nkuna 11/15/19	5674	2019-11-15	08:47:00	08:47:00	2019-11-15 08:47:00	NKUNA	0	0	312	1
Nkuna 11/15/19	5680	2019-11-15	08:47:00	08:47:00	2019-11-15 08:47:00	NKUNA	0	0	313	1
Nkuna 11/15/19	5722	2019-11-15	08:49:00	08:49:00	2019-11-15 08:49:00	NKUNA	0	0	314	1
Nkuna 11/15/19	5740	2019-11-15	08:49:00	08:49:00	2019-11-15 08:49:00	NKUNA	0	0	315	1
Nkuna 11/15/19	5764	2019-11-15	08:52:00	08:52:00	2019-11-15 08:52:00	NKUNA	0	0	316	1
Nkuna 11/15/19	5770	2019-11-15	08:52:00	08:52:00	2019-11-15 08:52:00	NKUNA	0	0	317	1
Nkuna 11/15/19	5776	2019-11-15	08:52:00	08:52:00	2019-11-15 08:52:00	NKUNA	0	0	318	1
Nkuna 11/15/19	5782	2019-11-15	08:52:00	08:52:00	2019-11-15 08:52:00	NKUNA	0	0	319	1
Nkuna 11/15/19	5812	2019-11-15	08:53:00	08:53:00	2019-11-15 08:53:00	NKUNA	0	0	320	1
Nkuna 11/15/19	5860	2019-11-15	08:54:00	08:54:00	2019-11-15 08:54:00	NKUNA	0	0	321	1
Nkuna 11/15/19	5866	2019-11-15	08:54:00	08:54:00	2019-11-15 08:54:00	NKUNA	0	0	322	1
Nkuna 11/15/19	5866	2019-11-15	08:54:00	08:54:00	2019-11-15 08:54:00	NKUNA	0	0	323	1
Nkuna 11/15/19	5872	2019-11-15	08:54:00	08:54:00	2019-11-15 08:54:00	NKUNA	0	0	324	1
Nkuna 11/15/19	5890	2019-11-15	08:54:00	08:54:00	2019-11-15 08:54:00	NT @0IN ey	0	0	325	1
Nkuna 11/15/19	5962	2019-11-15	08:55:00	08:55:00	2019-11-15 08:55:00	NKUNA	0	0	326	1
Nkuna 11/15/19	5968	2019-11-15	08:55:00	08:55:00	2019-11-15 08:55:00	NKUNA	0	0	327	1
Nkuna 11/15/19	5974	2019-11-15	08:55:00	08:55:00	2019-11-15 08:55:00	NKUNA	0	0	328	1
Nkuna 11/15/19	5980	2019-11-15	08:55:00	08:55:00	2019-11-15 08:55:00	NKUNA	0	0	329	1
Nkuna 11/15/19	6010	2019-11-15	08:57:00	08:57:00	2019-11-15 08:57:00	NKUNA	0	0	330	1
Nkuna 11/15/19	6016	2019-11-15	08:57:00	08:57:00	2019-11-15 08:57:00	NT Q0I\ ey	0	0	331	1
Nkuna 11/15/19	6058	2019-11-15	08:58:00	08:58:00	2019-11-15 08:58:00	NKUNA	0	0	332	1
Nkuna 11/15/19	6064	2019-11-15	08:58:00	08:58:00	2019-11-15 08:58:00	NKUNA	0	0	333	1
Nkuna 11/15/19	6070	2019-11-15	08:58:00	08:58:00	2019-11-15 08:58:00	NKUNA	0	0	334	1
Nkuna 11/15/19	6094	2019-11-15	08:58:00	08:58:00	2019-11-15 08:58:00	NKUNA	0	0	335	1
Nkuna 11/15/19	6100	2019-11-15	08:58:00	08:58:00	2019-11-15 08:58:00	GIN e-N	0	0	336	1
Nkuna 11/15/19	6148	2019-11-15	09:00:00	09:00:00	2019-11-15 09:00:00	NKUNA	0	0	337	1
Nkuna 11/15/19	6154	2019-11-15	09:00:00	09:00:00	2019-11-15 09:00:00	NKUNA	0	0	338	1
Nkuna 11/15/19	6196	2019-11-15	09:01:00	09:01:00	2019-11-15 09:01:00	NKUNA	0	0	339	1
Nkuna 11/15/19	6244	2019-11-15	09:01:00	09:01:00	2019-11-15 09:01:00	NKUNA	0	0	340	1
Nkuna 11/15/19	6250	2019-11-15	09:01:00	09:01:00	2019-11-15 09:01:00	NKUNA	0	0	341	1
Nkuna 11/15/19	6256	2019-11-15	09:01:00	09:01:00	2019-11-15 09:01:00	NKUNA	0	0	342	1
Nkuna 11/15/19	6292	2019-11-15	09:02:00	09:02:00	2019-11-15 09:02:00	NKUNA	0	0	343	1
Nkuna 11/15/19	6298	2019-11-15	09:02:00	09:02:00	2019-11-15 09:02:00	I aeiNe-y	0	0	344	1
Nkuna 11/15/19	6304	2019-11-15	09:02:00	09:02:00	2019-11-15 09:02:00	I aeiNe-y	0	0	345	1
Nkuna 11/15/19	6328	2019-11-15	09:02:00	09:02:00	2019-11-15 09:02:00	NKUNA	0	0	346	1
Nkuna 11/15/19	6388	2019-11-15	09:07:00	09:07:00	2019-11-15 09:07:00	NKUNA	0	0	347	1
Nkuna 11/15/19	6394	2019-11-15	09:07:00	09:07:00	2019-11-15 09:07:00	NKUNA	0	0	348	1
Nkuna 11/15/19	6400	2019-11-15	09:07:00	09:07:00	2019-11-15 09:07:00	NKUNA	0	0	349	1
Nkuna 11/15/19	6436	2019-11-15	09:07:00	09:07:00	2019-11-15 09:07:00	NT aG\ EN	0	0	350	1
Nkuna 11/15/19	6448	2019-11-15	09:07:00	09:07:00	2019-11-15 09:07:00	NT aG\ EN	0	0	351	1
Nkuna 11/15/19	6454	2019-11-15	09:07:00	09:07:00	2019-11-15 09:07:00	NT aG\ EN	0	0	352	1
Nkuna 11/15/19	6484	2019-11-15	(ORo mm ersy-N|	09:07:00	2019-11-15 09:07:00	NKUNA	0	0	353	1
Nkuna 11/15/19	6490	2019-11-15	09:08:00	09:08:00	2019-11-15 09:08:00	NKUNA	0	0	354	1
Nkuna 11/15/19	6496	2019-11-15	09:08:00	09:08:00	2019-11-15 09:08:00	NT @0IN EN	0	0	355	1
Nkuna 11/15/19	6532	2019-11-15	09:19:00	09:19:00	2019-11-15 09:19:00	NKUNA	0	0	356	1
Nkuna 11/15/19	6538	2019-11-15	09:19:00	09:19:00	2019-11-15 09:19:00	NKUNA	0	0	357	1
Nkuna 11/15/19	6544	2019-11-15	09:19:00	09:19:00	2019-11-15 09:19:00	NKUNA	0	0	358	1
Nkuna 11/15/19	6598	2019-11-15	09:20:00	09:20:00	2019-11-15 09:20:00	NKUNA	0	0	359	1
Nkuna 11/15/19	6634	2019-11-15	09:21:00	09:21:00	2019-11-15 09:21:00	NKUNA	0	0	360	1
Nkuna 11/15/19	6682	2019-11-15	09:24:00	09:24:00	2019-11-15 09:24:00	NKUNA	0	0	361	1
Nkuna 11/15/19	6688	2019-11-15	09:24:00	09:24:00	2019-11-15 09:24:00	NKUNA	0	0	362	1
Nkuna 11/15/19	6694	2019-11-15	09:24:00	09:24:00	2019-11-15 09:24:00	NKUNA	0	0	363	1
Nkuna 11/15/19	6730	2019-11-15	09:24:00	09:24:00	2019-11-15 09:24:00	NKUNA	0	0	364	1
Nkuna 11/15/19	6772	2019-11-15	09:24:00	09:24:00	2019-11-15 09:24:00	NKUNA	0	0	365	1
Nkuna 11/15/19	6778	2019-11-15	09:24:00	09:24:00	2019-11-15 09:24:00	NKUNA	0	0	366	1
Nkuna 11/15/19	6784	2019-11-15	09:24:00	09:24:00	2019-11-15 09:24:00	NKUNA	0	0	367	1
Nkuna 11/15/19	6808	2019-11-15	09:24:00	09:24:00	2019-11-15 09:24:00	NKUNA	0	0	368	1
Nkuna 11/15/19	6868	2019-11-15	09:25:00	09:25:00	2019-11-15 09:25:00	NKUNA	0	0	369	1
Nkuna 11/15/19	6874	2019-11-15	09:25:00	09:25:00	2019-11-15 09:25:00	NKUNA	0	0	370	1
Nkuna 11/15/19	6886	2019-11-15	09:25:00	09:25:00	2019-11-15 09:25:00	NKUNA	0	0	371	1
Nkuna 11/15/19	6922	2019-11-15	09:26:00	09:26:00	2019-11-15 09:26:00	NKUNA	0	0	372	1
Nkuna 11/15/19	6928	2019-11-15	09:26:00	09:26:00	2019-11-15 09:26:00	NKUNA	0	0	373	1
Nkuna 11/15/19	6964	2019-11-15	09:29:00	09:29:00	2019-11-15 09:29:00	NKUNA	0	0	374	1
Nkuna 11/15/19	6970	2019-11-15	09:29:00	09:29:00	2019-11-15 09:29:00	NT aGiNe-N	0	0	375	1
Nkuna 11/15/19	6976	2019-11-15	09:29:00	09:29:00	2019-11-15 09:29:00	NKUNA	0	0	376	1
Nkuna 11/15/19	7018	2019-11-15	09:30:00	09:30:00	2019-11-15 09:30:00	NKUNA	0	0	377	1
Nkuna 11/15/19	7024	2019-11-15	09:30:00	09:30:00	2019-11-15 09:30:00	NKUNA	0	0	378	1
Nkuna 11/15/19	7030	2019-11-15	09:30:00	09:30:00	2019-11-15 09:30:00	NKUNA	0	0	379	1
Nkuna 11/15/19	7066	2019-11-15	09:32:00	09:32:00	2019-11-15 09:32:00	NKUNA	0	0	380	1
Nkuna 11/15/19	7072	2019-11-15	09:32:00	09:32:00	2019-11-15 09:32:00	NKUNA	0	0	381	1
Nkuna 11/15/19	7078	2019-11-15	09:32:00	09:32:00	2019-11-15 09:32:00	NKUNA	0	0	382	1
Nkuna 11/15/19	7084	2019-11-15	09:32:00	09:32:00	2019-11-15 09:32:00	NKUNA	0	0	383	1
Nkuna 11/15/19	7114	2019-11-15	09:33:00	09:33:00	2019-11-15 09:33:00	NKUNA	0	0	384	1
Nkuna 11/15/19	7120	2019-11-15	09:33:00	09:33:00	2019-11-15 09:33:00	NKUNA	0	0	385	1
Nkuna 11/15/19	7156	2019-11-15	09:36:00	09:36:00	2019-11-15 09:36:00	NKUNA	0	0	386	1
Nkuna 11/15/19	7162	2019-11-15	09:36:00	09:36:00	2019-11-15 09:36:00	NKUNA	0	0	387	1
Nkuna 11/15/19	7168	2019-11-15	09:37:00	09:37:00	2019-11-15 09:37:00	NKUNA	0	0	388	1
Nkuna 11/15/19	7174	2019-11-15	09:37:00	09:37:00	2019-11-15 09:37:00	NKUNA	0	0	389	1
Nkuna 11/15/19	7180	2019-11-15	09:37:00	09:37:00	2019-11-15 09:37:00	NKUNA	0	0	390	1
Nkuna 11/15/19	7180	2019-11-15	09:37:00	09:37:00	2019-11-15 09:37:00	NKUNA	0	0	391	1
Nkuna 11/15/19	7186	2019-11-15	09:37:00	09:37:00	2019-11-15 09:37:00	NKUNA	0	0	392	1
Nkuna 11/15/19	7210	2019-11-15	09:37:00	09:37:00	2019-11-15 09:37:00	NKUNA	0	0	393	1
Nkuna 11/15/19	7252	2019-11-15	09:39:00	09:39:00	2019-11-15 09:39:00	NT @0IN EN	0	0	394	1
Nkuna 11/15/19	7264	2019-11-15	09:39:00	09:39:00	2019-11-15 09:39:00	NKUNA	0	0	395	1
Nkuna 11/15/19	7270	2019-11-15	09:39:00	09:39:00	2019-11-15 09:39:00	NKUNA	0	0	396	1
Nkuna 11/15/19	7282	2019-11-15	09:39:00	09:39:00	2019-11-15 09:39:00	NKUNA	0	0	397	1
Nkuna 11/15/19	7306	2019-11-15	09:39:00	09:39:00	2019-11-15 09:39:00	NKUNA	0	0	398	1
Nkuna 11/15/19	7324	2019-11-15	09:39:00	09:39:00	2019-11-15 09:39:00	NKUNA	0	0	399	1
Nkuna 11/15/19	7330	2019-11-15	09:39:00	09:39:00	2019-11-15 09:39:00	NKUNA	0	0	400	1
Nkuna 11/15/19	7354	2019-11-15	09:48:00	09:48:00	2019-11-15 09:48:00	NKUNA	0	0	401	1
Nkuna 11/15/19	7504	2019-11-15	10:00:00	10:00:00	2019-11-15 10:00:00	NKUNA	0	0	402	1
Nkuna 11/15/19	7510	2019-11-15	10:00:00	10:00:00	2019-11-15 10:00:00	NKUNA	0	0	403	1
Nkuna 11/15/19	7516	2019-11-15	10:00:00	10:00:00	2019-11-15 10:00:00	NKUNA	0	0	404	1
Nkuna 11/15/19	7540	2019-11-15	10:06:00	10:06:00	2019-11-15 10:06:00	NKUNA	0	0	405	1
Nkuna 11/15/19	7612	2019-11-15	10:07:00	10:07:00	2019-11-15 10:07:00	NKUNA	0	0	406	1
Nkuna 11/15/19	7624	2019-11-15	10:07:00	10:07:00	2019-11-15 10:07:00	NKUNA	0	0	407	1
Nkuna 11/15/19	7648	2019-11-15	10:07:00	10:07:00	2019-11-15 10:07:00	NKUNA	0	0	408	1
Nkuna 11/15/19	7834	2019-11-15	10:09:00	10:09:00	2019-11-15 10:09:00	NKUNA	0	0	409	1
Nkuna 11/15/19	7846	2019-11-15	10:09:00	10:09:00	2019-11-15 10:09:00	NKUNA	0	0	410	1
Nkuna 11/15/19	7846	2019-11-15	10:09:00	10:09:00	2019-11-15 10:09:00	NKUNA	0	0	411	1
Nkuna 11/15/19	7846	2019-11-15	10:09:00	10:09:00	2019-11-15 10:09:00	NKUNA	0	0	412	1
Nkuna 11/15/19	7864	2019-11-15	10:09:00	10:09:00	2019-11-15 10:09:00	NKUNA	0	0	413	1
Nkuna 11/15/19	7930	2019-11-15	10:10:00	10:10:00	2019-11-15 10:10:00	40 e-N	0	0	414	1
Nkuna 11/15/19	7936	2019-11-15	10:10:00	10:10:00	2019-11-15 10:10:00	NKUNA	0	0	415	1
Nkuna 11/15/19	7942	2019-11-15	10:10:00	10:10:00	2019-11-15 10:10:00	Gey	0	0	416	1
Nkuna 11/15/19	7984	2019-11-15	10:17:00	10:17:00	2019-11-15 10:17:00	NKUNA	0	0	417	1
Nkuna 11/15/19	8002	2019-11-15	10:18:00	10:18:00	2019-11-15 10:18:00	NKUNA	0	0	418	1
Nkuna 11/15/19	8032	2019-11-15	10:18:00	10:18:00	2019-11-15 10:18:00	NKUNA	0	0	419	1
Nkuna 11/15/19	8074	2019-11-15	10:22:00	10:22:00	2019-11-15 10:22:00	NKUNA	0	0	420	1
Nkuna 11/15/19	8080	2019-11-15	10:22:00	10:22:00	2019-11-15 10:22:00	NKUNA	0	0	421	1
Nkuna 11/15/19	8086	2019-11-15	10:22:00	10:22:00	2019-11-15 10:22:00	NKUNA	0	0	422	1
Nkuna 11/15/19	8092	2019-11-15	10:22:00	10:22:00	2019-11-15 10:22:00	NKUNA	0	0	423	1
Nkuna 11/15/19	8098	2019-11-15	10:22:00	10:22:00	2019-11-15 10:22:00	NKUNA	0	0	424	1
Nkuna 11/15/19	8122	2019-11-15	10:34:00	10:34:00	2019-11-15 10:34:00	NT @GI\ EN	0	0	425	1
Nkuna 11/15/19	8128	2019-11-15	10:34:00	10:34:00	2019-11-15 10:34:00	NGI ey	0	0	426	1
Nkuna 11/15/19	8164	2019-11-15	10:34:00	10:34:00	2019-11-15 10:34:00	NKUNA	0	0	427	1
Nkuna 11/15/19	8272	2019-11-15	10:35:00	10:35:00	2019-11-15 10:35:00	NKUNA	0	0	428	1
Nkuna 11/15/19	8296	2019-11-15	10:35:00	10:35:00	2019-11-15 10:35:00	NKUNA	0	0	429	1
Nkuna 11/15/19	8362	2019-11-15	10:36:00	10:36:00	2019-11-15 10:36:00	NKUNA	0	0	430	1
Nkuna 11/15/19	8410	2019-11-15	10:37:00	10:37:00	2019-11-15 10:37:00	NKUNA	0	0	431	1
Nkuna 11/15/19	8500	2019-11-15	10:38:00	10:38:00	2019-11-15 10:38:00	NKUNA	0	0	432	1
Nkuna 11/15/19	8512	2019-11-15	10:38:00	10:38:00	2019-11-15 10:38:00	AGEN	0	0	433	1
Nkuna 11/15/19	8518	2019-11-15	10:38:00	10:38:00	2019-11-15 10:38:00	AGEN	0	0	434	1
Nkuna 11/15/19	8524	2019-11-15	10:38:00	10:38:00	2019-11-15 10:38:00	NKUNA	0	0	435	1
Nkuna 11/15/19	8530	2019-11-15	10:38:00	10:38:00	2019-11-15 10:38:00	AGN ey	0	0	436	1
Nkuna 11/15/19	8548	2019-11-15	10:39:00	10:39:00	2019-11-15 10:39:00	NT Q0IN EN	0	0	437	1
Nkuna 11/15/19	8554	2019-11-15	10:39:00	10:39:00	2019-11-15 10:39:00	NT Q0I\ ey	0	0	438	1
Nkuna 11/15/19	8560	2019-11-15	10:39:00	10:39:00	2019-11-15 10:39:00	NKUNA	0	0	439	1
Nkuna 11/15/19	8566	2019-11-15	10:40:00	10:40:00	2019-11-15 10:40:00	NKUNA	0	0	440	1
Nkuna 11/15/19	8596	2019-11-15	10:40:00	10:40:00	2019-11-15 10:40:00	NKUNA	0	0	441	1
Nkuna 11/15/19	8596	2019-11-15	10:40:00	10:40:00	2019-11-15 10:40:00	NKUNA	0	0	442	1
Nkuna 11/15/19	8596	2019-11-15	10:40:00	10:40:00	2019-11-15 10:40:00	NKUNA	0	0	443	1
Nkuna 11/15/19	8674	2019-11-15	10:41:00	10:41:00	2019-11-15 10:41:00	NKUNA	0	0	444	1
Nkuna 11/15/19	8740	2019-11-15	10:47:00	10:47:00	2019-11-15 10:47:00	NKUNA	0	0	445	1
Nkuna 11/15/19	8746	2019-11-15	10:47:00	10:47:00	2019-11-15 10:47:00	NKUNA	0	0	446	1
Nkuna 11/15/19	8800	2019-11-15	sO mer ao)	10:47:00	2019-11-15 10:47:00	NKUNA	0	0	447	1
Nkuna 11/15/19	8812	2019-11-15	smear aey-N |	10:47:00	2019-11-15 10:47:00	NKUNA	0	0	448	1
Nkuna 11/15/19	8818	2019-11-15	smear aey-N |	10:47:00	2019-11-15 10:47:00	NKUNA	0	0	449	1
Nkuna 11/15/19	8824	2019-11-15	smear aey-N |	10:47:00	2019-11-15 10:47:00	NKUNA	0	0	450	1
Nkuna 11/15/19	8884	2019-11-15	10:50:00	10:50:00	2019-11-15 10:50:00	NKUNA	0	0	451	1
Nkuna 11/15/19	8890	2019-11-15	10:50:00	10:50:00	2019-11-15 10:50:00	NKUNA	0	0	452	1
Nkuna 11/15/19	8956	2019-11-15	10:58:00	10:58:00	2019-11-15 10:58:00	NKUNA	0	0	453	1
Nkuna 11/15/19	8968	2019-11-15	10:58:00	10:58:00	2019-11-15 10:58:00	NKUNA	0	0	454	1
Nkuna 11/15/19	9046	2019-11-15	10:59:00	10:59:00	2019-11-15 10:59:00	NKUNA	0	0	455	1
Nkuna 11/15/19	9052	2019-11-15	10:59:00	10:59:00	2019-11-15 10:59:00	NKUNA	0	0	456	1
Nkuna 11/15/19	9064	2019-11-15	10:59:00	10:59:00	2019-11-15 10:59:00	NKUNA	0	0	457	1
Nkuna 11/15/19	9070	2019-11-15	10:59:00	10:59:00	2019-11-15 10:59:00	NKUNA	0	0	458	1
Nkuna 11/15/19	9124	2019-11-15	11:07:00	11:07:00	2019-11-15 11:07:00	NKUNA	0	0	459	1
Nkuna 11/15/19	9148	2019-11-15	11:07:00	11:07:00	2019-11-15 11:07:00	NKUNA	0	0	460	1
Nkuna 11/15/19	9262	2019-11-15	11:08:00	11:08:00	2019-11-15 11:08:00	NKUNA	0	0	461	1
Nkuna 11/15/19	9274	2019-11-15	11:09:00	11:09:00	2019-11-15 11:09:00	NKUNA	0	0	462	1
Nkuna 11/15/19	9316	2019-11-15	11:09:00	11:09:00	2019-11-15 11:09:00	NKUNA	0	0	463	1
Nkuna 11/15/19	9316	2019-11-15	11:09:00	11:09:00	2019-11-15 11:09:00	NKUNA	0	0	464	1
Nkuna 11/15/19	9454	2019-11-15	11:10:00	11:10:00	2019-11-15 11:10:00	NKUNA	0	0	465	1
Nkuna 11/15/19	9460	2019-11-15	11:10:00	11:10:00	2019-11-15 11:10:00	NKUNA	0	0	466	1
Nkuna 11/15/19	9466	2019-11-15	11:10:00	11:10:00	2019-11-15 11:10:00	NKUNA	0	0	467	1
Nkuna 11/15/19	9544	2019-11-15	11:11:00	11:11:00	2019-11-15 11:11:00	NKUNA	0	0	468	1
Nkuna 11/15/19	9550	2019-11-15	11:11:00	11:11:00	2019-11-15 11:11:00	NKUNA	0	0	469	1
Nkuna 11/15/19	9616	2019-11-15	ie eae 9-1	11:11:00	2019-11-15 11:11:00	NKUNA	0	0	470	1
Nkuna 11/15/19	9622	2019-11-15	ie eae 9-1	11:11:00	2019-11-15 11:11:00	NKUNA	0	0	471	1
Nkuna 11/15/19	9664	2019-11-15	sim ean oy -V\V1|	11:11:00	2019-11-15 11:11:00	NKUNA	0	0	472	1
Nkuna 11/15/19	9670	2019-11-15	11:16:00	11:16:00	2019-11-15 11:16:00	NKUNA	0	0	473	1
Nkuna 11/15/19	9700	2019-11-15	11:17:00	11:17:00	2019-11-15 11:17:00	NKUNA	0	0	474	1
Nkuna 11/15/19	9712	2019-11-15	11:17:00	11:17:00	2019-11-15 11:17:00	NKUNA	0	0	475	1
Nkuna 11/15/19	9718	2019-11-15	11:17:00	11:17:00	2019-11-15 11:17:00	NKUNA	0	0	476	1
Nkuna 11/15/19	9748	2019-11-15	11:22:00	11:22:00	2019-11-15 11:22:00	NKUNA	0	0	477	1
Nkuna 11/15/19	9754	2019-11-15	11:22:00	11:22:00	2019-11-15 11:22:00	NKUNA	0	0	478	1
Nkuna 11/15/19	9760	2019-11-15	11:22:00	11:22:00	2019-11-15 11:22:00	NKUNA	0	0	479	1
Nkuna 11/15/19	9760	2019-11-15	11:22:00	11:22:00	2019-11-15 11:22:00	NKUNA	0	0	480	1
Nkuna 11/15/19	9766	2019-11-15	11:22:00	11:22:00	2019-11-15 11:22:00	NKUNA	0	0	481	1
Nkuna 11/15/19	9796	2019-11-15	11:22:00	11:22:00	2019-11-15 11:22:00	NKUNA	0	0	482	1
Nkuna 11/15/19	9892	2019-11-15	11:30:00	11:30:00	2019-11-15 11:30:00	NKUNA	0	0	483	1
Nkuna 11/15/19	9916	2019-11-15	11:31:00	11:31:00	2019-11-15 11:31:00	NKUNA	0	0	484	1
Nkuna 11/15/19	9922	2019-11-15	sin ean V1	11:31:00	2019-11-15 11:31:00	NKUNA	0	0	485	1
Nkuna 11/15/19	9928	2019-11-15	sin ean V1	11:31:00	2019-11-15 11:31:00	NKUNA	0	0	486	1
Nkuna 11/15/19	9940	2019-11-15	11:31:00	11:31:00	2019-11-15 11:31:00	NKUNA	0	0	487	1
Nkuna 11/15/19	9946	2019-11-15	11:31:00	11:31:00	2019-11-15 11:31:00	NKUNA	0	0	488	1
Nkuna 11/15/19	9988	2019-11-15	11:35:00	11:35:00	2019-11-15 11:35:00	NKUNA	0	0	489	1
Nkuna 11/15/19	9994	2019-11-15	11:35:00	11:35:00	2019-11-15 11:35:00	NKUNA	0	0	490	1
Nkuna 11/15/19	10036	2019-11-15	11:37:00	11:37:00	2019-11-15 11:37:00	NKUNA	0	0	491	1
Nkuna 11/15/19	10042	2019-11-15	11:38:00	11:38:00	2019-11-15 11:38:00	NKUNA	0	0	492	1
Nkuna 11/15/19	10054	2019-11-15	11:38:00	11:38:00	2019-11-15 11:38:00	NKUNA	0	0	493	1
Nkuna 11/15/19	10132	2019-11-15	11:39:00	11:39:00	2019-11-15 11:39:00	NKUNA	0	0	494	1
Nkuna 11/15/19	10156	2019-11-15	11:39:00	11:39:00	2019-11-15 11:39:00	NKUNA	0	0	495	1
Nkuna 11/15/19	10186	2019-11-15	11:40:00	11:40:00	2019-11-15 11:40:00	NKUNA	0	0	496	1
Nkuna 11/15/19	10186	2019-11-15	11:40:00	11:40:00	2019-11-15 11:40:00	NKUNA	0	0	497	1
Nkuna 11/15/19	10216	2019-11-15	11:40:00	11:40:00	2019-11-15 11:40:00	NKUNA	0	0	498	1
Nkuna 11/15/19	10222	2019-11-15	11:40:00	11:40:00	2019-11-15 11:40:00	NKUNA _	0	0	499	1
Nkuna 11/15/19	10240	2019-11-15	11:41:00	11:41:00	2019-11-15 11:41:00	NKUNA	0	0	500	1
Nkuna 11/15/19	10372	2019-11-15	ie eae oN 1	11:41:00	2019-11-15 11:41:00	NKUNA	0	0	501	1
Nkuna 11/15/19	10420	2019-11-15	11:42:00	11:42:00	2019-11-15 11:42:00	NKUNA	0	0	502	1
Nkuna 11/15/19	10426	2019-11-15	11:42:00	11:42:00	2019-11-15 11:42:00	NKUNA	0	0	503	1
Nkuna 11/15/19	10432	2019-11-15	sim eae acy 1	11:42:00	2019-11-15 11:42:00	NKUNA	0	0	504	1
Nkuna 11/15/19	10438	2019-11-15	11:43:00	11:43:00	2019-11-15 11:43:00	NKUNA	0	0	505	1
Nkuna 11/15/19	10444	2019-11-15	bie eae acy)	11:43:00	2019-11-15 11:43:00	NKUNA	0	0	506	1
Rukarakara 11/11/19	77	2019-11-11	12:40:00	12:40:00	2019-11-11 12:40:00	RUKARAK	1	0	1	1
Rukarakara 11/11/19	494	2019-11-11	12:40:00	12:40:00	2019-11-11 12:40:00	RUKARAK	1	0	2	1
Rukarakara 11/11/19	895	2019-11-11	12:41:00	12:41:00	2019-11-11 12:41:00	RUKARAK .	1	0	3	1
Rukarakara 11/11/19	1092	2019-11-11	12:41:00	12:41:00	2019-11-11 12:41:00	Pap) aN a ae	1	0	4	1
Rukarakara 11/11/19	1281	2019-11-11	12:41:00	12:41:00	2019-11-11 12:41:00	RUKARAK .	1	0	5	1
Rukarakara 11/11/19	1389	2019-11-11	12:41:00	12:41:00	2019-11-11 12:41:00	Pap) aN a ae	1	0	6	1
Rukarakara 11/11/19	1476	2019-11-11	12:41:00	12:41:00	2019-11-11 12:41:00	Pap) aN a ae	1	0	7	1
Rukarakara 11/11/19	1533	2019-11-11	12:41:00	12:41:00	2019-11-11 12:41:00	Pap) aN a ae	1	0	8	1
Rukarakara 11/11/19	1947	2019-11-11	12:41:00	12:41:00	2019-11-11 12:41:00	RUKARAK	1	0	9	1
Rukarakara 11/11/19	2172	2019-11-11	12:42:00	12:42:00	2019-11-11 12:42:00	Pap) aN a ae	1	0	10	1
Rukarakara 11/11/19	2220	2019-11-11	12:42:00	12:42:00	2019-11-11 12:42:00	RUKARAK	1	0	11	1
Rukarakara 11/11/19	2698	2019-11-11	12:45:00	12:45:00	2019-11-11 12:45:00	RUKARAK	1	0	12	1
Rukarakara 11/11/19	3172	2019-11-11	12:45:00	12:45:00	2019-11-11 12:45:00	RUKARAK	1	0	13	1
Rukarakara 11/11/19	3305	2019-11-11	12:45:00	12:45:00	2019-11-11 12:45:00	RUKARAK	1	0	14	1
Rukarakara 11/11/19	3357	2019-11-11	12:45:00	12:45:00	2019-11-11 12:45:00	RUKARAK	1	0	15	1
Rukarakara 11/11/19	3725	2019-11-11	12:46:00	12:46:00	2019-11-11 12:46:00	RUKARAK	1	0	16	1
Rukarakara 11/11/19	3918	2019-11-11	12:46:00	12:46:00	2019-11-11 12:46:00	RUKARAK	0	1	17	1
Rukarakara 11/11/19	4516	2019-11-11	12:52:00	12:52:00	2019-11-11 12:52:00	Pap) aN a ae	1	0	18	1
Rukarakara 11/11/19	4973	2019-11-11	12:59:00	12:59:00	2019-11-11 12:59:00	RUKARAK	1	0	19	1
Rukarakara 11/11/19	5376	2019-11-11	13:02:00	13:02:00	2019-11-11 13:02:00	RUKARAK.	1	0	20	1
Rukarakara 11/11/19	5427	2019-11-11	13:02:00	13:02:00	2019-11-11 13:02:00	RUKARAK	1	0	21	1
Rukarakara 11/11/19	5887	2019-11-11	13:10:00	13:10:00	2019-11-11 13:10:00	RUKARAK	1	0	22	1
Rukarakara 11/11/19	6269	2019-11-11	13:11:00	13:11:00	2019-11-11 13:11:00	RUKARAK	1	0	23	1
Rukarakara 11/11/19	6465	2019-11-11	13:12:00	13:12:00	2019-11-11 13:12:00	RUKARAK	1	0	24	1
Rukarakara 11/11/19	6891	2019-11-11	13:23:00	13:23:00	2019-11-11 13:23:00	RUKARAK	1	0	25	1
Rukarakara 11/11/19	6902	2019-11-11	13:23:00	13:23:00	2019-11-11 13:23:00	RUKARAK	1	0	26	1
Rukarakara 11/11/19	7296	2019-11-11	13:25:00	13:25:00	2019-11-11 13:25:00	RUKARAK	1	0	27	1
Rukarakara 11/11/19	7314	2019-11-11	13:25:00	13:25:00	2019-11-11 13:25:00	RUKARAK	1	0	28	1
Rukarakara 11/11/19	7743	2019-11-11	13:53:00	13:53:00	2019-11-11 13:53:00	RUKARAK	1	0	29	1
Rukarakara 11/11/19	7812	2019-11-11	13:53:00	13:53:00	2019-11-11 13:53:00	RUKARAK	1	0	30	1
Rukarakara 11/11/19	8240	2019-11-11	13:56:00	13:56:00	2019-11-11 13:56:00	Pap) aN a ae	0	1	31	1
Rukarakara 11/11/19	8304	2019-11-11	13:56:00	13:56:00	2019-11-11 13:56:00	RUKARAK	0	1	32	1
Rukarakara 11/11/19	8687	2019-11-11	13:58:00	13:58:00	2019-11-11 13:58:00	RUKARAK	1	0	33	1
Rukarakara 11/11/19	8917	2019-11-11	14:11:00	14:11:00	2019-11-11 14:11:00	RUKARAK	1	0	34	1
Rukarakara 11/11/19	9405	2019-11-11	14:21:00	14:21:00	2019-11-11 14:21:00	RUKARAK	1	0	35	1
Rukarakara 11/11/19	9903	2019-11-11	14:33:00	14:33:00	2019-11-11 14:33:00	RUKARAK	0	1	36	1
Rukarakara 11/11/19	10439	2019-11-11	14:34:00	14:34:00	2019-11-11 14:34:00	RUKARAK	0	1	37	1
Rukarakara 11/11/19	10925	2019-11-11	14:49:00	14:49:00	2019-11-11 14:49:00	RUKARAK	1	0	38	1
Rukarakara 11/11/19	11305	2019-11-11	14:51:00	14:51:00	2019-11-11 14:51:00	Pap) aN a ae	0	1	39	1
Rukarakara 11/11/19	11692	2019-11-11	14:54:00	14:54:00	2019-11-11 14:54:00	RUKARAK	0	1	40	1
Rukarakara 11/11/19	11929	2019-11-11	14:54:00	14:54:00	2019-11-11 14:54:00	RUKARAK	0	1	41	1
Rukarakara 11/11/19	11953	2019-11-11	14:54:00	14:54:00	2019-11-11 14:54:00	RUKARAK	0	1	42	1
Rukarakara 11/11/19	12599	2019-11-11	15:21:00	15:21:00	2019-11-11 15:21:00	Pap) aya ae	1	0	43	1
Rukarakara 11/11/19	12873	2019-11-11	15:21:00	15:21:00	2019-11-11 15:21:00	RUKARAK	1	0	44	1
Rukarakara 11/11/19	13038	2019-11-11	15:21:00	15:21:00	2019-11-11 15:21:00	RUKARAK	1	0	45	1
Rukarakara 11/11/19	13084	2019-11-11	15:22:00	15:22:00	2019-11-11 15:22:00	RUKARAK	1	0	46	1
Rukarakara 11/11/19	13434	2019-11-11	15:27:00	15:27:00	2019-11-11 15:27:00	RUKARAK	0	1	47	1
Rukarakara 11/11/19	13456	2019-11-11	15:27:00	15:27:00	2019-11-11 15:27:00	RUKARAK	0	1	48	1
Rukarakara 11/11/19	13888	2019-11-11	15:38:00	15:38:00	2019-11-11 15:38:00	RUKARAK	0	1	49	1
Rukarakara 11/11/19	14488	2019-11-11	15:40:00	15:40:00	2019-11-11 15:40:00	RUKARAK	1	0	50	1
Rukarakara 11/11/19	14911	2019-11-11	15:41:00	15:41:00	2019-11-11 15:41:00	RUKARAK	0	1	51	1
Rukarakara 11/11/19	15367	2019-11-11	15:52:00	15:52:00	2019-11-11 15:52:00	Pap) aya ae	1	0	52	1
Rukarakara 11/11/19	15424	2019-11-11	15:52:00	15:52:00	2019-11-11 15:52:00	Pup) aya ae	1	0	53	1
Rukarakara 11/11/19	15477	2019-11-11	15:52:00	15:52:00	2019-11-11 15:52:00	Pap) aya ae	1	0	54	1
Rukarakara 11/11/19	15851	2019-11-11	15:59:00	15:59:00	2019-11-11 15:59:00	RUKARAK	1	0	55	1
Rukarakara 11/11/19	16053	2019-11-11	16:15:00	16:15:00	2019-11-11 16:15:00	RUKARAK	0	1	56	1
Rukarakara 11/11/19	16147	2019-11-11	16:15:00	16:15:00	2019-11-11 16:15:00	RUKARAK	0	1	57	1
Rukarakara 11/11/19	16630	2019-11-11	16:24:00	16:24:00	2019-11-11 16:24:00	RUKARAK	1	0	58	1
Rukarakara 11/11/19	16716	2019-11-11	16:24:00	16:24:00	2019-11-11 16:24:00	RUKARAK	1	0	59	1
Rukarakara 11/11/19	17188	2019-11-11	16:24:00	16:24:00	2019-11-11 16:24:00	RUKARAK	1	0	60	1
Rukarakara 11/11/19	17199	2019-11-11	16:24:00	16:24:00	2019-11-11 16:24:00	RUKARAK	1	0	61	1
Rukarakara 11/11/19	17215	2019-11-11	16:24:00	16:24:00	2019-11-11 16:24:00	RUKARAK	1	0	62	1
Rukarakara 11/11/19	17776	2019-11-11	16:37:00	16:37:00	2019-11-11 16:37:00	RUKARAK	1	0	63	1
Rukarakara 11/11/19	18293	2019-11-11	16:41:00	16:41:00	2019-11-11 16:41:00	RUKARAK	1	0	64	1
Rukarakara 11/11/19	18730	2019-11-11	16:49:00	16:49:00	2019-11-11 16:49:00	RUKARAK	1	0	65	1
Rukarakara 11/11/19	19942	2019-11-11	17:06:00	17:06:00	2019-11-11 17:06:00	RUKARAK	0	1	66	1
Rukarakara 11/11/19	20051	2019-11-11	17:06:00	17:06:00	2019-11-11 17:06:00	RUKARAK	0	1	67	1
Rukarakara 11/11/19	20307	2019-11-11	17:06:00	17:06:00	2019-11-11 17:06:00	RUKARAK	1	0	68	1
Rukarakara 11/11/19	20365	2019-11-11	17:06:00	17:06:00	2019-11-11 17:06:00	RUKARAK	1	0	69	1
Rukarakara 11/12/19	81	2019-11-12		08:56:00	2019-11-12 08:56:00	RUKARAK	1	0	1	1
Rukarakara 11/12/19	301	2019-11-12		08:56:00	2019-11-12 08:56:00	RUKARAK	1	0	2	1
Rukarakara 11/12/19	564	2019-11-12		08:56:00	2019-11-12 08:56:00	RUKARAK	1	0	3	1
Rukarakara 11/12/19	1218	2019-11-12		08:57:00	2019-11-12 08:57:00	RUKARAK	0	1	4	1
Rukarakara 11/12/19	1328	2019-11-12		08:57:00	2019-11-12 08:57:00	RUKARAK	1	0	5	1
Rukarakara 11/12/19	1794	2019-11-12		08:57:00	2019-11-12 08:57:00	RUKARAK	0	1	6	1
Rukarakara 11/12/19	2102	2019-11-12		08:57:00	2019-11-12 08:57:00	RUKARAK	1	0	7	1
Rukarakara 11/12/19	2340	2019-11-12		08:57:00	2019-11-12 08:57:00	RUKARAK	1	0	8	1
Rukarakara 11/12/19	2792	2019-11-12		08:58:00	2019-11-12 08:58:00	RUKARAK	0	1	9	1
Rukarakara 11/12/19	3285	2019-11-12		09:00:00	2019-11-12 09:00:00	RUKARAK	1	0	10	1
Rukarakara 11/12/19	3885	2019-11-12		09:04:00	2019-11-12 09:04:00	RUKARAK	0	1	11	1
Rukarakara 11/12/19	4041	2019-11-12		09:04:00	2019-11-12 09:04:00	RUKARAK	0	1	12	1
Rukarakara 11/12/19	4484	2019-11-12		09:07:00	2019-11-12 09:07:00	RUKARAK	0	1	13	1
Rukarakara 11/12/19	4733	2019-11-12		09:07:00	2019-11-12 09:07:00	RUKARAK	1	0	14	1
Rukarakara 11/12/19	5079	2019-11-12		09:08:00	2019-11-12 09:08:00	RUKARAK	1	0	15	1
Rukarakara 11/12/19	5371	2019-11-12		09:26:00	2019-11-12 09:26:00	RUKARAK	1	0	16	1
Rukarakara 11/12/19	5410	2019-11-12		09:26:00	2019-11-12 09:26:00	RUKARAK	1	0	17	1
Rukarakara 11/12/19	5880	2019-11-12		10:00:00	2019-11-12 10:00:00	RUKARAK	1	0	18	1
Rukarakara 11/12/19	5937	2019-11-12		10:00:00	2019-11-12 10:00:00	RUKARAK	1	0	19	1
Rukarakara 11/12/19	6064	2019-11-12		10:00:00	2019-11-12 10:00:00	RUKARAK	1	0	20	1
Rukarakara 11/12/19	6456	2019-11-12		10:22:00	2019-11-12 10:22:00	RUKARAK	0	1	21	1
Rukarakara 11/12/19	6864	2019-11-12		10:31:00	2019-11-12 10:31:00	RUKARAK	1	0	22	1
Rukarakara 11/12/19	7220	2019-11-12		10:59:00	2019-11-12 10:59:00	RUKARAK	0	1	23	1
Rukarakara 11/12/19	7585	2019-11-12		11:02:00	2019-11-12 11:02:00	RUKARAK	1	0	24	1
Rukarakara 11/12/19	7834	2019-11-12		11:15:00	2019-11-12 11:15:00	RUKARAK	1	0	25	1
Rukarakara 11/12/19	8246	2019-11-12		11:21:00	2019-11-12 11:21:00	RUKARAK	0	1	26	1
Rukarakara 11/12/19	8631	2019-11-12		11:33:00	2019-11-12 11:33:00	RUKARAK	0	1	27	1
Rukarakara 11/12/19	9007	2019-11-12		11:34:00	2019-11-12 11:34:00	RUKARAK	0	1	28	1
Rukarakara 11/12/19	9438	2019-11-12		11:43:00	2019-11-12 11:43:00	RUKARAK	1	0	29	1
Rukarakara 11/12/19	9901	2019-11-12		11:46:00	2019-11-12 11:46:00	RUKARAK	0	1	30	1
Rukarakara 11/12/19	10295	2019-11-12		11:54:00	2019-11-12 11:54:00	RUKARAK	0	1	31	1
Rukarakara 11/12/19	10514	2019-11-12		11:55:00	2019-11-12 11:55:00	RUKARAK	1	0	32	1
Rukarakara 11/12/19	10911	2019-11-12		12:02:00	2019-11-12 12:02:00	RUKARAK	1	0	33	1
Rukarakara 11/12/19	11403	2019-11-12	12:17:00	12:17:00	2019-11-12 12:17:00	RUKARAK	1	0	34	1
Rukarakara 11/12/19	11875	2019-11-12	12:50:00	12:50:00	2019-11-12 12:50:00	RUKARAK	1	0	35	1
Rukarakara 11/12/19	12291	2019-11-12	12:54:00	12:54:00	2019-11-12 12:54:00	RUKARAK	1	0	36	1
Rukarakara 11/12/19	12352	2019-11-12	12:54:00	12:54:00	2019-11-12 12:54:00	RUKARAK	1	0	37	1
Rukarakara 11/12/19	12667	2019-11-12	12:54:00	12:54:00	2019-11-12 12:54:00	RUKARAK	1	0	38	1
Rukarakara 11/12/19	12725	2019-11-12	12:54:00	12:54:00	2019-11-12 12:54:00	RUKARAK	1	0	39	1
Rukarakara 11/12/19	12797	2019-11-12	12:54:00	12:54:00	2019-11-12 12:54:00	RUKARAK	1	0	40	1
Rukarakara 11/12/19	12828	2019-11-12	12:54:00	12:54:00	2019-11-12 12:54:00	RUKARAK	1	0	41	1
Rukarakara 11/12/19	13252	2019-11-12	12:54:00	12:54:00	2019-11-12 12:54:00	RUKARAK	1	0	42	1
Rukarakara 11/12/19	13660	2019-11-12	12:56:00	12:56:00	2019-11-12 12:56:00	RUKARAK	1	0	43	1
Rukarakara 11/12/19	14082	2019-11-12	12:58:00	12:58:00	2019-11-12 12:58:00	RUKARAK	1	0	44	1
Rukarakara 11/12/19	14198	2019-11-12	12:59:00	12:59:00	2019-11-12 12:59:00	RUKARAK	1	0	45	1
Rukarakara 11/12/19	14572	2019-11-12	13:01:00	13:01:00	2019-11-12 13:01:00	RUKARAK	1	0	46	1
Rukarakara 11/12/19	14644	2019-11-12	13:01:00	13:01:00	2019-11-12 13:01:00	RUKARAK	1	0	47	1
Rukarakara 11/12/19	15085	2019-11-12	13:02:00	13:02:00	2019-11-12 13:02:00	RUKARAK	0	1	48	1
Rukarakara 11/12/19	15571	2019-11-12	13:03:00	13:03:00	2019-11-12 13:03:00	RUKARAK	1	0	49	1
Rukarakara 11/12/19	15764	2019-11-12	13:03:00	13:03:00	2019-11-12 13:03:00	RUKARAK	1	0	50	1
Rukarakara 11/12/19	16239	2019-11-12	13:04:00	13:04:00	2019-11-12 13:04:00	RUKARAK	1	0	51	1
Rukarakara 11/12/19	16490	2019-11-12	13:04:00	13:04:00	2019-11-12 13:04:00	RUKARAK	1	0	52	1
Rukarakara 11/12/19	16538	2019-11-12	13:04:00	13:04:00	2019-11-12 13:04:00	Papaya ye	1	0	53	1
Rukarakara 11/12/19	16578	2019-11-12	13:04:00	13:04:00	2019-11-12 13:04:00	RUKARAK	1	0	54	1
Rukarakara 11/12/19	16662	2019-11-12	13:05:00	13:05:00	2019-11-12 13:05:00	RUKARAK	1	0	55	1
Rukarakara 11/12/19	17096	2019-11-12	13:05:00	13:05:00	2019-11-12 13:05:00	RUKARAK	1	0	56	1
Rukarakara 11/12/19	17480	2019-11-12	13:06:00	13:06:00	2019-11-12 13:06:00	RUKARAK	0	1	57	1
Rukarakara 11/12/19	17838	2019-11-12	13:08:00	13:08:00	2019-11-12 13:08:00	RUKARAK	0	1	58	1
Rukarakara 11/12/19	18049	2019-11-12	13:09:00	13:09:00	2019-11-12 13:09:00	RUKARAK	1	0	59	1
Rukarakara 11/12/19	18456	2019-11-12	13:09:00	13:09:00	2019-11-12 13:09:00	RUKARAK	0	1	60	1
Rukarakara 11/12/19	18568	2019-11-12	13:09:00	13:09:00	2019-11-12 13:09:00	RUKARAK	0	1	61	1
Rukarakara 11/12/19	19033	2019-11-12	13:11:00	13:11:00	2019-11-12 13:11:00	RUKARAK	1	0	62	1
Rukarakara 11/12/19	19448	2019-11-12	13:12:00	13:12:00	2019-11-12 13:12:00	RUKARAK	1	0	63	1
Rukarakara 11/12/19	20381	2019-11-12	13:15:00	13:15:00	2019-11-12 13:15:00	RUKARAK	0	1	64	1
Rukarakara 11/12/19	21117	2019-11-12	13:16:00	13:16:00	2019-11-12 13:16:00	RUKARAK	1	0	65	1
Rukarakara 11/12/19	23610	2019-11-12	13:19:00	13:19:00	2019-11-12 13:19:00	RUKARAK	1	0	66	1
Rukarakara 11/12/19	23622	2019-11-12	13:19:00	13:19:00	2019-11-12 13:19:00	RUKARAK	1	0	67	1
Rukarakara 11/12/19	23785	2019-11-12	13:19:00	13:19:00	2019-11-12 13:19:00	RUKARAK	1	0	68	1
Rukarakara 11/12/19	25328	2019-11-12	13:21:00	13:21:00	2019-11-12 13:21:00	RUKARAK	1	0	69	1
Rukarakara 11/12/19	25676	2019-11-12	13:21:00	13:21:00	2019-11-12 13:21:00	RUKARAK	0	1	70	1
Rukarakara 11/12/19	25861	2019-11-12	13:23:00	13:23:00	2019-11-12 13:23:00	RUKARAK	1	0	71	1
Rukarakara 11/12/19	26285	2019-11-12	13:34:00	13:34:00	2019-11-12 13:34:00	RUKARAK	1	0	72	1
Rukarakara 11/12/19	26316	2019-11-12	13:34:00	13:34:00	2019-11-12 13:34:00	RUKARAK	1	0	73	1
Rukarakara 11/12/19	26622	2019-11-12	13:35:00	13:35:00	2019-11-12 13:35:00	Papaya a	1	0	74	1
Rukarakara 11/12/19	27041	2019-11-12	13:40:00	13:40:00	2019-11-12 13:40:00	RUKARAK	1	0	75	1
Rukarakara 11/12/19	27764	2019-11-12	13:43:00	13:43:00	2019-11-12 13:43:00	RUKARAK	0	1	76	1
Rukarakara 11/12/19	28923	2019-11-12	13:48:00	13:48:00	2019-11-12 13:48:00	RUKARAK	0	1	77	1
Rukarakara 11/12/19	29062	2019-11-12	13:48:00	13:48:00	2019-11-12 13:48:00	RUKARAK	0	1	78	1
Rukarakara 11/12/19	29118	2019-11-12	13:48:00	13:48:00	2019-11-12 13:48:00	RUKARAK	0	1	79	1

## Sheet: kabere111419
Site	frame	date	time	camera	left	right	count
Kabere 11.14.19	87	2019-11-14	11:40AM	KABERE		1	0	1
Kabere 11.14.19	189	2019-11-14	11:42AM	KABERE		0	1	2
Kabere 11.14.19	349	2019-11-14	11:45AM	vane) 44	0	1	3
Kabere 11.14.19	576	2019-11-14	11:47AM	vate) 474	0	1	4
Kabere 11.14.19	587	2019-11-14	11:47AM	vane) 44	0	1	5
Kabere 11.14.19	869	2019-11-14	11:49AM	KABERE		0	1	6
Kabere 11.14.19	908	2019-11-14	11:49AM	KABERE		0	1	7
Kabere 11.14.19	1219	2019-11-14	11:51AM	KABERE		0	1	8
Kabere 11.14.19	2134	2019-11-14	11:51AM	vane) 44	1	0	9
Kabere 11.14.19	2257	2019-11-14	11:56AM	aay 1-1-0	0	1	10
Kabere 11.14.19	2494	2019-11-14	11:59AM	KABERE |	1	0	11
Kabere 11.14.19	3181	2019-11-14	12:00PM	KABERE		0	1	12
Kabere 11.14.19	3520	2019-11-14	12:01PM	aN-1-10 ae	1	0	13
Kabere 11.14.19	3679	2019-11-14	12:01PM	KABERE		1	0	14
Kabere 11.14.19	3758	2019-11-14	12:05PM	aa t--9		1	0	15
Kabere 11.14.19	3856	2019-11-14	12:08PM	vane) 18	1	0	16
Kabere 11.14.19	4037	2019-11-14	12:08PM	vate) 44	1	0	17
Kabere 11.14.19	4053	2019-11-14	12:08PM	vate) 44	1	0	18
Kabere 11.14.19	4115	2019-11-14	12:08PM	KABERE		1	0	19
Kabere 11.14.19	4179	2019-11-14	12:08PM	are t--9	1	0	20
Kabere 11.14.19	4332	2019-11-14	12:11PM	ae t-e		1	0	21
Kabere 11.14.19	4395	2019-11-14	12:11PM	ney 1-1-0	1	0	22
Kabere 11.14.19	4839	2019-11-14	12:11PM	ae 1-1-0	1	0	23
Kabere 11.14.19	5018	2019-11-14	12:11PM	KABERE		0	1	24
Kabere 11.14.19	5035	2019-11-14	12:16PM	KABERE		0	1	25
Kabere 11.14.19	5185	2019-11-14	12:17PM	vane) 44	0	1	26
Kabere 11.14.19	5263	2019-11-14	12:17PM	vane) =4>4	0	1	27
Kabere 11.14.19	5274	2019-11-14	12:17PM	vay) 4>4	0	1	28
Kabere 11.14.19	5299	2019-11-14	12:22PM	vane y 44	0	1	29
Kabere 11.14.19	5476	2019-11-14	12:23PM	vane) 48	1	0	30
Kabere 11.14.19	5609	2019-11-14	12:23PM	ae t-4-9	1	0	31
Kabere 11.14.19	5669	2019-11-14	12:23PM	KABERE		1	0	32
Kabere 11.14.19	6167	2019-11-14	12:23PM	KABERE		1	0	33
Kabere 11.14.19	6269	2019-11-14	12:23PM	KABERE		1	0	34
Kabere 11.14.19	6409	2019-11-14	12:23PM	KABERE		1	0	35
Kabere 11.14.19	6951	2019-11-14	12:37PM	KABERE		0	1	36
Kabere 11.14.19	7267	2019-11-14	12:38PM	KABERE		1	0	37
Kabere 11.14.19	7271	2019-11-14	12:38PM	KABERE		0	1	38
Kabere 11.14.19	7318	2019-11-14	12:38PM	KABERE		0	1	39
Kabere 11.14.19	7433	2019-11-14	12:40PM	a=) 1-0-0	0	1	40
Kabere 11.14.19	7674	2019-11-14	12:46PM	aN-1-0 ae	1	0	41
Kabere 11.14.19	8639	2019-11-14	01:08PM	aN -1-10 ae	1	0	42
Kabere 11.14.19	9366	2019-11-14	01:14PM	KABERE		0	1	43
Kabere 11.14.19	9799	2019-11-14	01:26PM	KABERE |	0	1	44
Kabere 11.14.19	9815	2019-11-14	01:26PM	ney 1-1-0	0	1	45
Kabere 11.14.19	10006	2019-11-14	01:36PM	a=) -10-e	0	1	46
Kabere 11.14.19	10122	2019-11-14	01:47PM	Sg		1	0	47
Kabere 11.14.19	10316	2019-11-14	02:16PM	ney: )-10-e	0	1	48
Kabere 11.14.19	10418	2019-11-14	02:25PM	#NAME?	1	0	49
Kabere 11.14.19	10623	2019-11-14	02:30PM	a= 1-1-0	1	0	50
Kabere 11.14.19	10928	2019-11-14	02:38PM	KABERE |	0	1	51
Kabere 11.14.19	10936	2019-11-14	02:38PM	KABERE |	1	0	52
Kabere 11.14.19	11002	2019-11-14	02:38PM	ney 1-1-0	0	1	53
Kabere 11.14.19	11235	2019-11-14	02:50PM	KABERE |	1	0	54
Kabere 11.14.19	11481	2019-11-14	02:56PM	KABERE |	0	1	55
Kabere 11.14.19	11599	2019-11-14	02:58PM	KABERE		0	1	56
Kabere 11.14.19	11651	2019-11-14	02:58PM	KABERE		0	1	57
Kabere 11.14.19	11758	2019-11-14	03:03PM	KABERE		0	1	58
Kabere 11.14.19	11954	2019-11-14	03:05PM	KABERE |	0	1	59
Kabere 11.14.19	12109	2019-11-14	03:12PM	KABERE |	0	1	60
Kabere 11.14.19	12311	2019-11-14	03:13PM	KABERE |	1	0	61
Kabere 11.14.19	12393	2019-11-14	03:15PM	KABERE |	1	0	62
Kabere 11.14.19	12596	2019-11-14	03:29PM	ae -1-10 ae	1	0	63
Kabere 11.14.19	12732	2019-11-14	03:35PM	KABERE |	0	1	64
Kabere 11.14.19	12880	2019-11-14	03:44PM	aN - 1-1-0	1	0	65
Kabere 11.14.19	13096	2019-11-14	03:57PM	KABERE |	0	1	66
Kabere 11.14.19	13222	2019-11-14	04:24PM	KABERE |	0	1	67
Kabere 11.14.19	13439	2019-11-14	04:27PM	ey 1-1-0	0	1	68
Kabere 11.14.19	13466	2019-11-14	04:27PM	KABERE		0	1	69

## Sheet: kazo111119
	frame	date	time	camera	left	right	count
Kazo 11.11.19	24	2019-11-11	01:46PM	KAZO	0	0	1
Kazo 11.11.19	40	2019-11-11	01:47PM	KAZO	0	0	2
Kazo 11.11.19	60	2019-11-11	hie eA)	KAZO	0	0	3
Kazo 11.11.19	112	2019-11-11	01:48PM	KAZO	0	0	4
Kazo 11.11.19	154	2019-11-11	01:49PM	KAZO	0	0	5
Kazo 11.11.19	178	2019-11-11	01:54PM	KAZO	0	0	6
Kazo 11.11.19	244	2019-11-11	01:56PM	KAZO	0	0	7
Kazo 11.11.19	256	2019-11-11	01:56PM	KAZO	0	0	8
Kazo 11.11.19	298	2019-11-11	01:56PM	KAZO	0	0	9
Kazo 11.11.19	316	2019-11-11	01:57PM	KAZO	0	0	10
Kazo 11.11.19	346	2019-11-11	01:57PM	KAZO	0	0	11
Kazo 11.11.19	382	2019-11-11	02:02PM	KAZO	0	0	12
Kazo 11.11.19	406	2019-11-11	02:02PM	KAZO	0	0	13
Kazo 11.11.19	448	2019-11-11	02:07PM	KAZO	0	0	14
Kazo 11.11.19	456	2019-11-11	02:07PM	KAZO	0	0	15
Kazo 11.11.19	460	2019-11-11	02:07PM	KAZO	0	0	16
Kazo 11.11.19	466	2019-11-11	02:07PM	KAZO	0	0	17
Kazo 11.11.19	478	2019-11-11	02:07PM	KAZO	0	0	18
Kazo 11.11.19	484	2019-11-11	02:07PM	KAZO	0	0	19
Kazo 11.11.19	502	2019-11-11	02:16PM	KAZO	0	0	20
Kazo 11.11.19	640	2019-11-11	02:25PM	KAZO	0	0	21
Kazo 11.11.19	682	2019-11-11	02:29PM	KAZO	0	0	22
Kazo 11.11.19	712	2019-11-11	02:29PM	KAZO	0	0	23
Kazo 11.11.19	736	2019-11-11	02:29PM	KAZO	0	0	24
Kazo 11.11.19	778	2019-11-11	eee d 0) 1)	KAZO	0	0	25
Kazo 11.11.19	796	2019-11-11	02:35PM	KAZO	0	0	26
Kazo 11.11.19	802	2019-11-11	02:35PM	KAZO	0	0	27
Kazo 11.11.19	832	2019-11-11	02:35PM	KAZO	0	0	28
Kazo 11.11.19	898	2019-11-11	02:35PM	KAZO	0	0	29
Kazo 11.11.19	904	2019-11-11	02:35PM	KAZO	0	0	30
Kazo 11.11.19	904	2019-11-11	02:35PM	KAZO	0	0	31
Kazo 11.11.19	922	2019-11-11	02:35PM	KAZO	0	0	32
Kazo 11.11.19	978	2019-11-11	02:41PM	KAZO	0	0	33
Kazo 11.11.19	1006	2019-11-11	02:41PM	KAZO	0	0	34
Kazo 11.11.19	1030	2019-11-11	02:42PM	KAZO	0	0	35
Kazo 11.11.19	1036	2019-11-11	02:42PM	KAZO	0	0	36
Kazo 11.11.19	1066	2019-11-11	02:45PM	KAZO	0	0	37
Kazo 11.11.19	1084	2019-11-11	(ae Se) 1)	KAZO	0	0	38
Kazo 11.11.19	1114	2019-11-11	02:45PM	KAZO	0	0	39
Kazo 11.11.19	1120	2019-11-11	02:45PM	KAZO	0	0	40
Kazo 11.11.19	1176	2019-11-11	(eee 211)	KAZO	0	0	41
Kazo 11.11.19	1210	2019-11-11	02:52PM	KAZO	0	0	42
Kazo 11.11.19	1228	2019-11-11	02:52PM	KAZO	0	0	43
Kazo 11.11.19	1258	2019-11-11	02:55PM	KAZO	0	0	44
Kazo 11.11.19	1296	2019-11-11	03:00PM	KAZO	0	0	45
Kazo 11.11.19	1354	2019-11-11	Kee ew 4)	KAZO	0	0	46
Kazo 11.11.19	1362	2019-11-11	Keeway)	KAZO	0	0	47
Kazo 11.11.19	1372	2019-11-11	03:08PM	KAZO	0	0	48
Kazo 11.11.19	1402	2019-11-11	OR meee) 2)	KAZO	0	0	49
Kazo 11.11.19	1408	2019-11-11	OR meee) 2)	KAZO	0	0	50
Kazo 11.11.19	1438	2019-11-11	(Kew 4)	KAZO	0	0	51
Kazo 11.11.19	1474	2019-11-11	keen 4)	KAZO	0	0	52
Kazo 11.11.19	1482	2019-11-11	keen 4)	KAZO	0	0	53
Kazo 11.11.19	1498	2019-11-11	04:01PM	KAZO	0	0	54
Kazo 11.11.19	1504	2019-11-11	04:01PM	KAZO	0	0	55
Kazo 11.11.19	1510	2019-11-11	04:01PM	KAZO	0	0	56
Kazo 11.11.19	1528	2019-11-11	04:01PM	KAZO	0	0	57
Kazo 11.11.19	1546	2019-11-11	04:02PM	KAZO	0	0	58
Kazo 11.11.19	1660	2019-11-11	04:10PM	KAZO	0	0	59
Kazo 11.11.19	1666	2019-11-11	04:10PM	KAZO	0	0	60
Kazo 11.11.19	1708	2019-11-11	04:14PM	KAZO	0	0	61
Kazo 11.11.19	1750	2019-11-11	OF ayae) 1)	KAZO	0	0	62
Kazo 11.11.19	1768	2019-11-11	OF yae) 1)	KAZO	0	0	63
Kazo 11.11.19	1798	2019-11-11	04:31PM	KAZO	0	0	64
Kazo 11.11.19	1840	2019-11-11	04:31PM	KAZO	0	0	65
Kazo 11.11.19	1900	2019-11-11	OF ace) 1)	KAZO	0	0	66
Kazo 11.11.19	1926	2019-11-11	04:39PM	KAZO	0	0	67
Kazo 11.11.19	1954	2019-11-11	rae eri)	KAZO	0	0	68
Kazo 11.11.19	1954	2019-11-11	rae eri)	KAZO	0	0	69
Kazo 11.11.19	1954	2019-11-11	rae eri)	KAZO	0	0	70
Kazo 11.11.19	1978	2019-11-11	ee ei	KAZO	0	0	71
Kazo 11.11.19	1990	2019-11-11	ee ii	KAZO	0	0	72
Kazo 11.11.19	2086	2019-11-11	Or ae iI	KAZO	0	0	73
Kazo 11.11.19	2200	2019-11-11	Or eer ai)	KAZO	0	0	74
Kazo 11.11.19	2212	2019-11-11	Or eer ai)	KAZO	0	0	75
Kazo 11.11.19	2214	2019-11-11	7 eer ai)	KAZO	0	0	76
Kazo 11.11.19	2224	2019-11-11	7 eer ai)	KAZO	0	0	77
Kazo 11.11.19	2260	2019-11-11	OP ere) i)	KAZO	0	0	78
Kazo 11.11.19	2332	2019-11-11	05:05PM	KAZO	0	0	79
Kazo 11.11.19	2374	2019-11-11	05:06PM	KAZO	0	0	80
Kazo 11.11.19	2392	2019-11-11	05:06PM	KAZO	0	0	81
Kazo 11.11.19	2410	2019-11-11	05:08PM	KAZO	0	0	82
Kazo 11.11.19	2410	2019-11-11	05:08PM	KAZO	0	0	83
Kazo 11.11.19	2434	2019-11-11	05:08PM	KAZO	0	0	84
Kazo 11.11.19	2440	2019-11-11	05:08PM	KAZO	0	0	85
Kazo 11.11.19	2536	2019-11-11	05:16PM	KAZO	0	0	86
Kazo 11.11.19	2548	2019-11-11	Ohana)	KAZO	0	0	87
Kazo 11.11.19	2572	2019-11-11	05:17PM	KAZO	0	0	88
Kazo 11.11.19	2590	2019-11-11	05:17PM	KAZO	0	0	89
Kazo 11.11.19	2608	2019-11-11	Ohare) 1)	KAZO	0	0	90
Kazo 11.11.19	2614	2019-11-11	Ohare) i)	KAZO	0	0	91
Kazo 11.11.19	2626	2019-11-11	Ohare) 1)	KAZO	0	0	92
Kazo 11.11.19	2656	2019-11-11	Ohare) 1)	KAZO	0	0	93
Kazo 11.11.19	2662	2019-11-11	05:21PM	KAZO	0	0	94
Kazo 11.11.19	2710	2019-11-11	05:26PM	KAZO	0	0	95
Kazo 11.11.19	2725	2019-11-11	05:26PM	KAZO	0	0	96
Kazo 11.11.19	2736	2019-11-11	05:26PM	KAZO	0	0	97
Kazo 11.11.19	2788	2019-11-11	05:29PM	KAZO	0	0	98
Kazo 11.11.19	2812	2019-11-11	Oheeerae) 1)	KAZO	0	0	99
Kazo 11.11.19	2878	2019-11-11	ORepacdo) 1/1	KAZO	0	0	100
Kazo 11.11.19	2914	2019-11-11	05:41PM	KAZO	0	0	101
Kazo 11.11.19	2920	2019-11-11	05:41PM	KAZO	0	0	102
Kazo 11.11.19	2950	2019-11-11	Ope 421)	KAZO	0	0	103
Kazo 11.11.19	2982	2019-11-11	05:43PM	KAZO	0	0	104
Kazo 11.11.19	2998	2019-11-11	05:43PM	KAZO	0	0	105
Kazo 11.11.19	3058	2019-11-11	05:46PM	KAZO	0	0	106
Kazo 11.11.19	3064	2019-11-11	05:46PM	KAZO	0	0	107
Kazo 11.11.19	3106	2019-11-11	05:56PM	KAZO	0	0	108
Kazo 11.11.19	3154	2019-11-11	05:58PM	KAZO	0	0	109
Kazo 11.11.19	3178	2019-11-11	05:58PM	KAZO	0	0	110
Kazo 11.11.19	3190	2019-11-11	06:01PM	KAZO	0	0	111
Kazo 11.11.19	3220	2019-11-11	06:01PM	KAZO	0	0	112
Kazo 11.11.19	3250	2019-11-11	06:01PM	KAZO	0	0	113
Kazo 11.11.19	3286	2019-11-11	06:02PM	KAZO	0	0	114
Kazo 11.11.19	3334	2019-11-11	06:04PM	KAZO	0	0	115
Kazo 11.11.19	3340	2019-11-11	06:04PM	KAZO	0	0	116
Kazo 11.11.19	3346	2019-11-11	06:04PM	KAZO	0	0	117
Kazo 11.11.19	3460	2019-11-11	06:17PM	KAZO	0	0	118
Kazo 11.11.19	3484	2019-11-11	06:17PM	KAZO	0	0	119
Kazo 11.11.19	3532	2019-11-11	06:18PM	KAZO	0	0	120
Kazo 11.11.19	3646	2019-11-11	One Ti)	KAZO	0	0	121
Kazo 11.11.19	3652	2019-11-11	One T 2 i)	KAZO	0	0	122
Kazo 11.11.19	3658	2019-11-11	One Ti)	KAZO	0	0	123
Kazo 11.11.19	3946	2019-11-11	06:31PM	KAZO	0	0	124
Kazo 11.11.19	3946	2019-11-11	06:31PM	KAZO	0	0	125
Kazo 11.11.19	4108	2019-11-11	06:33PM	KAZO	0	0	126
Kazo 11.11.19	4192	2019-11-11	06:34PM	KAZO	0	0	127

## Sheet: kazo111219
	frame	date	time	camera	left	right	count
Kazo 11.12.19	16	2019-11-12	rae One NWiI	KAZO	0	0	1
Kazo 11.12.19	28	2019-11-12	rae One \WiI	KAZO	0	0	2
Kazo 11.12.19	60	2019-11-12	wae e Nii	KAZO	0	0	3
Kazo 11.12.19	76	2019-11-12	wae	KAZO	0	0	4
Kazo 11.12.19	112	2019-11-12	07:06AM	KAZO	0	0	5
Kazo 11.12.19	119	2019-11-12	07:06AM	KAZO	0	0	6
Kazo 11.12.19	208	2019-11-12	07:15AM	KAZO	0	0	7
Kazo 11.12.19	268	2019-11-12	rae ei	KAZO	0	0	8
Kazo 11.12.19	298	2019-11-12	(Wael NWI	KAZO	0	0	9
Kazo 11.12.19	330	2019-11-12	Ae NWI	KAZO	0	0	10
Kazo 11.12.19	340	2019-11-12	07:22AM	KAZO	0	0	11
Kazo 11.12.19	426	2019-11-12	07:31AM	KAZO	0	0	12
Kazo 11.12.19	442	2019-11-12	WAaw NI	KAZO	0	0	13
Kazo 11.12.19	472	2019-11-12	WAN	KAZO	0	0	14
Kazo 11.12.19	502	2019-11-12	(Waar NI	KAZO	0	0	15
Kazo 11.12.19	538	2019-11-12	07:42AM	KAZO	0	0	16
Kazo 11.12.19	556	2019-11-12	07:42AM	KAZO	0	0	17
Kazo 11.12.19	565	2019-11-12	07:42AM	KAZO	0	0	18
Kazo 11.12.19	574	2019-11-12	07:42AM	KAZO	0	0	19
Kazo 11.12.19	580	2019-11-12	07:42AM	KAZO	0	0	20
Kazo 11.12.19	610	2019-11-12	rae ey N11	KAZO	0	0	21
Kazo 11.12.19	678	2019-11-12	07:43AM	KAZO	0	0	22
Kazo 11.12.19	706	2019-11-12	07:43AM	KAZO	0	0	23
Kazo 11.12.19	730	2019-11-12	wae Fi	KAZO	0	0	24
Kazo 11.12.19	772	2019-11-12	wae Fi	KAZO	0	0	25
Kazo 11.12.19	778	2019-11-12	wae Fi	KAZO	0	0	26
Kazo 11.12.19	784	2019-11-12	wae Fi	KAZO	0	0	27
Kazo 11.12.19	784	2019-11-12	wae Fi	KAZO	0	0	28
Kazo 11.12.19	790	2019-11-12	wae FN	KAZO	0	0	29
Kazo 11.12.19	796	2019-11-12	wae Fi	KAZO	0	0	30
Kazo 11.12.19	850	2019-11-12	07:45AM	KAZO	0	0	31
Kazo 11.12.19	904	2019-11-12	07:45AM	KAZO	0	0	32
Kazo 11.12.19	934	2019-11-12	wae eA NWI	KAZO	0	0	33
Kazo 11.12.19	940	2019-11-12	wae oA NWI	KAZO	0	0	34
Kazo 11.12.19	970	2019-11-12	wae we NWI	KAZO	0	0	35
Kazo 11.12.19	976	2019-11-12	wae WANN	KAZO	0	0	36
Kazo 11.12.19	982	2019-11-12	07:47AM	KAZO	0	0	37
Kazo 11.12.19	994	2019-11-12	07:47AM	KAZO	0	0	38
Kazo 11.12.19	1000	2019-11-12	rae sey N 1	KAZO	0	0	39
Kazo 11.12.19	1006	2019-11-12	rae sey N\1	KAZO	0	0	40
Kazo 11.12.19	1024	2019-11-12	Wiese N\1	KAZO	0	0	41
Kazo 11.12.19	1072	2019-11-12	rae Se7 NN]	KAZO	0	0	42
Kazo 11.12.19	1075	2019-11-12	wae Se7 NN]	KAZO	0	0	43
Kazo 11.12.19	1096	2019-11-12	rae Se7NNi1	KAZO	0	0	44
Kazo 11.12.19	1096	2019-11-12	rae Se7NNi1	KAZO	0	0	45
Kazo 11.12.19	1102	2019-11-12	rae se7 N11	KAZO	0	0	46
Kazo 11.12.19	1108	2019-11-12	rae se7 N11	KAZO	0	0	47
Kazo 11.12.19	1126	2019-11-12	rae Se7N 11	KAZO	0	0	48
Kazo 11.12.19	1138	2019-11-12	rae se N 11	KAZO	0	0	49
Kazo 11.12.19	1144	2019-11-12	Orie se7N i]	KAZO	0	0	50
Kazo 11.12.19	1150	2019-11-12	rae se7N 1	KAZO	0	0	51
Kazo 11.12.19	1150	2019-11-12	rae se7N 1	KAZO	0	0	52
Kazo 11.12.19	1174	2019-11-12	Waal ey-\WiI	KAZO	0	0	53
Kazo 11.12.19	1192	2019-11-12	07:50AM	KAZO	0	0	54
Kazo 11.12.19	1192	2019-11-12	07:50AM	KAZO	0	0	55
Kazo 11.12.19	1198	2019-11-12	rWaen aN	KAZO	0	0	56
Kazo 11.12.19	1216	2019-11-12	rWaeen aN	KAZO	0	0	57
Kazo 11.12.19	1252	2019-11-12	08:12AM	KAZO	0	0	58
Kazo 11.12.19	1270	2019-11-12	08:12AM	KAZO	0	0	59
Kazo 11.12.19	1288	2019-11-12	08:12AM	KAZO	0	0	60
Kazo 11.12.19	1324	2019-11-12	08:13AM	KAZO	0	0	61
Kazo 11.12.19	1336	2019-11-12	08:13AM	KAZO	0	0	62
Kazo 11.12.19	1366	2019-11-12	08:20AM	KAZO	0	0	63
Kazo 11.12.19	1438	2019-11-12	08:23AM	KAZO	0	0	64
Kazo 11.12.19	1456	2019-11-12	08:23AM	KAZO	0	0	65
Kazo 11.12.19	1486	2019-11-12	Ors earac eV	KAZO	0	0	66
Kazo 11.12.19	1504	2019-11-12	08:30AM	KAZO	0	0	67
Kazo 11.12.19	1516	2019-11-12	08:30AM	KAZO	0	0	68
Kazo 11.12.19	1588	2019-11-12	08:34AM	KAZO	0	0	69
Kazo 11.12.19	1612	2019-11-12	08:36AM	KAZO	0	0	70
Kazo 11.12.19	1612	2019-11-12	08:36AM	KAZO	0	0	71
Kazo 11.12.19	1612	2019-11-12	08:36AM	KAZO	0	0	72
Kazo 11.12.19	1666	2019-11-12	08:37AM	KAZO	0	0	73
Kazo 11.12.19	1672	2019-11-12	08:37AM	KAZO	0	0	74
Kazo 11.12.19	1678	2019-11-12	08:37AM	KAZO	0	0	75
Kazo 11.12.19	1740	2019-11-12	08:38AM	KAZO	0	0	76
Kazo 11.12.19	1750	2019-11-12	08:38AM	KAZO	0	0	77
Kazo 11.12.19	1804	2019-11-12	08:44AM	KAZO	0	0	78
Kazo 11.12.19	1810	2019-11-12	08:44AM	KAZO	0	0	79
Kazo 11.12.19	1834	2019-11-12	08:44AM	KAZO	0	0	80
Kazo 11.12.19	1858	2019-11-12	09:00AM	KAZO	0	0	81
Kazo 11.12.19	1876	2019-11-12	09:00AM	KAZO	0	0	82
Kazo 11.12.19	1912	2019-11-12	09:01AM	KAZO	0	0	83
Kazo 11.12.19	1977	2019-11-12	09:14AM	KAZO	0	0	84
Kazo 11.12.19	1992	2019-11-12	09:14AM	KAZO	0	0	85
Kazo 11.12.19	2026	2019-11-12	09:16AM	KAZO	0	0	86
Kazo 11.12.19	2104	2019-11-12	09:24AM	KAZO	0	0	87
Kazo 11.12.19	2122	2019-11-12	One	KAZO	0	0	88
Kazo 11.12.19	2146	2019-11-12	09:31AM	KAZO	0	0	89
Kazo 11.12.19	2176	2019-11-12	09:38AM	KAZO	0	0	90
Kazo 11.12.19	2200	2019-11-12	09:38AM	KAZO	0	0	91
Kazo 11.12.19	2212	2019-11-12	09:38AM	KAZO	0	0	92
Kazo 11.12.19	2230	2019-11-12	09:38AM	KAZO	0	0	93
Kazo 11.12.19	2284	2019-11-12	09:45AM	KAZO	0	0	94
Kazo 11.12.19	2398	2019-11-12	10:00AM	KAZO	0	0	95
Kazo 11.12.19	2464	2019-11-12	10:21AM	KAZO	0	0	96
Kazo 11.12.19	2476	2019-11-12	10:21AM	KAZO	0	0	97
Kazo 11.12.19	2512	2019-11-12	meee eI	KAZO	0	0	98
Kazo 11.12.19	2530	2019-11-12	One oN	KAZO	0	0	99
Kazo 11.12.19	2548	2019-11-12	nee eI	KAZO	0	0	100
Kazo 11.12.19	2554	2019-11-12	eevee	KAZO	0	0	101
Kazo 11.12.19	2650	2019-11-12	10:33AM	KAZO	0	0	102
Kazo 11.12.19	2662	2019-11-12	10:33AM	KAZO	0	0	103
Kazo 11.12.19	2710	2019-11-12	10:44AM	KAZO	0	0	104
Kazo 11.12.19	2716	2019-11-12	10:44AM	KAZO	0	0	105
Kazo 11.12.19	2746	2019-11-12	10:51AM	KAZO	0	0	106
Kazo 11.12.19	2800	2019-11-12	10:56AM	KAZO	0	0	107
Kazo 11.12.19	2932	2019-11-12	11:08AM	KAZO	0	0	108
Kazo 11.12.19	2938	2019-11-12	11:08AM	KAZO	0	0	109
Kazo 11.12.19	2944	2019-11-12	11:08AM	KAZO	0	0	110
Kazo 11.12.19	2950	2019-11-12	11:08AM	KAZO	0	0	111
Kazo 11.12.19	3010	2019-11-12	11:20AM	KAZO	0	0	112
Kazo 11.12.19	3070	2019-11-12	11:21AM	KAZO	0	0	113
Kazo 11.12.19	3094	2019-11-12	11:21AM	KAZO	0	0	114
Kazo 11.12.19	3100	2019-11-12	11:21AM	KAZO	0	0	115
Kazo 11.12.19	3130	2019-11-12	11:25AM	KAZO	0	0	116
Kazo 11.12.19	3136	2019-11-12	11:25AM	KAZO	0	0	117
Kazo 11.12.19	3178	2019-11-12	11:27AM	KAZO	0	0	118
Kazo 11.12.19	3208	2019-11-12	11:27AM	KAZO	0	0	119
Kazo 11.12.19	3226	2019-11-12	11:27AM	KAZO	0	0	120
Kazo 11.12.19	3286	2019-11-12	11:32AM	KAZO	0	0	121
Kazo 11.12.19	3286	2019-11-12	11:32AM	KAZO	0	0	122
Kazo 11.12.19	3292	2019-11-12	11:32AM	KAZO	0	0	123
Kazo 11.12.19	3316	2019-11-12	11:38AM	KAZO	0	0	124
Kazo 11.12.19	3334	2019-11-12	11:38AM	KAZO	0	0	125
Kazo 11.12.19	3358	2019-11-12	11:49AM	KAZO	0	0	126
Kazo 11.12.19	3370	2019-11-12	ear so	KAZO	0	0	127
Kazo 11.12.19	3412	2019-11-12	eae 4-11	KAZO	0	0	128

## Sheet: mugeri111719
	frame	date	time	camera	left	right	count
Mugeri 11.17.19	323	2019-11-17	02:28PM	CAMERA1	1	0	1
Mugeri 11.17.19	1437	2019-11-17	02:33PM	CAMERA1	0	1	2
Mugeri 11.17.19	2363	2019-11-17	02:34PM	CAMERA1	0	1	3
Mugeri 11.17.19	3805	2019-11-17	02:35PM	CAMERA1	0	1	4
Mugeri 11.17.19	6046	2019-11-17	02:38PM	CAMERA1	1	0	5
Mugeri 11.17.19	6844	2019-11-17	02:40PM	CAMERA1	1	0	6
Mugeri 11.17.19	6940	2019-11-17	02:40PM	CAMERA1	1	0	7
Mugeri 11.17.19	7237	2019-11-17	02:41PM	CAMERA1	1	0	8
Mugeri 11.17.19	7854	2019-11-17	02:41PM	CAMERA1	0	1	9
Mugeri 11.17.19	8385	2019-11-17	02:45PM	CAMERA1	0	1	10
Mugeri 11.17.19	10018	2019-11-17	02:47PM	CAMERA1	0	1	11
Mugeri 11.17.19	10073	2019-11-17	02:47PM	CAMERA1	0	1	12
Mugeri 11.17.19	10881	2019-11-17	02:48PM	CAMERA1	1	0	13
Mugeri 11.17.19	11078	2019-11-17	02:48PM	CAMERA1	1	0	14
Mugeri 11.17.19	11745	2019-11-17	02:48PM	CAMERA1	1	0	15
Mugeri 11.17.19	11810	2019-11-17	02:49PM	CAMERA1	1	0	16
Mugeri 11.17.19	14693	2019-11-17	02:50PM	CAMERA1	0	1	17
Mugeri 11.17.19	14806	2079-11-17	02:50PM	CAMERA1	1	0	18
Mugeri 11.17.19	15001	2019-11-17	02:51PM	CAMERA1	0	1	19
Mugeri 11.17.19	17095	2019-11-17	02:56PM	CAMERA1	0	1	20
Mugeri 11.17.19	17187	2019-11-17	02:56PM	CAMERA1	0	1	21
Mugeri 11.17.19	21409	2019-11-17	03:08PM	CAMERA1	0	1	22
Mugeri 11.17.19	21889	2019-11-17	03:09PM	CAMERA1	0	1	23
Mugeri 11.17.19	24339	2019-11-17	03:25PM	CAMERA1	0	1	24
Mugeri 11.17.19	24375	2019-11-17	03:25PM	CAMERA1	0	1	25
Mugeri 11.17.19	24421	2019-11-17	03:25PM	CAMERA1	0	1	26
Mugeri 11.17.19	24704	2019-11-17	03:26PM	CAMERA1	1	0	27
Mugeri 11.17.19	24928	2019-11-17	03:26PM	CAMERA1	0	1	28
Mugeri 11.17.19	24929	2019-11-17	03:26PM	CAMERA1	0	1	29
Mugeri 11.17.19	26266	2019-11-17	03:26PM	CAMERA1	0	1	30
Mugeri 11.17.19	27812	2019-11-17	03:28PM	CAMERA1	0	1	31
Mugeri 11.17.19	28269	2019-11-17	03:28PM	CAMERA1	0	1	32
Mugeri 11.17.19	28334	2019-11-17	03:28PM	CAMERA1	1	0	33
Mugeri 11.17.19	29354	2019-11-17	03:28PM	CAMERA	0	1	34
Mugeri 11.17.19	29625	2019-11-17	03:29PM	ery | eel	1	0	35
Mugeri 11.17.19	29724	2019-11-17	03:29PM	ferN aioe en	1	0	36
Mugeri 11.17.19	29967	2019-11-17	03:29PM	ery awe	0	1	37
Mugeri 11.17.19	31202	2019-11-17	03:30PM	CAMERA1	0	1	38
Mugeri 11.17.19	31341	2019-11-17	03:30PM	or N aaa	1	0	39
Mugeri 11.17.19	34020	2019-11-17	03:30PM	CAMERA	0	1	40
Mugeri 11.17.19	34942	2019-11-17	03:32PM	CAMERA1	0	1	41
Mugeri 11.17.19	35404	2019-11-17	03:33PM	CAMERA1	0	1	42
Mugeri 11.17.19	35446	2019-11-17	03:33PM	CAMERA1	0	1	43
Mugeri 11.17.19	35844	2019-11-17	03:36PM	CAMERA1	1	0	44
Mugeri 11.17.19	39269	2019-11-17	03:43PM	CAMERA1	0	1	45
Mugeri 11.17.19	41684	2019-11-17	03:46PM	CAMERA1	1	0	46
Mugeri 11.17.19	43056	2019-11-17	03:48PM	CAMERA1	0	1	47
Mugeri 11.17.19	43115	2019-11-17	03:48PM	(or-N | meee	0	1	48
Mugeri 11.17.19	46017	2019-11-17	03:57PM	CAMERA1	0	1	49
Mugeri 11.17.19	47038	2019-11-17	04:00PM	CAMERA1	0	1	50
Mugeri 11.17.19	47690	2019-11-17	04:00PM	CAMERA1	0	1	51
Mugeri 11.17.19	47732	2019-11-17	04:01PM	CAMERA1	0	1	52
Mugeri 11.17.19	48250	2019-11-17	04:01PM	CAMERA1	1	0	53
Mugeri 11.17.19	48283	2019-11-17	04:01PM	CAMERA1	1	0	54
Mugeri 11.17.19	48310	2019-11-17	04:01PM	CAMERA1	1	0	55
Mugeri 11.17.19	49504	2019-11-17	04:08PM	CAMERA1	0	1	56
Mugeri 11.17.19	50441	2019-11-17	04:09PM	CAMERA1	0	1	57
Mugeri 11.17.19	50471	2019-11-17	04:09PM	CAMERA1	0	1	58
Mugeri 11.17.19	50872	2019-11-17	04:09PM	(Or-N iy | meee	0	1	59
Mugeri 11.17.19	52049	2019-11-17	04:11PM	CAMERA1	0	1	60
Mugeri 11.17.19	55273	2019-11-17	04:15PM	CAMERA1	0	1	61
Mugeri 11.17.19	56809	2019-11-17	04:15PM	CAMERA1	1	0	62
Mugeri 11.17.19	56846	2019-11-17	04:15PM	CAMERA1	1	0	63
Mugeri 11.17.19	57581	2019-11-17	04:16PM	CAMERA1	1	0	64
Mugeri 11.17.19	60681	2019-11-17	04:19PM	CAMERA1	1	0	65
Mugeri 11.17.19	61702	2019-11-17	04:20PM	CAMERA1	1	0	66
Mugeri 11.17.19	62511	2019-11-17	04:23PM	CAMERA1	1	0	67
Mugeri 11.17.19	62554	2019-11-17	04:23PM	CAMERA1	0	1	68
Mugeri 11.17.19	63021	2019-11-17	04:23PM	CAMERA1	1	0	69
Mugeri 11.17.19	63106	2019-11-17	04:27PM	CAMERA1	1	0	70
Mugeri 11.17.19	63130	2019-11-17	04:27PM	CAMERA1	1	0	71
Mugeri 11.17.19	63732	2019-11-17	04:36PM	CAMERA1	1	0	72
Mugeri 11.17.19	64210	2019-11-17	04:40PM	CAMERA1	0	1	73
Mugeri 11.17.19	64574	2019-11-17	04:40PM	CAMERA1	0	1	74
Mugeri 11.17.19	64810	2019-11-17	04:43PM	CAMERA1	1	0	75
Mugeri 11.17.19	65308	2019-11-17	04:46PM	CAMERA1	1	0	76
Mugeri 11.17.19	65815	2019-11-17	04:50PM	CAMERA1	1	0	77
Mugeri 11.17.19	66181	2019-11-17	04:50PM	CAMERA1	0	1	78
Mugeri 11.17.19	66680	2019-11-17	04:51PM	CAMERA1	0	1	79
Mugeri 11.17.19	67113	2019-11-17	04:52PM	CAMERA1	0	1	80
Mugeri 11.17.19	67493	2019-11-17	04:53PM	CAMERA1	1	0	81
Mugeri 11.17.19	67774	2019-11-17	04:56PM	CAMERA1	1	0	82
Mugeri 11.17.19	67805	2019-11-17	04:56PM	for aaa	1	0	83
Mugeri 11.17.19	67828	2019-11-17	04:56PM	CAMERA1	1	0	84
Mugeri 11.17.19	67911	2019-11-17	04:56PM	CAMERA1	1	0	85
Mugeri 11.17.19	67946	2019-11-17	04:56PM	CAMERA1	1	0	86
Mugeri 11.17.19	67996	2019-11-17	04:56PM	CAMERA1	1	0	87
Mugeri 11.17.19	68091	2019-11-17	04:56PM	CAMERA1	1	0	88
Mugeri 11.17.19	68157	2019-11-17	04:56PM	CAMERA1	1	0	89
Mugeri 11.17.19	68688	2019-11-17	04:56PM	CAMERA1	0	1	90
Mugeri 11.17.19	68944	2019-11-17	04:57PM	CAMERA1	0	1	91
Mugeri 11.17.19	69320	2019-11-17	04:57PM	CAMERA1	0	1	92
Mugeri 11.17.19	69826	2019-11-17	04:57PM	CAMERA1	0	1	93
Mugeri 11.17.19	69876	2019-11-17	04:58PM	feral	0	1	94
Mugeri 11.17.19	70293	2019-11-17	04:59PM	CAMERA1	1	0	95
Mugeri 11.17.19	70916	2019-11-17	05:01PM	ori | marae	1	0	96
Mugeri 11.17.19	71324	2019-11-17	05:01PM	CAMERA1	0	1	97
Mugeri 11.17.19	71525	2019-11-17	05:01PM	CAMERA1	0	1	98
Mugeri 11.17.19	71562	2019-11-17	05:03PM	CAMERA1	0	1	99
Mugeri 11.17.19	71924	2019-11-17	05:03PM	CAMERA1	1	0	100
Mugeri 11.17.19	72320	2019-11-17	05:03PM	CAMERA1	1	0	101
Mugeri 11.17.19	72545	2019-11-17	05:08PM	CAMERA1	1	0	102
Mugeri 11.17.19	72589	2019-11-17	05:08PM	CAMERA1	1	0	103
Mugeri 11.17.19	73086	2019-11-17	05:10PM	roy-N i | ae eaava	1	0	104
Mugeri 11.17.19	73366	2019-11-17	05:10PM	CAMERA1	1	0	105
Mugeri 11.17.19	73447	2019-11-17	05:10PM	roy-N i | meee	1	0	106
Mugeri 11.17.19	73694	2019-11-17	05:10PM	CAMERA1	1	0	107
Mugeri 11.17.19	73754	2019-11-17	05:10PM	CAMERA1	1	0	108
Mugeri 11.17.19	74279	2019-11-17	05:10PM	CAMERA1	1	0	109
Mugeri 11.17.19	74731	2019-11-17	05:12PM	fel ae el	0	1	110
Mugeri 11.17.19	75192	2019-11-17	05:13PM	CAMERA1	0	1	111
Mugeri 11.17.19	75643	2019-11-17	05:14PM	CAMERA1	0	1	112
Mugeri 11.17.19	75678	2019-11-17	05:14PM	CAMERA1	0	1	113
Mugeri 11.17.19	75730	2019-11-17	05:14PM	CAMERA	0	1	114
Mugeri 11.17.19	75792	2019-11-17	05:14PM	CAMERA1	0	1	115
Mugeri 11.17.19	76563	2019-11-17	05:18PM	CAMERA1	1	0	116
Mugeri 11.17.19	77025	2019-11-17	05:20PM	CAMERA1	0	1	117
Mugeri 11.17.19	77079	2019-11-17	05:20PM	CAMERA1	0	1	118
Mugeri 11.17.19	77495	2019-11-17	05:27PM	CAMERA1	1	0	119
Mugeri 11.17.19	77532	2019-11-17	05:27PM	CAMERA1	1	0	120
Mugeri 11.17.19	78009	2019-11-17	05:29PM	CAMERA1	0	1	121
Mugeri 11.17.19	78390	2019-11-17	05:30PM	CAMERA1	0	1	122
Mugeri 11.17.19	78800	2019-11-17	05:30PM	CAMERA1	0	1	123
Mugeri 11.17.19	78853	2019-11-17	05:30PM	CAMERA1	0	1	124
Mugeri 11.17.19	78925	2019-11-17	05:30PM	CAMERA1	0	1	125
Mugeri 11.17.19	79558	2019-11-17	05:31PM	CAMERA1	1	0	126
Mugeri 11.17.19	80387	2019-11-17	05:39PM	CAMERA1	0	1	127
Mugeri 11.17.19	80800	2019-11-17	05:50PM	CAMERA1	0	1	128
Mugeri 11.17.19	80893	2019-11-17	05:50PM	CAMERA	0	1	129

## Sheet: mugeri111819
	frame	date	time	camera	left	right	count
Mugeri 11.18.19	528	2019-11-18	07:09AM	roy-N i | meee	0	1	1
Mugeri 11.18.19	1452	2019-11-18	07:11AM	CAMERA1	1	0	1
Mugeri 11.18.19	1665	2019-11-18	07:11AM	CAMERA1	1	0	2
Mugeri 11.18.19	2086	2019-11-18	07:12AM	CAMERA1	1	0	3
Mugeri 11.18.19	2358	2019-11-18	07:12AM	CAMERA1	1	0	4
Mugeri 11.18.19	3260	2019-11-18	07:26AM	CAMERA?	1	0	5
Mugeri 11.18.19	4624	2019-11-18	07:27AM	CAMERA1	0	1	7
Mugeri 11.18.19	5456	2019-11-18	07:28AM	CAMERA1	1	0	6
Mugeri 11.18.19	5521	2019-11-18	07:28AM	CAMERA1	0	1	9
Mugeri 11.18.19	5864	2019-11-18	07:28AM	CAMERA1	1	0	7
Mugeri 11.18.19	6237	2019-11-18	07:29AM	CAMERA1	1	0	8
Mugeri 11.18.19	6423	2019-11-18	07:30AM	CAMERA1	1	0	9
Mugeri 11.18.19	6532	2019-11-18	07:30AM	CAMERA1	1	0	10
Mugeri 11.18.19	7007	2019-11-18	07:31AM	CAMERA1	1	0	11
Mugeri 11.18.19	7029	2019-11-18	07:31AM	CAMERA1	1	0	12
Mugeri 11.18.19	7463	2019-11-18	07:33AM	CAMERA1	1	0	13
Mugeri 11.18.19	8300	2019-11-18	07:34AM	CAMERA1	1	0	14
Mugeri 11.18.19	8675	2019-11-18	07:36AM	CAMERA1	1	0	15
Mugeri 11.18.19	11091	2019-11-18	07:46AM	CAMERA1	1	0	16
Mugeri 11.18.19	11288	2019-11-18	07:47AM	CAMERA1	1	0	17
Mugeri 11.18.19	11407	2019-11-18	07:47AM	CAMERA1	0	1	21
Mugeri 11.18.19	11728	2019-11-18	07:48AM	CAMERA1	1	0	18
Mugeri 11.18.19	12484	2019-11-18	07:48AM	CAMERA1	1	0	19
Mugeri 11.18.19	13151	2019-11-18	07:49AM	CAMERA1	0	1	24
Mugeri 11.18.19	13151	2019-11-18	07:49AM	CAMERA1	1	0	20
Mugeri 11.18.19	13922	2019-11-18	07:49AM	CAMERA1	0	1	26
Mugeri 11.18.19	16691	2019-11-18	07:53AM	CAMERA1	1	0	21
Mugeri 11.18.19	16703	2019-11-18	07:53AM	CAMERA1	0	1	28
Mugeri 11.18.19	17109	2019-11-18	07:53AM	CAMERA1	0	1	29
Mugeri 11.18.19	18021	2019-11-18	07:54AM	CAMERA1	0	1	30
Mugeri 11.18.19	18092	2019-11-18	07:54AM	CAMERA1	0	1	31
Mugeri 11.18.19	18560	2019-11-18	07:56AM	CAMERAT	0	1	32
Mugeri 11.18.19	19010	2019-11-18	07:56AM	CAMERA1	1	0	22
Mugeri 11.18.19	19501	2019-11-18	07:57AM	CAMERA1	1	0	23
Mugeri 11.18.19	20751	2019-11-18	08:02AM	CAMERA1	1	0	24
Mugeri 11.18.19	21136	2019-11-18	08:02AM	CAMERA1	1	0	25
Mugeri 11.18.19	21643	2019-11-18	08:02AM	CAMERA1	0	1	37
Mugeri 11.18.19	22014	2019-11-18	08:03AM	CAMERA?	1	0	26
Mugeri 11.18.19	22237	2019-11-18	08:03AM	CAMERA1	1	0	27
Mugeri 11.18.19	22327	2019-11-18	08:03AM	CAMERA1	1	0	28
Mugeri 11.18.19	22805	2019-11-18	08:05AM	CAMERA1	0	1	41
Mugeri 11.18.19	24169	2019-11-18	08:06AM	CAMERA1	1	0	29
Mugeri 11.18.19	24817	2019-11-18	08:07AM	CAMERA1	1	0	30
Mugeri 11.18.19	26052	2019-11-18	08:09AM	CAMERA1	1	0	31
Mugeri 11.18.19	26824	2019-11-18	08:09AM	CAMERA1	1	0	32
Mugeri 11.18.19	27200	2019-11-18	08:10AM	CAMERA1	0	1	46
Mugeri 11.18.19	28080	2019-11-18	08:11AM	CAMERA1	0	1	47
Mugeri 11.18.19	28202	2019-11-18	08:12AM	oy-N | meee	1	0	33
Mugeri 11.18.19	29067	2019-11-18	08:14AM	CAMERA1	0	1	49
Mugeri 11.18.19	29464	2019-11-18	08:16AM	CAMERA1	1	0	34
Mugeri 11.18.19	29741	2019-11-18	08:16AM	CAMERA1	1	0	35
Mugeri 11.18.19	30227	2019-11-18	08:18AM	CAMERA1	1	0	36
Mugeri 11.18.19	30296	2019-11-18	08:18AM	CAMERA1	1	0	37
Mugeri 11.18.19	30867	2019-11-18	08:18AM	CAMERA1	0	1	54
Mugeri 11.18.19	30980	2019-11-18	08:18AM	CAMERA1	0	1	55
Mugeri 11.18.19	31807	2019-11-18	08:20AM	CAMERA1	0	1	56
Mugeri 11.18.19	31884	2019-11-18	08:20AM	CAMERA1	1	0	38
Mugeri 11.18.19	32111	2019-11-18	08:20AM	CAMERA1	1	0	39
Mugeri 11.18.19	33660	2019-11-18	08:22AM	CAMERA1	1	0	40
Mugeri 11.18.19	34241	2019-11-18	08:24AM	CAMERA1	0	1	60
Mugeri 11.18.19	34982	2019-11-18	08:24AM	CAMERA1	1	0	41
Mugeri 11.18.19	35203	2019-11-18	08:24AM	CAMERA1	0	1	62
Mugeri 11.18.19	35851	2019-11-18	08:25AM	CAMERA1	0	1	63
Mugeri 11.18.19	36250	2019-11-18	08:26AM	CAMERA1	1	0	42
Mugeri 11.18.19	36310	2019-11-18	08:26AM	CAMERA1	1	0	43
Mugeri 11.18.19	36889	2019-11-18	08:28AM	CAMERA1	1	0	44
Mugeri 11.18.19	37405	2019-11-18	08:30AM	CAMERA1	0	1	67
Mugeri 11.18.19	37536	2019-11-18	08:30AM	CAMERA1	0	1	68
Mugeri 11.18.19	37607	2019-11-18	08:30AM	CAMERA1	0	1	69
Mugeri 11.18.19	38030	2019-11-18	08:34AM	CAMERA1	0	1	70
Mugeri 11.18.19	38440	2019-11-18	08:34AM	roy-N i | meee	0	1	71
Mugeri 11.18.19	38847	2019-11-18	08:34AM	CAMERA1	0	1	72
Mugeri 11.18.19	39232	2019-11-18	08:34AM	CAMERA1	1	0	45
Mugeri 11.18.19	40595	2019-11-18	08:36AM	CAMERA	1	0	46
Mugeri 11.18.19	40987	2019-11-18	08:37AM	CAMERA1	0	1	75
Mugeri 11.18.19	41389	2019-11-18	08:37AM	CAMERA1	0	1	76
Mugeri 11.18.19	42647	2019-11-18	08:38AM	CAMERA1	1	0	47
Mugeri 11.18.19	42797	2019-11-18	08:39AM	CAMERA1	0	1	78
Mugeri 11.18.19	43290	2019-11-18	08:40AM	CAMERA1	0	1	79
Mugeri 11.18.19	43445	2019-11-18	08:40AM	CAMERA1	0	1	80
Mugeri 11.18.19	44382	2019-11-18	08:59AM	CAMERA1	1	0	48
Mugeri 11.18.19	45622	2019-11-18	09:01AM	CAMERA1	0	1	82
Mugeri 11.18.19	46112	2019-11-18	09:08AM	CAMERA1	1	0	49
Mugeri 11.18.19	46596	2019-11-18	09:14AM	ror-N | meee	1	0	50
Mugeri 11.18.19	47078	2019-11-18	09:17AM	CAMERA1	0	1	85
Mugeri 11.18.19	47104	2019-11-18	09:17AM	CAMERA1	0	1	86
Mugeri 11.18.19	47598	2019-11-18	09:26AM	CAMERA1	1	0	51
Mugeri 11.18.19	48092	2019-11-18	09:30AM	CAMERA1	0	1	88
Mugeri 11.18.19	48602	2019-11-18	09:32AM	CAMERA1	0	1	89
Mugeri 11.18.19	49153	2019-11-18	09:32AM	CAMERA1	0	1	90
Mugeri 11.18.19	49514	2019-11-18	09:42AM	CAMERA1	1	0	52
Mugeri 11.18.19	49961	2019-11-18	09:46AM	CAMERA1	1	0	53
Mugeri 11.18.19	50711	2019-11-18	09:54AM	CAMERA1	1	0	54
Mugeri 11.18.19	51209	2019-11-18	09:57AM	CAMERA1	0	1	94
Mugeri 11.18.19	51279	2019-11-18	09:57AM	CAMERA1	0	1	95
Mugeri 11.18.19	51733	2019-11-18	10:06AM	CAMERA1	0	1	96
Mugeri 11.18.19	52184	2019-11-18	10:07AM	CAMERA1	0	1	97
Mugeri 11.18.19	52671	2019-11-18	10:09AM	CAMERA1	0	1	98
Mugeri 11.18.19	53117	2019-11-18	10:22AM	CAMERA1	1	0	55
Mugeri 11.18.19	53176	2019-11-18	10:22AM	CAMERA1	1	0	56
Mugeri 11.18.19	53631	2019-11-18	nee 9 NY)	CAMERA1	0	1	101
Mugeri 11.18.19	54138	2019-11-18	10:27AM	CAMERA1	0	1	102
Mugeri 11.18.19	54197	2019-11-18	10:27AM	CAMERA1	0	1	103
Mugeri 11.18.19	54648	2019-11-18	10:36AM	CAMERA1	0	1	104
Mugeri 11.18.19	55147	2019-11-18	10:49AM	CAMERA1	1	0	57
Mugeri 11.18.19	55636	2019-11-18	10:55AM	CAMERA1	1	0	58
Mugeri 11.18.19	56070	2019-11-18	10:55AM	CAMERA1	0	1	107
Mugeri 11.18.19	56967	2019-11-18	11:06AM	CAMERA1	0	1	108
Mugeri 11.18.19	57438	2019-11-18	11:07AM	CAMERA1	0	1	109
Mugeri 11.18.19	57438	2019-11-18	11:07AM	CAMERA1	1	0	59
Mugeri 11.18.19	58137	2019-11-18	11:12AM	CAMERA1	0	1	111
Mugeri 11.18.19	58544	2019-11-18	11:15AM	CAMERA1	0	1	112
Mugeri 11.18.19	58647	2019-11-18	11:15AM	CAMERA1	0	1	113
Mugeri 11.18.19	59111	2019-11-18	11:20AM	CAMERA1	0	1	114
Mugeri 11.18.19	59526	2019-11-18	11:21AM	CAMERA1	0	1	115
Mugeri 11.18.19	59877	2019-11-18	11:21AM	CAMERA1	1	0	60
Mugeri 11.18.19	60520	2019-11-18	11:25AM	CAMERA1	1	0	61
Mugeri 11.18.19	60638	2019-11-18	11:25AM	CAMERA1	1	0	62
Mugeri 11.18.19	61113	2019-11-18	11:28AM	CAMERA1	0	1	119
Mugeri 11.18.19	61510	2019-11-18	11:33AM	CAMERA1	0	1	120
Mugeri 11.18.19	62000	2019-11-18	11:37AM	CAMERA1	1	0	63
Mugeri 11.18.19	62491	2019-11-18	11:38AM	CAMERA1	0	1	122
Mugeri 11.18.19	62523	2019-11-18	11:38AM	CAMERA?	0	1	123
Mugeri 11.18.19	62949	2019-11-18	11:38AM	CAMERA1	0	1	124
Mugeri 11.18.19	62989	2019-11-18	11:38AM	CAMERA1	0	1	125
Mugeri 11.18.19	63422	2019-11-18	sim eae Sey N11	CAMERA1	0	1	126
Mugeri 11.18.19	63842	2019-11-18	11:46AM	CAMERA?	0	1	127
Mugeri 11.18.19	63890	2019-11-18	aimee Sey)	CAMERA1	0	1	128
Mugeri 11.18.19	63948	2019-11-18	sim ieee Sey)	CAMERA1	0	1	129
Mugeri 11.18.19	64005	2019-11-18	sim ieee soy)	CAMERA1	0	1	130
Mugeri 11.18.19	64097	2019-11-18	sim eae soy)	CAMERA1	0	1	131
Mugeri 11.18.19	64601	2019-11-18	11:57AM	CAMERA1	0	1	132

## Sheet: nkuna111419
	frame	date	time	camera	left	right	count
Nkuna 11.14.19	46	2019-11-14	12:06PM	NKUNA	0	0	1
Nkuna 11.14.19	52	2019-11-14	12:06PM	NKUNA	0	0	2
Nkuna 11.14.19	94	2019-11-14	12:06PM	NT Q0N\ EN	0	0	3
Nkuna 11.14.19	94	2019-11-14	12:06PM	NT Q0N\ EN	0	0	4
Nkuna 11.14.19	100	2019-11-14	12:06PM	NKUNA	0	0	5
Nkuna 11.14.19	106	2019-11-14	12:06PM	NKUNA	0	0	6
Nkuna 11.14.19	118	2019-11-14	i ea Oa "11	NKUNA	0	0	7
Nkuna 11.14.19	142	2019-11-14	zea Oa V1)	NKUNA	0	0	8
Nkuna 11.14.19	148	2019-11-14	zea Oa V1)	NKUNA	0	0	9
Nkuna 11.14.19	154	2019-11-14	i aaa Oa V1)	NT @0IN ey	0	0	10
Nkuna 11.14.19	166	2019-11-14	i aaa Oa V1)	NKUNA	0	0	11
Nkuna 11.14.19	178	2019-11-14	i ean Oa V1)	QO EN	0	0	12
Nkuna 11.14.19	238	2019-11-14	12:09PM	NKUNA	0	0	13
Nkuna 11.14.19	238	2019-11-14	12:09PM	NKUNA	0	0	14
Nkuna 11.14.19	280	2019-11-14	12:09PM	QO ey	0	0	15
Nkuna 11.14.19	286	2019-11-14	12:09PM	NKUNA	0	0	16
Nkuna 11.14.19	292	2019-11-14	12:09PM	NKUNA	0	0	17
Nkuna 11.14.19	298	2019-11-14	12:09PM	NKUNA	0	0	18
Nkuna 11.14.19	304	2019-11-14	12:09PM	NKUNA	0	0	19
Nkuna 11.14.19	304	2019-11-14	12:09PM	NKUNA	0	0	20
Nkuna 11.14.19	334	2019-11-14	12:09PM	NKUNA	0	0	21
Nkuna 11.14.19	346	2019-11-14	12:09PM	NKUNA	0	0	22
Nkuna 11.14.19	382	2019-11-14	12:10PM	NKUNA	0	0	23
Nkuna 11.14.19	388	2019-11-14	12:10PM	NKUNA	0	0	24
Nkuna 11.14.19	394	2019-11-14	12:10PM	NKUNA	0	0	25
Nkuna 11.14.19	412	2019-11-14	12:10PM	NKUNA	0	0	26
Nkuna 11.14.19	448	2019-11-14	12:10PM	NKUNA	0	0	27
Nkuna 11.14.19	460	2019-11-14	12:10PM	NKUNA	0	0	28
Nkuna 11.14.19	526	2019-11-14	12:11PM	NKUNA	0	0	29
Nkuna 11.14.19	544	2019-11-14	12:11PM	NGI e-N	0	0	30
Nkuna 11.14.19	580	2019-11-14	12:11PM	NKUNA	0	0	31
Nkuna 11.14.19	592	2019-11-14	12:11PM	NKUNA	0	0	32
Nkuna 11.14.19	622	2019-11-14	12:11PM	NKUNA	0	0	33
Nkuna 11.14.19	780	2019-11-14	12:16PM	NKUNA	0	0	34
Nkuna 11.14.19	838	2019-11-14	12:16PM	NT @GIN EN	0	0	35
Nkuna 11.14.19	844	2019-11-14	12:16PM	NKUNA	0	0	36
Nkuna 11.14.19	850	2019-11-14	12:16PM	NKUNA	0	0	37
Nkuna 11.14.19	874	2019-11-14	i aan V1)	NKUNA	0	0	38
Nkuna 11.14.19	922	2019-11-14	12:17PM	NKUNA	0	0	39
Nkuna 11.14.19	928	2019-11-14	12:17PM	NKUNA	0	0	40
Nkuna 11.14.19	928	2019-11-14	12:17PM	NKUNA	0	0	41
Nkuna 11.14.19	934	2019-11-14	12:17PM	NKUNA	0	0	42
Nkuna 11.14.19	964	2019-11-14	12:17PM	NKUNA	0	0	43
Nkuna 11.14.19	982	2019-11-14	i nea 11	NKUNA	0	0	44
Nkuna 11.14.19	1024	2019-11-14	12:22PM	NKUNA	0	0	45
Nkuna 11.14.19	1024	2019-11-14	12:22PM	NKUNA	0	0	46
Nkuna 11.14.19	1030	2019-11-14	i nea V1)	NKUNA	0	0	47
Nkuna 11.14.19	1030	2019-11-14	i nea V1)	NKUNA	0	0	48
Nkuna 11.14.19	1036	2019-11-14	12:22PM	NKUNA	0	0	49
Nkuna 11.14.19	1054	2019-11-14	12:23PM	NKUNA	0	0	50
Nkuna 11.14.19	1120	2019-11-14	12:25PM	NKUNA	0	0	51
Nkuna 11.14.19	1126	2019-11-14	12:25PM	NKUNA	0	0	52
Nkuna 11.14.19	1174	2019-11-14	12:28PM	NKUNA	0	0	53
Nkuna 11.14.19	1180	2019-11-14	12:28PM	NKUNA	0	0	54
Nkuna 11.14.19	1186	2019-11-14	12:28PM	NKUNA	0	0	55
Nkuna 11.14.19	1192	2019-11-14	12:28PM	NKUNA	0	0	56
Nkuna 11.14.19	1198	2019-11-14	12:28PM	NKUNA	0	0	57
Nkuna 11.14.19	1198	2019-11-14	12:28PM	NKUNA	0	0	58
Nkuna 11.14.19	1264	2019-11-14	12:32PM	NT QGIN\ ey	0	0	59
Nkuna 11.14.19	1276	2019-11-14	12:32PM	4G ey	0	0	60
Nkuna 11.14.19	1288	2019-11-14	12:32PM	Gey	0	0	61
Nkuna 11.14.19	1312	2019-11-14	12:33PM	NKUNA	0	0	62
Nkuna 11.14.19	1324	2019-11-14	12:33PM	NKUNA	0	0	63
Nkuna 11.14.19	1330	2019-11-14	12:33PM	NKUNA	0	0	64
Nkuna 11.14.19	1360	2019-11-14	12:34PM	NKUNA	0	0	65
Nkuna 11.14.19	1366	2019-11-14	12:34PM	NKUNA	0	0	66
Nkuna 11.14.19	1372	2019-11-14	12:34PM	NKUNA	0	0	67
Nkuna 11.14.19	1378	2019-11-14	12:34PM	NKUNA	0	0	68
Nkuna 11.14.19	1408	2019-11-14	12:38PM	NKUNA	0	0	69
Nkuna 11.14.19	1414	2019-11-14	12:38PM	NKUNA	0	0	70
Nkuna 11.14.19	1456	2019-11-14	12:41PM	NKUNA	0	0	71
Nkuna 11.14.19	1462	2019-11-14	12:41PM	NKUNA	0	0	72
Nkuna 11.14.19	1468	2019-11-14	12:41PM	NKUNA	0	0	73
Nkuna 11.14.19	1504	2019-11-14	i eae 1)	NKUNA	0	0	74
Nkuna 11.14.19	1510	2019-11-14	12:42PM	NKUNA	0	0	75
Nkuna 11.14.19	1516	2019-11-14	12:42PM	NKUNA	0	0	76
Nkuna 11.14.19	1516	2019-11-14	12:42PM	NKUNA	0	0	77
Nkuna 11.14.19	1552	2019-11-14	12:42PM	NKUNA	0	0	78
Nkuna 11.14.19	1558	2019-11-14	12:42PM	NKUNA	0	0	79
Nkuna 11.14.19	1564	2019-11-14	12:42PM	NKUNA	0	0	80
Nkuna 11.14.19	1570	2019-11-14	12:42PM	NKUNA	0	0	81
Nkuna 11.14.19	1576	2019-11-14	12:42PM	NKUNA	0	0	82
Nkuna 11.14.19	1582	2019-11-14	12:42PM	NKUNA	0	0	83
Nkuna 11.14.19	1630	2019-11-14	12:42PM	NKUNA	0	0	84
Nkuna 11.14.19	1648	2019-11-14	12:43PM	GIN ey	0	0	85
Nkuna 11.14.19	1696	2019-11-14	12:46PM	NKUNA	0	0	86
Nkuna 11.14.19	1702	2019-11-14	12:46PM	a0 e-N	0	0	87
Nkuna 11.14.19	1750	2019-11-14	12:47PM	NKUNA	0	0	88
Nkuna 11.14.19	1792	2019-11-14	12:49PM	NKUNA	0	0	89
Nkuna 11.14.19	1798	2019-11-14	12:49PM	AGEN	0	0	90
Nkuna 11.14.19	1822	2019-11-14	12:50PM	NKUNA	0	0	91
Nkuna 11.14.19	1858	2019-11-14	12:50PM	GIN ey	0	0	92
Nkuna 11.14.19	1864	2019-11-14	12:50PM	NKUNA	0	0	93
Nkuna 11.14.19	1894	2019-11-14	12:51PM	NKUNA	0	0	94
Nkuna 11.14.19	1900	2019-11-14	12:51PM	NKUNA	0	0	95
Nkuna 11.14.19	1936	2019-11-14	12:52PM	NKUNA	0	0	96
Nkuna 11.14.19	1984	2019-11-14	12:54PM	NKUNA	0	0	97
Nkuna 11.14.19	1990	2019-11-14	12:54PM	NKUNA	0	0	98
Nkuna 11.14.19	1996	2019-11-14	12:54PM	NKUNA	0	0	99
Nkuna 11.14.19	2032	2019-11-14	12:56PM	NKUNA	0	0	100
Nkuna 11.14.19	2038	2019-11-14	12:56PM	NKUNA	0	0	101
Nkuna 11.14.19	2044	2019-11-14	12:56PM	AGI EN	0	0	102
Nkuna 11.14.19	2080	2019-11-14	12:56PM	NKUNA	0	0	103
Nkuna 11.14.19	2086	2019-11-14	12:56PM	NKUNA	0	0	104
Nkuna 11.14.19	2128	2019-11-14	01:02PM	QO e-N	0	0	105
Nkuna 11.14.19	2176	2019-11-14	(Ome er- a1)	NKUNA	0	0	106
Nkuna 11.14.19	2182	2019-11-14	(Ome er- a1)	NKUNA	0	0	107
Nkuna 11.14.19	2188	2019-11-14	(em memes)	NKUNA	0	0	108
Nkuna 11.14.19	2254	2019-11-14	01:05PM	NKUNA	0	0	109
Nkuna 11.14.19	2260	2019-11-14	01:05PM	NKUNA	0	0	110
Nkuna 11.14.19	2266	2019-11-14	01:05PM	NKUNA	0	0	111
Nkuna 11.14.19	2320	2019-11-14	01:13PM	NKUNA	0	0	112
Nkuna 11.14.19	2326	2019-11-14	01:13PM	NKUNA	0	0	113
Nkuna 11.14.19	2332	2019-11-14	01:13PM	NKUNA	0	0	114
Nkuna 11.14.19	2362	2019-11-14	01:13PM	NKUNA	0	0	115
Nkuna 11.14.19	2410	2019-11-14	01:14PM	NKUNA	0	0	116
Nkuna 11.14.19	2416	2019-11-14	01:14PM	NKUNA	0	0	117
Nkuna 11.14.19	2422	2019-11-14	01:14PM	NKUNA	0	0	118
Nkuna 11.14.19	2428	2019-11-14	01:14PM	GI e-N	0	0	119
Nkuna 11.14.19	2434	2019-11-14	01:14PM	NKUNA	0	0	120
Nkuna 11.14.19	2434	2019-11-14	01:14PM	NKUNA	0	0	121
Nkuna 11.14.19	2512	2019-11-14	01:16PM	NKUNA	0	0	122
Nkuna 11.14.19	2518	2019-11-14	01:16PM	NKUNA	0	0	123
Nkuna 11.14.19	2566	2019-11-14	01:16PM	NKUNA	0	0	124
Nkuna 11.14.19	2656	2019-11-14	01:17PM	NKUNA	0	0	125
Nkuna 11.14.19	2698	2019-11-14	01:17PM	NT @GN ey	0	0	126
Nkuna 11.14.19	2752	2019-11-14	01:18PM	NKUNA	0	0	127
Nkuna 11.14.19	2758	2019-11-14	01:18PM	NKUNA	0	0	128
Nkuna 11.14.19	2800	2019-11-14	01:19PM	NKUNA	0	0	129
Nkuna 11.14.19	2806	2019-11-14	01:19PM	NKUNA	0	0	130
Nkuna 11.14.19	2848	2019-11-14	01:19PM	AGN ey	0	0	131
Nkuna 11.14.19	2854	2019-11-14	01:19PM	NKUNA	0	0	132
Nkuna 11.14.19	2890	2019-11-14	01:20PM	NKUNA	0	0	133
Nkuna 11.14.19	2896	2019-11-14	01:20PM	NKUNA	0	0	134
Nkuna 11.14.19	2944	2019-11-14	01:20PM	NKUNA	0	0	135
Nkuna 11.14.19	2992	2019-11-14	01:20PM	NKUNA	0	0	136
Nkuna 11.14.19	2998	2019-11-14	01:20PM	NT QGiNe-N	0	0	137
Nkuna 11.14.19	2998	2019-11-14	01:20PM	NT QGiNe-N	0	0	138
Nkuna 11.14.19	3004	2019-11-14	01:20PM	NKUNA	0	0	139
Nkuna 11.14.19	3004	2019-11-14	01:20PM	NKUNA	0	0	140
Nkuna 11.14.19	3040	2019-11-14	01:21PM	NKUNA	0	0	141
Nkuna 11.14.19	3040	2019-11-14	01:21PM	NKUNA	0	0	142
Nkuna 11.14.19	3046	2019-11-14	01:21PM	NKUNA	0	0	143
Nkuna 11.14.19	3052	2019-11-14	01:21PM	NKUNA	0	0	144
Nkuna 11.14.19	3058	2019-11-14	01:21PM	NKUNA	0	0	145
Nkuna 11.14.19	3058	2019-11-14	01:21PM	NKUNA	0	0	146
Nkuna 11.14.19	3088	2019-11-14	01:23PM	NKUNA	0	0	147
Nkuna 11.14.19	3142	2019-11-14	01:23PM	NKUNA	0	0	148
Nkuna 11.14.19	3148	2019-11-14	01:23PM	NKUNA	0	0	149
Nkuna 11.14.19	3184	2019-11-14	01:24PM	NKUNA	0	0	150
Nkuna 11.14.19	3190	2019-11-14	01:24PM	NKUNA	0	0	151
Nkuna 11.14.19	3208	2019-11-14	01:24PM	NKUNA	0	0	152
Nkuna 11.14.19	3238	2019-11-14	01:26PM	NKUNA	0	0	153
Nkuna 11.14.19	3280	2019-11-14	01:30PM	NKUNA	0	0	154
Nkuna 11.14.19	3298	2019-11-14	01:30PM	NKUNA	0	0	155
Nkuna 11.14.19	3304	2019-11-14	01:30PM	NKUNA	0	0	156
Nkuna 11.14.19	3328	2019-11-14	01:35PM	NKUNA	0	0	157
Nkuna 11.14.19	3334	2019-11-14	01:35PM	NKUNA	0	0	158
Nkuna 11.14.19	3376	2019-11-14	01:40PM	4G ey	0	0	159
Nkuna 11.14.19	3382	2019-11-14	01:40PM	4G ey	0	0	160
Nkuna 11.14.19	3430	2019-11-14	01:46PM	NKUNA	0	0	161
Nkuna 11.14.19	3478	2019-11-14	01:48PM	NKUNA	0	0	162
Nkuna 11.14.19	3484	2019-11-14	01:48PM	NKUNA	0	0	163
Nkuna 11.14.19	3598	2019-11-14	01:49PM	NKUNA	0	0	164
Nkuna 11.14.19	3604	2019-11-14	01:49PM	NKUNA	0	0	165
Nkuna 11.14.19	3646	2019-11-14	01:51PM	NKUNA	0	0	166
Nkuna 11.14.19	3646	2019-11-14	01:51PM	NKUNA	0	0	167
Nkuna 11.14.19	3664	2019-11-14	01:51PM	NKUNA	0	0	168
Nkuna 11.14.19	3688	2019-11-14	01:52PM	AOI e-N	0	0	169
Nkuna 11.14.19	3730	2019-11-14	01:52PM	NKUNA	0	0	170
Nkuna 11.14.19	3742	2019-11-14	01:52PM	NKUNA	0	0	171
Nkuna 11.14.19	3766	2019-11-14	01:52PM	NKUNA	0	0	172
Nkuna 11.14.19	3838	2019-11-14	01:53PM	NKUNA	0	0	173
Nkuna 11.14.19	3844	2019-11-14	01:53PM	NKUNA	0	0	174
Nkuna 11.14.19	3868	2019-11-14	01:53PM	NKUNA	0	0	175
Nkuna 11.14.19	3886	2019-11-14	01:54PM	NT QGI\ EN	0	0	176
Nkuna 11.14.19	3892	2019-11-14	01:54PM	NKUNA	0	0	177
Nkuna 11.14.19	3934	2019-11-14	01:59PM	QO EN	0	0	178
Nkuna 11.14.19	3940	2019-11-14	01:59PM	NKUNA	0	0	179
Nkuna 11.14.19	3946	2019-11-14	01:59PM	NKUNA	0	0	180
Nkuna 11.14.19	3952	2019-11-14	(eae one) 21	NKUNA	0	0	181
Nkuna 11.14.19	3976	2019-11-14	02:00PM	NKUNA	0	0	182
Nkuna 11.14.19	3982	2019-11-14	02:00PM	NKUNA	0	0	183
Nkuna 11.14.19	3988	2019-11-14	02:00PM	TG e-N	0	0	184
Nkuna 11.14.19	4030	2019-11-14	02:00PM	NKUNA	0	0	185
Nkuna 11.14.19	4126	2019-11-14	02:06PM	I QGINe-N	0	0	186
Nkuna 11.14.19	4132	2019-11-14	02:06PM	I QGINe-N	0	0	187
Nkuna 11.14.19	4138	2019-11-14	02:06PM	I @GIN\e-N	0	0	188
Nkuna 11.14.19	4174	2019-11-14	(ean a2	NKUNA	0	0	189
Nkuna 11.14.19	4180	2019-11-14	(ean A2	NKUNA	0	0	190
Nkuna 11.14.19	4192	2019-11-14	02:07PM	NT @G\ EN	0	0	191
Nkuna 11.14.19	4228	2019-11-14	02:08PM	NKUNA	0	0	192
Nkuna 11.14.19	4270	2019-11-14	02:16PM	NKUNA	0	0	193
Nkuna 11.14.19	4318	2019-11-14	(0 aeee eo)	NKUNA	0	0	194
Nkuna 11.14.19	4324	2019-11-14	02:19PM	NKUNA	0	0	195
Nkuna 11.14.19	4366	2019-11-14	02:20PM	NKUNA	0	0	196
Nkuna 11.14.19	4390	2019-11-14	(0a)	NKUNA	0	0	197
Nkuna 11.14.19	4396	2019-11-14	(0a)	NKUNA	0	0	198
Nkuna 11.14.19	4402	2019-11-14	(0a)	NKUNA	0	0	199
Nkuna 11.14.19	4420	2019-11-14	(0a)	NKUNA	0	0	200
Nkuna 11.14.19	4438	2019-11-14	(0a)	NKUNA	0	0	201
Nkuna 11.14.19	4474	2019-11-14	02:21PM	NKUNA	0	0	202
Nkuna 11.14.19	4486	2019-11-14	02:21PM	NKUNA	0	0	203
Nkuna 11.14.19	4558	2019-11-14	02:22PM	NKUNA	0	0	204
Nkuna 11.14.19	4564	2019-11-14	yay)	NKUNA	0	0	205
Nkuna 11.14.19	4606	2019-11-14	02:22PM	NKUNA	0	0	206
Nkuna 11.14.19	4672	2019-11-14	(0 aaa)	NKUNA	0	0	207
Nkuna 11.14.19	4678	2019-11-14	(0a) |	NKUNA	0	0	208
Nkuna 11.14.19	4678	2019-11-14	(0a) |	NKUNA	0	0	209
Nkuna 11.14.19	4684	2019-11-14	(0a)	NKUNA	0	0	210
Nkuna 11.14.19	4702	2019-11-14	02:24PM	NKUNA	0	0	211
Nkuna 11.14.19	4750	2019-11-14	(Waa a	NKUNA	0	0	212
Nkuna 11.14.19	4756	2019-11-14	(Waa a	NKUNA	0	0	213
Nkuna 11.14.19	4846	2019-11-14	02:27PM	NKUNA	0	0	214
Nkuna 11.14.19	4846	2019-11-14	02:27PM	NKUNA	0	0	215
Nkuna 11.14.19	4852	2019-11-14	(Wea A}	NKUNA	0	0	216
Nkuna 11.14.19	4882	2019-11-14	(Wee)	NKUNA	0	0	217
Nkuna 11.14.19	4888	2019-11-14	(Wea)	NKUNA	0	0	218
Nkuna 11.14.19	4924	2019-11-14	(0 eas)	NKUNA	0	0	219
Nkuna 11.14.19	4954	2019-11-14	(Wea)	NKUNA	0	0	220
Nkuna 11.14.19	4990	2019-11-14	(0 Wea)	NKUNA	0	0	221
Nkuna 11.14.19	5038	2019-11-14	(Oana)	NKUNA	0	0	222
Nkuna 11.14.19	5050	2019-11-14	02:29PM	NKUNA	0	0	223
Nkuna 11.14.19	5053	2019-11-14	02:29PM	NKUNA	0	0	224
Nkuna 11.14.19	5056	2019-11-14	02:29PM	NKUNA	0	0	225
Nkuna 11.14.19	5098	2019-11-14	02:29PM	NKUNA	0	0	226
Nkuna 11.14.19	5104	2019-11-14	(eae ae) 1	NKUNA	0	0	227
Nkuna 11.14.19	5152	2019-11-14	(Wane ae)	NKUNA	0	0	228
Nkuna 11.14.19	5182	2019-11-14	(eae 01211)	NKUNA	0	0	229
Nkuna 11.14.19	5182	2019-11-14	(eae 01211)	NKUNA	0	0	230
Nkuna 11.14.19	5188	2019-11-14	(0a 0121	NKUNA	0	0	231
Nkuna 11.14.19	5278	2019-11-14	02:31PM	NKUNA	0	0	232
Nkuna 11.14.19	5284	2019-11-14	02:31PM	NKUNA	0	0	233
Nkuna 11.14.19	5290	2019-11-14	02:31PM	NKUNA	0	0	234
Nkuna 11.14.19	5326	2019-11-14	02:31PM	NKUNA	0	0	235
Nkuna 11.14.19	5338	2019-11-14	02:31PM	NKUNA	0	0	236
Nkuna 11.14.19	5386	2019-11-14	02:32PM	NKUNA	0	0	237
Nkuna 11.14.19	5536	2019-11-14	(0 ae 4	NKUNA	0	0	238
Nkuna 11.14.19	5560	2019-11-14	02:33PM	NKUNA	0	0	239
Nkuna 11.14.19	5632	2019-11-14	02:34PM	NKUNA	0	0	240
Nkuna 11.14.19	5632	2019-11-14	02:34PM	NKUNA	0	0	241
Nkuna 11.14.19	5632	2019-11-14	02:34PM	NKUNA	0	0	242
Nkuna 11.14.19	5710	2019-11-14	02:35PM	NT @G\ EN	0	0	243
Nkuna 11.14.19	5710	2019-11-14	02:35PM	NT @G\ EN	0	0	244
Nkuna 11.14.19	5716	2019-11-14	02:35PM	NKUNA	0	0	245
Nkuna 11.14.19	5722	2019-11-14	02:35PM	NKUNA	0	0	246
Nkuna 11.14.19	5764	2019-11-14	02:36PM	NKUNA	0	0	247
Nkuna 11.14.19	5770	2019-11-14	02:36PM	NKUNA	0	0	248
Nkuna 11.14.19	5776	2019-11-14	02:36PM	NKUNA	0	0	249
Nkuna 11.14.19	5782	2019-11-14	02:36PM	NKUNA	0	0	250
Nkuna 11.14.19	5806	2019-11-14	(0a w AV	NKUNA	0	0	251
Nkuna 11.14.19	5806	2019-11-14	(0a w AV	NKUNA	0	0	252
Nkuna 11.14.19	5812	2019-11-14	(0a A	NKUNA	0	0	253
Nkuna 11.14.19	5818	2019-11-14	(0a w A=	NKUNA	0	0	254
Nkuna 11.14.19	5890	2019-11-14	(Wee w A)	NKUNA	0	0	255
Nkuna 11.14.19	5896	2019-11-14	(Wee w A)	NKUNA	0	0	256
Nkuna 11.14.19	5908	2019-11-14	(Wee w A)	NKUNA	0	0	257
Nkuna 11.14.19	5950	2019-11-14	02:38PM	NKUNA	0	0	258
Nkuna 11.14.19	5986	2019-11-14	02:38PM	NKUNA	0	0	259
Nkuna 11.14.19	6058	2019-11-14	(Wee a0) 21)	NKUNA	0	0	260
Nkuna 11.14.19	6058	2019-11-14	(Wee a0) 21)	NKUNA	0	0	261
Nkuna 11.14.19	6064	2019-11-14	02:40PM	NKUNA	0	0	262
Nkuna 11.14.19	6064	2019-11-14	02:40PM	NKUNA	0	0	263
Nkuna 11.14.19	6070	2019-11-14	02:40PM	NKUNA	0	0	264
Nkuna 11.14.19	6070	2019-11-14	02:40PM	NKUNA	0	0	265
Nkuna 11.14.19	6076	2019-11-14	02:40PM	NKUNA	0	0	266
Nkuna 11.14.19	6094	2019-11-14	(0 aaa |	NKUNA	0	0	267
Nkuna 11.14.19	6112	2019-11-14	(0a	NKUNA	0	0	268
Nkuna 11.14.19	6178	2019-11-14	02:42PM	NKUNA	0	0	269
Nkuna 11.14.19	6184	2019-11-14	02:42PM	NKUNA	0	0	270
Nkuna 11.14.19	6202	2019-11-14	(0 ape acd 11	NKUNA	0	0	271
Nkuna 11.14.19	6316	2019-11-14	(0 ane acd 11	NKUNA	0	0	272
Nkuna 11.14.19	6322	2019-11-14	(0 ase ac)	NKUNA	0	0	273
Nkuna 11.14.19	6414	2019-11-14	02:44PM	NKUNA	0	0	274
Nkuna 11.14.19	6430	2019-11-14	(Waa ao) 211	NKUNA	0	0	275
Nkuna 11.14.19	6442	2019-11-14	02:46PM	NKUNA	0	0	276
Nkuna 11.14.19	6448	2019-11-14	02:46PM	NKUNA	0	0	277
Nkuna 11.14.19	6472	2019-11-14	(0 Waa ao) 211	NKUNA	0	0	278
Nkuna 11.14.19	6490	2019-11-14	(0 Waar ao) 1	NKUNA	0	0	279
Nkuna 11.14.19	6538	2019-11-14	02:56PM	NKUNA	0	0	280
Nkuna 11.14.19	6544	2019-11-14	02:57PM	NKUNA	0	0	281
Nkuna 11.14.19	6544	2019-11-14	02:57PM	NKUNA	0	0	282
Nkuna 11.14.19	6622	2019-11-14	03:04PM	NKUNA	0	0	283
Nkuna 11.14.19	6628	2019-11-14	(ener 921	NKUNA	0	0	284
Nkuna 11.14.19	6634	2019-11-14	03:04PM	NKUNA	0	0	285
Nkuna 11.14.19	6646	2019-11-14	03:04PM	NKUNA	0	0	286
Nkuna 11.14.19	6670	2019-11-14	03:06PM	NKUNA	0	0	287
Nkuna 11.14.19	6676	2019-11-14	03:07PM	NKUNA	0	0	288
Nkuna 11.14.19	6694	2019-11-14	(eee wan	NT 40INe-N	0	0	289
Nkuna 11.14.19	6706	2019-11-14	(eee wa	NKUNA	0	0	290
Nkuna 11.14.19	6712	2019-11-14	(eee wa	NKUNA	0	0	291
Nkuna 11.14.19	6724	2019-11-14	once ne) 21)	NKUNA	0	0	292
Nkuna 11.14.19	6766	2019-11-14	(ee ee nO) 1	NKUNA	0	0	293
Nkuna 11.14.19	6778	2019-11-14	(enc ea ne)	NKUNA	0	0	294
Nkuna 11.14.19	6784	2019-11-14	03:10PM	NKUNA	0	0	295
Nkuna 11.14.19	6820	2019-11-14	03:11PM	NT @GIN EN	0	0	296
Nkuna 11.14.19	6862	2019-11-14	03:12PM	NKUNA	0	0	297
Nkuna 11.14.19	6868	2019-11-14	03:12PM	NKUNA	0	0	298
Nkuna 11.14.19	6874	2019-11-14	03:12PM	TG ey	0	0	299
Nkuna 11.14.19	6910	2019-11-14	03:13PM	NKUNA	0	0	300
Nkuna 11.14.19	6916	2019-11-14	03:13PM	NKUNA	0	0	301
Nkuna 11.14.19	6916	2019-11-14	03:13PM	NKUNA	0	0	302
Nkuna 11.14.19	6922	2019-11-14	03:13PM	NKUNA	0	0	303
Nkuna 11.14.19	6922	2019-11-14	03:13PM	NKUNA	0	0	304
Nkuna 11.14.19	6934	2019-11-14	03:13PM	NKUNA	0	0	305
Nkuna 11.14.19	7012	2019-11-14	03:21PM	NKUNA	0	0	306
Nkuna 11.14.19	7024	2019-11-14	03:21PM	NKUNA	0	0	307
Nkuna 11.14.19	7030	2019-11-14	03:22PM	NKUNA	0	0	308
Nkuna 11.14.19	7036	2019-11-14	(0 aaa	I QGIN ey	0	0	309
Nkuna 11.14.19	7054	2019-11-14	03:23PM	NKUNA	0	0	310
Nkuna 11.14.19	7102	2019-11-14	03:25PM	NKUNA	0	0	311
Nkuna 11.14.19	7108	2019-11-14	03:25PM	NKUNA	0	0	312
Nkuna 11.14.19	7150	2019-11-14	(eer a=	NKUNA	0	0	313
Nkuna 11.14.19	7156	2019-11-14	(eer a	NKUNA	0	0	314
Nkuna 11.14.19	7204	2019-11-14	(ec eanon 0) 211	NT @GIN ey	0	0	315
Nkuna 11.14.19	7210	2019-11-14	(ec eanon 0) 211	NKUNA	0	0	316
Nkuna 11.14.19	7264	2019-11-14	03:31PM	AGEN	0	0	317
Nkuna 11.14.19	7270	2019-11-14	03:31PM	NKUNA	0	0	318
Nkuna 11.14.19	7306	2019-11-14	03:33PM	NKUNA	0	0	319
Nkuna 11.14.19	7312	2019-11-14	03:33PM	NKUNA	0	0	320
Nkuna 11.14.19	7318	2019-11-14	03:33PM	NKUNA	0	0	321
Nkuna 11.14.19	7354	2019-11-14	(earn) 211	4G e-N	0	0	322
Nkuna 11.14.19	7360	2019-11-14	(earns) 211	4G e-N	0	0	323
Nkuna 11.14.19	7366	2019-11-14	(earns) 211	NKUNA	0	0	324
Nkuna 11.14.19	7390	2019-11-14	(eer 9741	NKUNA	0	0	325
Nkuna 11.14.19	7396	2019-11-14	03:42PM	NKUNA	0	0	326
Nkuna 11.14.19	7402	2019-11-14	(eer 741	NKUNA	0	0	327
Nkuna 11.14.19	7438	2019-11-14	03:43PM	NKUNA	0	0	328
Nkuna 11.14.19	7486	2019-11-14	(eer ea)	NKUNA	0	0	329
Nkuna 11.14.19	7522	2019-11-14	03:44PM	NKUNA	0	0	330
Nkuna 11.14.19	7528	2019-11-14	03:44PM	NKUNA	0	0	331
Nkuna 11.14.19	7534	2019-11-14	03:44PM	NKUNA	0	0	332
Nkuna 11.14.19	7540	2019-11-14	(eee ea)	NKUNA	0	0	333
Nkuna 11.14.19	7582	2019-11-14	03:45PM	NKUNA	0	0	334
Nkuna 11.14.19	7630	2019-11-14	(eer ao) 1	NKUNA	0	0	335
Nkuna 11.14.19	7654	2019-11-14	(eer ao) 51	NT @G\e-N	0	0	336
Nkuna 11.14.19	7660	2019-11-14	(eer ao) 51	NT @G\e-N	0	0	337
Nkuna 11.14.19	7726	2019-11-14	(eer eo) 21	40 e-N	0	0	338
Nkuna 11.14.19	7732	2019-11-14	03:47PM	Qe EN	0	0	339
Nkuna 11.14.19	7774	2019-11-14	(eee a1 511)	NT @G\ ey	0	0	340
Nkuna 11.14.19	7828	2019-11-14	03:52PM	NKUNA	0	0	341
Nkuna 11.14.19	7840	2019-11-14	03:52PM	40 e-N	0	0	342
Nkuna 11.14.19	7888	2019-11-14	03:53PM	NGI e-N	0	0	343
Nkuna 11.14.19	7888	2019-11-14	03:53PM	NGI e-N	0	0	344
Nkuna 11.14.19	7894	2019-11-14	03:54PM	NKUNA	0	0	345
Nkuna 11.14.19	7900	2019-11-14	03:54PM	NKUNA	0	0	346
Nkuna 11.14.19	7906	2019-11-14	03:54PM	NKUNA	0	0	347
Nkuna 11.14.19	7912	2019-11-14	03:54PM	NKUNA	0	0	348
Nkuna 11.14.19	7918	2019-11-14	(Oi arora	NKUNA	0	0	349
Nkuna 11.14.19	7924	2019-11-14	03:54PM	NKUNA	0	0	350
Nkuna 11.14.19	7966	2019-11-14	03:54PM	NKUNA	0	0	351
Nkuna 11.14.19	7972	2019-11-14	03:55PM	NKUNA	0	0	352
Nkuna 11.14.19	8062	2019-11-14	04:02PM	NKUNA	0	0	353
Nkuna 11.14.19	8068	2019-11-14	04:02PM	NKUNA	0	0	354
Nkuna 11.14.19	8068	2019-11-14	04:02PM	NKUNA	0	0	355
Nkuna 11.14.19	8074	2019-11-14	04:02PM	NKUNA	0	0	356
Nkuna 11.14.19	8092	2019-11-14	04:02PM	4G ey	0	0	357
Nkuna 11.14.19	8158	2019-11-14	04:06PM	NKUNA	0	0	358
Nkuna 11.14.19	8212	2019-11-14	04:08PM	NKUNA	0	0	359
Nkuna 11.14.19	8254	2019-11-14	04:13PM	NKUNA	0	0	360
Nkuna 11.14.19	8284	2019-11-14	04:13PM	NKUNA	0	0	361
Nkuna 11.14.19	8302	2019-11-14	04:17PM	NKUNA	0	0	362
Nkuna 11.14.19	8314	2019-11-14	04:17PM	NKUNA	0	0	363
Nkuna 11.14.19	8314	2019-11-14	04:17PM	NKUNA	0	0	364
Nkuna 11.14.19	8320	2019-11-14	04:17PM	NKUNA	0	0	365
Nkuna 11.14.19	8320	2019-11-14	04:17PM	NKUNA	0	0	366
Nkuna 11.14.19	8332	2019-11-14	04:17PM	NKUNA	0	0	367
Nkuna 11.14.19	8398	2019-11-14	04:18PM	NKUNA	0	0	368
Nkuna 11.14.19	8404	2019-11-14	04:18PM	NKUNA	0	0	369
Nkuna 11.14.19	8446	2019-11-14	04:18PM	NKUNA	0	0	370
Nkuna 11.14.19	8446	2019-11-14	04:18PM	NKUNA	0	0	371
Nkuna 11.14.19	8452	2019-11-14	04:18PM	NKUNA	0	0	372
Nkuna 11.14.19	8494	2019-11-14	04:26PM	4G e-N	0	0	373
Nkuna 11.14.19	8500	2019-11-14	(er yao) 11	40 e-N	0	0	374
Nkuna 11.14.19	8554	2019-11-14	04:27PM	NKUNA	0	0	375
Nkuna 11.14.19	8554	2019-11-14	04:27PM	NKUNA	0	0	376
Nkuna 11.14.19	8560	2019-11-14	04:27PM	NKUNA	0	0	377
Nkuna 11.14.19	8560	2019-11-14	04:27PM	NKUNA	0	0	378
Nkuna 11.14.19	8608	2019-11-14	(er aya d	NKUNA	0	0	379
Nkuna 11.14.19	8638	2019-11-14	(er eacae) 21	NKUNA	0	0	380
Nkuna 11.14.19	8644	2019-11-14	04:30PM	NKUNA	0	0	381
Nkuna 11.14.19	8686	2019-11-14	04:31PM	NKUNA	0	0	382
Nkuna 11.14.19	8692	2019-11-14	04:31PM	NKUNA	0	0	383
Nkuna 11.14.19	8734	2019-11-14	04:33PM	NKUNA	0	0	384
Nkuna 11.14.19	8740	2019-11-14	04:33PM	NKUNA	0	0	385
Nkuna 11.14.19	8782	2019-11-14	04:35PM	NKUNA	0	0	386
Nkuna 11.14.19	8824	2019-11-14	04:35PM	Gey	0	0	387
Nkuna 11.14.19	8830	2019-11-14	(er eco) 211	NKUNA	0	0	388
Nkuna 11.14.19	8836	2019-11-14	(er eco) 211	NKUNA	0	0	389
Nkuna 11.14.19	8860	2019-11-14	(race 21	NKUNA	0	0	390
Nkuna 11.14.19	8878	2019-11-14	(rack) 21	NKUNA	0	0	391
Nkuna 11.14.19	8884	2019-11-14	(reac) 21	NKUNA	0	0	392
Nkuna 11.14.19	8926	2019-11-14	04:37PM	NKUNA	0	0	393
Nkuna 11.14.19	8944	2019-11-14	04:37PM	QO EN	0	0	394
Nkuna 11.14.19	8950	2019-11-14	04:37PM	NKUNA	0	0	395
Nkuna 11.14.19	8974	2019-11-14	(rece) 211	NKUNA	0	0	396
Nkuna 11.14.19	8986	2019-11-14	(races) 211	NKUNA	0	0	397
Nkuna 11.14.19	9022	2019-11-14	04:39PM	NKUNA	0	0	398
Nkuna 11.14.19	9034	2019-11-14	04:39PM	NKUNA	0	0	399
Nkuna 11.14.19	9070	2019-11-14	(rare) =)	NKUNA	0	0	400
Nkuna 11.14.19	9070	2019-11-14	(rare) =)	NKUNA	0	0	401
Nkuna 11.14.19	9076	2019-11-14	(rare) =)	NKUNA	0	0	402
Nkuna 11.14.19	9076	2019-11-14	(rare) =)	NKUNA	0	0	403
Nkuna 11.14.19	9118	2019-11-14	ey eared) |	NKUNA	0	0	404
Nkuna 11.14.19	9118	2019-11-14	ey eared) |	NKUNA	0	0	405
Nkuna 11.14.19	9124	2019-11-14	04:43PM	NKUNA	0	0	406
Nkuna 11.14.19	9142	2019-11-14	04:43PM	NKUNA	0	0	407
Nkuna 11.14.19	9214	2019-11-14	(er aaa)	AGN ey	0	0	408
Nkuna 11.14.19	9220	2019-11-14	(er aaa)	NKUNA	0	0	409
Nkuna 11.14.19	9262	2019-11-14	(rea?)	NKUNA	0	0	410
Nkuna 11.14.19	9262	2019-11-14	(rea?)	NKUNA	0	0	411
Nkuna 11.14.19	9268	2019-11-14	(yaaa?) |	NKUNA	0	0	412
Nkuna 11.14.19	9274	2019-11-14	(rea) |	NKUNA	0	0	413
Nkuna 11.14.19	9280	2019-11-14	(rea) |	NKUNA	0	0	414
Nkuna 11.14.19	9310	2019-11-14	(ern)	QO I\e-N	0	0	415
Nkuna 11.14.19	9358	2019-11-14	(er aon) 21	NKUNA	0	0	416
Nkuna 11.14.19	9400	2019-11-14	(er ean)	NKUNA	0	0	417
Nkuna 11.14.19	9454	2019-11-14	04:51PM	NKUNA	0	0	418
Nkuna 11.14.19	9460	2019-11-14	04:51PM	NKUNA	0	0	419
Nkuna 11.14.19	9502	2019-11-14	04:55PM	NKUNA	0	0	420
Nkuna 11.14.19	9550	2019-11-14	04:58PM	NKUNA	0	0	421
Nkuna 11.14.19	9562	2019-11-14	04:58PM	NKUNA	0	0	422
Nkuna 11.14.19	9646	2019-11-14	04:58PM	NKUNA	0	0	423
Nkuna 11.14.19	9670	2019-11-14	04:58PM	NKUNA	0	0	424
Nkuna 11.14.19	9682	2019-11-14	(er ene)	NKUNA	0	0	425
Nkuna 11.14.19	9688	2019-11-14	(er ene)	NKUNA	0	0	426
Nkuna 11.14.19	9694	2019-11-14	(er arene)	NKUNA	0	0	427
Nkuna 11.14.19	9742	2019-11-14	05:00PM	AGEN	0	0	428
Nkuna 11.14.19	9748	2019-11-14	05:00PM	AGEN	0	0	429

## Sheet: nkuna111519
	frame	date	time	camera	left	right	count
Nkuna 11.15.19	4	2019-11-15	06:39AM	NKUNA	0	0	1
Nkuna 11.15.19	10	2019-11-15	06:40AM	NKUNA	0	0	2
Nkuna 11.15.19	16	2019-11-15	06:40AM	NKUNA	0	0	3
Nkuna 11.15.19	52	2019-11-15	06:42AM	NKUNA	0	0	4
Nkuna 11.15.19	76	2019-11-15	06:42AM	NKUNA	0	0	5
Nkuna 11.15.19	166	2019-11-15	06:43AM		0	0	6
Nkuna 11.15.19	184	2019-11-15	06:43AM	NKUNA	0	0	7
Nkuna 11.15.19	196	2019-11-15	06:43AM	NKUNA	0	0	8
Nkuna 11.15.19	208	2019-11-15	06:43AM	NKUNA	0	0	9
Nkuna 11.15.19	226	2019-11-15	06:43AM	NT @0IN EN	0	0	10
Nkuna 11.15.19	304	2019-11-15	06:44AM	NKUNA	0	0	11
Nkuna 11.15.19	310	2019-11-15	lope eN|	NKUNA	0	0	12
Nkuna 11.15.19	340	2019-11-15	06:45AM	NKUNA	0	0	13
Nkuna 11.15.19	340	2019-11-15	06:45AM	NKUNA	0	0	14
Nkuna 11.15.19	340	2019-11-15	06:45AM	NKUNA	0	0	15
Nkuna 11.15.19	346	2019-11-15	06:45AM	I @GINe-N	0	0	16
Nkuna 11.15.19	346	2019-11-15	06:45AM	I @GINe-N	0	0	17
Nkuna 11.15.19	352	2019-11-15	06:45AM	I @GINe-N	0	0	18
Nkuna 11.15.19	358	2019-11-15	06:45AM	NKUNA	0	0	19
Nkuna 11.15.19	364	2019-11-15	06:45AM	NKUNA	0	0	20
Nkuna 11.15.19	364	2019-11-15	06:45AM	NKUNA	0	0	21
Nkuna 11.15.19	370	2019-11-15	06:45AM	NKUNA	0	0	22
Nkuna 11.15.19	394	2019-11-15	06:45AM	NKUNA	0	0	23
Nkuna 11.15.19	424	2019-11-15	06:45AM	NKUNA	0	0	24
Nkuna 11.15.19	484	2019-11-15	06:50AM	NKUNA	0	0	25
Nkuna 11.15.19	490	2019-11-15	06:50AM	NKUNA	0	0	26
Nkuna 11.15.19	532	2019-11-15	06:50AM	NT @0IN\ EN	0	0	27
Nkuna 11.15.19	538	2019-11-15	06:50AM	NKUNA	0	0	28
Nkuna 11.15.19	580	2019-11-15	06:51AM	QO EN	0	0	29
Nkuna 11.15.19	586	2019-11-15	06:51AM	NKUNA	0	0	30
Nkuna 11.15.19	592	2019-11-15	06:51AM	NKUNA	0	0	31
Nkuna 11.15.19	628	2019-11-15	06:53AM	NKUNA	0	0	32
Nkuna 11.15.19	652	2019-11-15	06:53AM	NKUNA	0	0	33
Nkuna 11.15.19	676	2019-11-15	06:53AM	NKUNA	0	0	34
Nkuna 11.15.19	688	2019-11-15	06:54AM	NKUNA	0	0	35
Nkuna 11.15.19	688	2019-11-15	06:54AM	NKUNA	0	0	36
Nkuna 11.15.19	694	2019-11-15	06:54AM	NKUNA	0	0	37
Nkuna 11.15.19	706	2019-11-15	06:54AM	NKUNA	0	0	38
Nkuna 11.15.19	736	2019-11-15	06:54AM	NKUNA	0	0	39
Nkuna 11.15.19	754	2019-11-15	06:54AM	NKUNA	0	0	40
Nkuna 11.15.19	760	2019-11-15	06:54AM	NT Q0IN ey	0	0	41
Nkuna 11.15.19	826	2019-11-15	06:54AM	NKUNA	0	0	42
Nkuna 11.15.19	868	2019-11-15	06:59AM	NKUNA	0	0	43
Nkuna 11.15.19	880	2019-11-15	06:59AM	NKUNA	0	0	44
Nkuna 11.15.19	916	2019-11-15	07:01AM	NT @GN\ EN	0	0	45
Nkuna 11.15.19	970	2019-11-15	07:02AM	I @GNe-N	0	0	46
Nkuna 11.15.19	970	2019-11-15	07:02AM	I @GNe-N	0	0	47
Nkuna 11.15.19	1060	2019-11-15	07:03AM	NKUNA	0	0	48
Nkuna 11.15.19	1066	2019-11-15	07:03AM	NKUNA	0	0	49
Nkuna 11.15.19	1066	2019-11-15	07:03AM	NKUNA	0	0	50
Nkuna 11.15.19	1066	2019-11-15	07:03AM	NKUNA	0	0	51
Nkuna 11.15.19	1072	2019-11-15	07:03AM	NKUNA	0	0	52
Nkuna 11.15.19	1078	2019-11-15	07:03AM	NKUNA	0	0	53
Nkuna 11.15.19	1090	2019-11-15	07:03AM	NKUNA	0	0	54
Nkuna 11.15.19	1102	2019-11-15	07:03AM	NKUNA	0	0	55
Nkuna 11.15.19	1114	2019-11-15	07:03AM	NKUNA	0	0	56
Nkuna 11.15.19	1120	2019-11-15	07:03AM	NKUNA	0	0	57
Nkuna 11.15.19	1126	2019-11-15	07:03AM	NKUNA	0	0	58
Nkuna 11.15.19	1132	2019-11-15	07:03AM	NKUNA	0	0	59
Nkuna 11.15.19	1138	2019-11-15	07:03AM	NKUNA	0	0	60
Nkuna 11.15.19	1192	2019-11-15	wane Ny	NKUNA	0	0	61
Nkuna 11.15.19	1210	2019-11-15	OWA e Ny)	NKUNA	0	0	62
Nkuna 11.15.19	1264	2019-11-15	OW Amery Ny	NKUNA	0	0	63
Nkuna 11.15.19	1282	2019-11-15	OWA e Ny	NKUNA	0	0	64
Nkuna 11.15.19	1288	2019-11-15	OWA e Ny	NKUNA	0	0	65
Nkuna 11.15.19	1288	2019-11-15	OWA e Ny	NKUNA	0	0	66
Nkuna 11.15.19	1306	2019-11-15	OWA e Ny)	NKUNA	0	0	67
Nkuna 11.15.19	1307	2019-11-15	OWA e Ny)	NKUNA	0	0	68
Nkuna 11.15.19	1354	2019-11-15	07:05AM	NKUNA	0	0	69
Nkuna 11.15.19	1396	2019-11-15	07:05AM	I @GIN ey	0	0	70
Nkuna 11.15.19	1402	2019-11-15	07:05AM	I @GIN ey	0	0	71
Nkuna 11.15.19	1408	2019-11-15	07:05AM	I @GIN ey	0	0	72
Nkuna 11.15.19	1414	2019-11-15	07:05AM	I QGI Ney	0	0	73
Nkuna 11.15.19	1414	2019-11-15	07:05AM	I QGI Ney	0	0	74
Nkuna 11.15.19	1420	2019-11-15	07:06AM	NKUNA	0	0	75
Nkuna 11.15.19	1474	2019-11-15	07:06AM	NKUNA	0	0	76
Nkuna 11.15.19	1486	2019-11-15	07:06AM	NKUNA	0	0	77
Nkuna 11.15.19	1492	2019-11-15	07:06AM	NKUNA	0	0	78
Nkuna 11.15.19	1498	2019-11-15	07:06AM	NKUNA	0	0	79
Nkuna 11.15.19	1504	2019-11-15	07:06AM	NKUNA	0	0	80
Nkuna 11.15.19	1505	2019-11-15	07:06AM	NKUNA	0	0	81
Nkuna 11.15.19	1588	2019-11-15	07:09AM	NKUNA	0	0	82
Nkuna 11.15.19	1594	2019-11-15	07:09AM	NKUNA	0	0	83
Nkuna 11.15.19	1636	2019-11-15	07:10AM	NKUNA	0	0	84
Nkuna 11.15.19	1642	2019-11-15	07:10AM	NKUNA	0	0	85
Nkuna 11.15.19	1684	2019-11-15	07:11AM	NKUNA	0	0	86
Nkuna 11.15.19	1690	2019-11-15	07:11AM	NKUNA	0	0	87
Nkuna 11.15.19	1732	2019-11-15	07:11AM	QO e-N	0	0	88
Nkuna 11.15.19	1732	2019-11-15	07:11AM	QO e-N	0	0	89
Nkuna 11.15.19	1732	2019-11-15	07:11AM	QO e-N	0	0	90
Nkuna 11.15.19	1738	2019-11-15	07:11AM	NKUNA	0	0	91
Nkuna 11.15.19	1744	2019-11-15	07:11AM	NKUNA	0	0	92
Nkuna 11.15.19	1750	2019-11-15	07:11AM	NKUNA	0	0	93
Nkuna 11.15.19	1750	2019-11-15	07:11AM	NKUNA	0	0	94
Nkuna 11.15.19	1762	2019-11-15	07:11AM	NKUNA	0	0	95
Nkuna 11.15.19	1768	2019-11-15	07:11AM	NKUNA	0	0	96
Nkuna 11.15.19	1780	2019-11-15	07:12AM	NKUNA	0	0	97
Nkuna 11.15.19	1780	2019-11-15	07:12AM	NKUNA	0	0	98
Nkuna 11.15.19	1792	2019-11-15	07:12AM	NKUNA	0	0	99
Nkuna 11.15.19	1828	2019-11-15	07:12AM	NKUNA	0	0	100
Nkuna 11.15.19	1828	2019-11-15	07:12AM	NKUNA	0	0	101
Nkuna 11.15.19	1834	2019-11-15	07:12AM	NKUNA	0	0	102
Nkuna 11.15.19	1834	2019-11-15	07:12AM	NKUNA	0	0	103
Nkuna 11.15.19	1846	2019-11-15	07:13AM	NKUNA	0	0	104
Nkuna 11.15.19	1846	2019-11-15	07:13AM	NKUNA	0	0	105
Nkuna 11.15.19	1858	2019-11-15	07:13AM	NKUNA	0	0	106
Nkuna 11.15.19	1864	2019-11-15	07:13AM	NKUNA	0	0	107
Nkuna 11.15.19	1876	2019-11-15	07:13AM	NT Q0IN ey	0	0	108
Nkuna 11.15.19	1876	2019-11-15	07:13AM	NT Q0IN ey	0	0	109
Nkuna 11.15.19	1876	2019-11-15	07:13AM	NT Q0IN ey	0	0	110
Nkuna 11.15.19	1878	2019-11-15	07:13AM	NT Q0IN ey	0	0	111
Nkuna 11.15.19	1894	2019-11-15	07:13AM	NKUNA	0	0	112
Nkuna 11.15.19	1900	2019-11-15	07:13AM	NKUNA	0	0	113
Nkuna 11.15.19	1930	2019-11-15	07:13AM	NKUNA	0	0	114
Nkuna 11.15.19	1984	2019-11-15	07:14AM	NKUNA	0	0	115
Nkuna 11.15.19	1990	2019-11-15	07:14AM	NKUNA	0	0	116
Nkuna 11.15.19	2050	2019-11-15	07:15AM	NKUNA	0	0	117
Nkuna 11.15.19	2122	2019-11-15	07:15AM	NKUNA	0	0	118
Nkuna 11.15.19	2140	2019-11-15	07:16AM	NT @0iNe-N	0	0	119
Nkuna 11.15.19	2146	2019-11-15	07:16AM	NKUNA	0	0	120
Nkuna 11.15.19	2146	2019-11-15	07:16AM	NKUNA	0	0	121
Nkuna 11.15.19	2152	2019-11-15	07:16AM	NKUNA	0	0	122
Nkuna 11.15.19	2152	2019-11-15	07:16AM	NKUNA	0	0	123
Nkuna 11.15.19	2182	2019-11-15	07:16AM	NKUNA	0	0	124
Nkuna 11.15.19	2188	2019-11-15	07:16AM	NKUNA	0	0	125
Nkuna 11.15.19	2194	2019-11-15	07:16AM	NKUNA	0	0	126
Nkuna 11.15.19	2296	2019-11-15	07:17AM	NKUNA	0	0	127
Nkuna 11.15.19	2302	2019-11-15	07:17AM	NKUNA	0	0	128
Nkuna 11.15.19	2303	2019-11-15	07:17AM	NKUNA	0	0	129
Nkuna 11.15.19	2356	2019-11-15	07:17AM	NKUNA	0	0	130
Nkuna 11.15.19	2392	2019-11-15	07:17AM	NKUNA	0	0	131
Nkuna 11.15.19	2398	2019-11-15	07:17AM	TG e-N	0	0	132
Nkuna 11.15.19	2398	2019-11-15	07:17AM	TG e-N	0	0	133
Nkuna 11.15.19	2404	2019-11-15	07:17AM	TG e-N	0	0	134
Nkuna 11.15.19	2458	2019-11-15	07:18AM	NKUNA	0	0	135
Nkuna 11.15.19	2470	2019-11-15	07:18AM	NKUNA	0	0	136
Nkuna 11.15.19	2482	2019-11-15	07:18AM	NKUNA	0	0	137
Nkuna 11.15.19	2488	2019-11-15	07:18AM	NKUNA	0	0	138
Nkuna 11.15.19	2506	2019-11-15	07:18AM	NKUNA	0	0	139
Nkuna 11.15.19	2512	2019-11-15	07:18AM	NKUNA	0	0	140
Nkuna 11.15.19	2554	2019-11-15	(OWA yNY
Nkuna 11.15.19	2554	2019-11-15	(OWA yNY
Nkuna 11.15.19	2560	2019-11-15	07:19AM	NKUNA	0	0	143
Nkuna 11.15.19	2596	2019-11-15	07:19AM	NKUNA	0	0	144
Nkuna 11.15.19	2596	2019-11-15	07:19AM	NKUNA	0	0	145
Nkuna 11.15.19	2614	2019-11-15	07:19AM	NKUNA	0	0	146
Nkuna 11.15.19	2686	2019-11-15	07:20AM	I @GINe-N	0	0	147
Nkuna 11.15.19	2687	2019-11-15	07:20AM	I @GINe-N	0	0	148
Nkuna 11.15.19	2698	2019-11-15	07:20AM	NKUNA	0	0	149
Nkuna 11.15.19	2704	2019-11-15	07:20AM	NKUNA	0	0	150
Nkuna 11.15.19	2740	2019-11-15	07:20AM	NKUNA	0	0	151
Nkuna 11.15.19	2764	2019-11-15	07:20AM	NKUNA	0	0	152
Nkuna 11.15.19	2782	2019-11-15	07:20AM	NKUNA	0	0	153
Nkuna 11.15.19	2782	2019-11-15	07:20AM	NKUNA	0	0	154
Nkuna 11.15.19	2794	2019-11-15	07:20AM	NKUNA	0	0	155
Nkuna 11.15.19	2800	2019-11-15	07:20AM	NKUNA	0	0	156
Nkuna 11.15.19	2800	2019-11-15	07:20AM	NKUNA	0	0	157
Nkuna 11.15.19	2806	2019-11-15	07:20AM	NKUNA	0	0	158
Nkuna 11.15.19	2818	2019-11-15	07:20AM	eee Tar Tra	0	0	159
Nkuna 11.15.19	2830	2019-11-15	07:21AM	s 8 eo	0	0	160
Nkuna 11.15.19	2842	2019-11-15	07:2tAM	#NAME?	0	0	161
Nkuna 11.15.19	2866	2019-11-15	07:21AM	NKUNA	0	0	162
Nkuna 11.15.19	2866	2019-11-15	07:21AM	NKUNA	0	0	163
Nkuna 11.15.19	2868	2019-11-15	07:21AM	NKUNA _	0	0	164
Nkuna 11.15.19	2890	2019-11-15	07:21AM	mT 40) ae	0	0	165
Nkuna 11.15.19	3016	2019-11-15	07:22AM	NKUNA	0	0	166
Nkuna 11.15.19	3022	2019-11-15	07:22AM	NKUNA	0	0	167
Nkuna 11.15.19	3058	2019-11-15	07:22AM	NKUNA	0	0	168
Nkuna 11.15.19	3058	2019-11-15	07:22AM	NKUNA	0	0	169
Nkuna 11.15.19	3064	2019-11-15	07:22AM	NKUNA	0	0	170
Nkuna 11.15.19	3064	2019-11-15	07:22AM	NKUNA	0	0	171
Nkuna 11.15.19	3094	2019-11-15	07:22AM	NT @GI\e-N	0	0	172
Nkuna 11.15.19	3178	2019-11-15	07:23AM	NKUNA	0	0	173
Nkuna 11.15.19	3184	2019-11-15	07:23AM	NKUNA	0	0	174
Nkuna 11.15.19	3190	2019-11-15	07:23AM	NKUNA	0	0	175
Nkuna 11.15.19	3220	2019-11-15	07:26AM	NT @GIN EN	0	0	176
Nkuna 11.15.19	3226	2019-11-15	07:26AM	NT @GIN EN	0	0	177
Nkuna 11.15.19	3232	2019-11-15	07:26AM	NKUNA	0	0	178
Nkuna 11.15.19	3238	2019-11-15	07:26AM	NKUNA	0	0	179
Nkuna 11.15.19	3238	2019-11-15	07:26AM	NKUNA	0	0	180
Nkuna 11.15.19	3244	2019-11-15	07:26AM	NKUNA	0	0	181
Nkuna 11.15.19	3250	2019-11-15	07:26AM	NKUNA	0	0	182
Nkuna 11.15.19	3250	2019-11-15	07:26AM	NKUNA	0	0	183
Nkuna 11.15.19	3316	2019-11-15	07:27AM	NKUNA	0	0	184
Nkuna 11.15.19	3322	2019-11-15	07:27AM	NKUNA	0	0	185
Nkuna 11.15.19	3328	2019-11-15	07:27AM	AGN ey	0	0	186
Nkuna 11.15.19	3334	2019-11-15	07:27AM	a0 INe-N	0	0	187
Nkuna 11.15.19	3364	2019-11-15	07:30AM	NKUNA	0	0	188
Nkuna 11.15.19	3370	2019-11-15	07:30AM	NKUNA	0	0	189
Nkuna 11.15.19	3370	2019-11-15	07:30AM	NKUNA	0	0	190
Nkuna 11.15.19	3382	2019-11-15	07:30AM	NKUNA	0	0	191
Nkuna 11.15.19	3382	2019-11-15	07:30AM	NKUNA	0	0	192
Nkuna 11.15.19	3382	2019-11-15	07:30AM	NKUNA	0	0	193
Nkuna 11.15.19	3388	2019-11-15	07:30AM	NKUNA	0	0	194
Nkuna 11.15.19	3418	2019-11-15	07:33AM	NKUNA	0	0	195
Nkuna 11.15.19	3424	2019-11-15	07:33AM	NKUNA	0	0	196
Nkuna 11.15.19	3460	2019-11-15	07:33AM	NKUNA	0	0	197
Nkuna 11.15.19	3466	2019-11-15	07:34AM	NKUNA	0	0	198
Nkuna 11.15.19	3496	2019-11-15	07:34AM	NKUNA	0	0	199
Nkuna 11.15.19	3502	2019-11-15	07:34AM	NKUNA	0	0	200
Nkuna 11.15.19	3508	2019-11-15	07:34AM	NKUNA	0	0	201
Nkuna 11.15.19	3514	2019-11-15	07:34AM	NKUNA	0	0	202
Nkuna 11.15.19	3538	2019-11-15	07:34AM	NKUNA	0	0	203
Nkuna 11.15.19	3538	2019-11-15	07:34AM	NKUNA	0	0	204
Nkuna 11.15.19	3544	2019-11-15	07:34AM	NKUNA	0	0	205
Nkuna 11.15.19	3544	2019-11-15	07:34AM	NKUNA	0	0	206
Nkuna 11.15.19	3610	2019-11-15	07:35AM	NKUNA	0	0	207
Nkuna 11.15.19	3616	2019-11-15	07:35AM	NKUNA	0	0	208
Nkuna 11.15.19	3658	2019-11-15	07:35AM	NKUNA	0	0	209
Nkuna 11.15.19	3664	2019-11-15	07:35AM	NKUNA	0	0	210
Nkuna 11.15.19	3700	2019-11-15	07:39AM	NKUNA	0	0	211
Nkuna 11.15.19	3706	2019-11-15	07:39AM	NKUNA	0	0	212
Nkuna 11.15.19	3712	2019-11-15	07:39AM	NKUNA	0	0	213
Nkuna 11.15.19	3760	2019-11-15	07:42AM	NKUNA	0	0	214
Nkuna 11.15.19	3808	2019-11-15	07:43AM	NKUNA	0	0	215
Nkuna 11.15.19	3808	2019-11-15	07:43AM	NKUNA	0	0	216
Nkuna 11.15.19	3814	2019-11-15	07:43AM	NKUNA	0	0	217
Nkuna 11.15.19	3826	2019-11-15	07:43AM	NKUNA	0	0	218
Nkuna 11.15.19	3892	2019-11-15	CW Aee ee Ny	NKUNA	0	0	219
Nkuna 11.15.19	3898	2019-11-15	CW Aee ee Ny	NKUNA	0	0	220
Nkuna 11.15.19	3904	2019-11-15	Waar ee Ny	NKUNA	0	0	221
Nkuna 11.15.19	3916	2019-11-15	CW Aee ee Ny	NKUNA	0	0	222
Nkuna 11.15.19	3940	2019-11-15	rae ee Ny	NKUNA	0	0	223
Nkuna 11.15.19	3946	2019-11-15	rae ee Ny	NKUNA	0	0	224
Nkuna 11.15.19	3952	2019-11-15	wae e Ny	NKUNA	0	0	225
Nkuna 11.15.19	3988	2019-11-15	07:50AM	NKUNA	0	0	226
Nkuna 11.15.19	3994	2019-11-15	07:51AM	NT @GIN ey	0	0	227
Nkuna 11.15.19	4000	2019-11-15	07:51AM	4G e-N	0	0	228
Nkuna 11.15.19	4006	2019-11-15	07:51AM	4G e-N	0	0	229
Nkuna 11.15.19	4048	2019-11-15	07:52AM	NKUNA	0	0	230
Nkuna 11.15.19	4066	2019-11-15	07:52AM	I 4GNe-N	0	0	231
Nkuna 11.15.19	4138	2019-11-15	07:54AM	NKUNA	0	0	232
Nkuna 11.15.19	4144	2019-11-15	07:54AM	NKUNA	0	0	233
Nkuna 11.15.19	4150	2019-11-15	07:55AM	Gey	0	0	234
Nkuna 11.15.19	4156	2019-11-15	07:55AM	NKUNA	0	0	235
Nkuna 11.15.19	4186	2019-11-15	07:56AM	NKUNA	0	0	236
Nkuna 11.15.19	4198	2019-11-15	07:56AM	NKUNA	0	0	237
Nkuna 11.15.19	4204	2019-11-15	07:57AM	NKUNA	0	0	238
Nkuna 11.15.19	4210	2019-11-15	07:57AM	NKUNA	0	0	239
Nkuna 11.15.19	4258	2019-11-15	08:00AM	NKUNA	0	0	240
Nkuna 11.15.19	4324	2019-11-15	08:03AM	NKUNA	0	0	241
Nkuna 11.15.19	4330	2019-11-15	08:03AM	NKUNA	0	0	242
Nkuna 11.15.19	4336	2019-11-15	08:03AM	NKUNA	0	0	243
Nkuna 11.15.19	4342	2019-11-15	08:03AM	NKUNA	0	0	244
Nkuna 11.15.19	4348	2019-11-15	08:03AM	NKUNA	0	0	245
Nkuna 11.15.19	4372	2019-11-15	08:05AM	NKUNA	0	0	246
Nkuna 11.15.19	4384	2019-11-15	08:05AM	NKUNA	0	0	247
Nkuna 11.15.19	4408	2019-11-15	08:05AM	NKUNA	0	0	248
Nkuna 11.15.19	4468	2019-11-15	08:08AM	NKUNA	0	0	249
Nkuna 11.15.19	4474	2019-11-15	08:08AM	NKUNA	0	0	250
Nkuna 11.15.19	4474	2019-11-15	08:08AM	NKUNA	0	0	251
Nkuna 11.15.19	4474	2019-11-15	08:08AM	NKUNA	0	0	252
Nkuna 11.15.19	4480	2019-11-15	08:08AM	NT @GIN\ ey	0	0	253
Nkuna 11.15.19	4516	2019-11-15	08:08AM	NKUNA	0	0	254
Nkuna 11.15.19	4522	2019-11-15	08:08AM	NKUNA	0	0	255
Nkuna 11.15.19	4522	2019-11-15	08:08AM	NKUNA	0	0	256
Nkuna 11.15.19	4570	2019-11-15	08:14AM	NKUNA	0	0	257
Nkuna 11.15.19	4576	2019-11-15	08:14AM	NKUNA	0	0	258
Nkuna 11.15.19	4582	2019-11-15	08:14AM	NKUNA	0	0	259
Nkuna 11.15.19	4588	2019-11-15	08:14AM	NKUNA	0	0	260
Nkuna 11.15.19	4612	2019-11-15	08:15AM	NKUNA	0	0	261
Nkuna 11.15.19	4618	2019-11-15	08:15AM	NKUNA	0	0	262
Nkuna 11.15.19	4624	2019-11-15	08:15AM	NKUNA	0	0	263
Nkuna 11.15.19	4660	2019-11-15	08:17AM	NKUNA	0	0	264
Nkuna 11.15.19	4708	2019-11-15	08:17AM	NKUNA	0	0	265
Nkuna 11.15.19	4714	2019-11-15	08:17AM	NKUNA	0	0	266
Nkuna 11.15.19	4756	2019-11-15	08:19AM	NKUNA	0	0	267
Nkuna 11.15.19	4762	2019-11-15	08:19AM	NKUNA	0	0	268
Nkuna 11.15.19	4768	2019-11-15	08:19AM	NKUNA	0	0	269
Nkuna 11.15.19	4804	2019-11-15	08:21AM	NKUNA	0	0	270
Nkuna 11.15.19	4810	2019-11-15	08:21AM	NKUNA	0	0	271
Nkuna 11.15.19	4816	2019-11-15	08:21AM	NKUNA	0	0	272
Nkuna 11.15.19	4870	2019-11-15	08:24AM	NKUNA	0	0	273
Nkuna 11.15.19	4876	2019-11-15	08:24AM	NKUNA	0	0	274
Nkuna 11.15.19	4882	2019-11-15	08:24AM	NKUNA	0	0	275
Nkuna 11.15.19	4888	2019-11-15	08:24AM	NKUNA	0	0	276
Nkuna 11.15.19	4948	2019-11-15	08:25AM	NKUNA	0	0	277
Nkuna 11.15.19	4954	2019-11-15	08:25AM	NKUNA	0	0	278
Nkuna 11.15.19	4966	2019-11-15	08:25AM	NKUNA	0	0	279
Nkuna 11.15.19	5002	2019-11-15	08:27AM	NT QGINe-N	0	0	280
Nkuna 11.15.19	5056	2019-11-15	08:29AM	NKUNA	0	0	281
Nkuna 11.15.19	5068	2019-11-15	08:29AM	NKUNA	0	0	282
Nkuna 11.15.19	5074	2019-11-15	08:29AM	NKUNA	0	0	283
Nkuna 11.15.19	5080	2019-11-15	08:29AM	NKUNA	0	0	284
Nkuna 11.15.19	5140	2019-11-15	08:30AM	NKUNA	0	0	285
Nkuna 11.15.19	5146	2019-11-15	08:30AM	NKUNA	0	0	286
Nkuna 11.15.19	5146	2019-11-15	08:30AM	NKUNA	0	0	287
Nkuna 11.15.19	5152	2019-11-15	08:30AM	NKUNA	0	0	288
Nkuna 11.15.19	5164	2019-11-15	08:30AM	NKUNA	0	0	289
Nkuna 11.15.19	5164	2019-11-15	08:30AM	NKUNA	0	0	290
Nkuna 11.15.19	5206	2019-11-15	08:30AM	NKUNA	0	0	291
Nkuna 11.15.19	5236	2019-11-15	08:31AM	NKUNA	0	0	292
Nkuna 11.15.19	5242	2019-11-15	08:31AM	NKUNA	0	0	293
Nkuna 11.15.19	5284	2019-11-15	08:39AM	NKUNA	0	0	294
Nkuna 11.15.19	5290	2019-11-15	08:39AM	NKUNA	0	0	295
Nkuna 11.15.19	5296	2019-11-15	08:39AM	NKUNA	0	0	296
Nkuna 11.15.19	5302	2019-11-15	08:39AM	NKUNA	0	0	297
Nkuna 11.15.19	5308	2019-11-15	08:39AM	NKUNA	0	0	298
Nkuna 11.15.19	5344	2019-11-15	08:41AM	AGN e-N	0	0	299
Nkuna 11.15.19	5392	2019-11-15	08:43AM	NKUNA	0	0	300
Nkuna 11.15.19	5404	2019-11-15	08:43AM	NKUNA	0	0	301
Nkuna 11.15.19	5434	2019-11-15	08:43AM	NKUNA	0	0	302
Nkuna 11.15.19	5434	2019-11-15	08:43AM	NKUNA	0	0	303
Nkuna 11.15.19	5440	2019-11-15	08:43AM	NKUNA	0	0	304
Nkuna 11.15.19	5440	2019-11-15	08:43AM	NKUNA	0	0	305
Nkuna 11.15.19	5446	2019-11-15	08:43AM	NKUNA	0	0	306
Nkuna 11.15.19	5524	2019-11-15	08:46AM	NKUNA	0	0	307
Nkuna 11.15.19	5536	2019-11-15	08:46AM	NKUNA	0	0	308
Nkuna 11.15.19	5566	2019-11-15	08:46AM	NKUNA	0	0	309
Nkuna 11.15.19	5602	2019-11-15	08:46AM	NKUNA	0	0	310
Nkuna 11.15.19	5668	2019-11-15	08:47AM	NKUNA	0	0	311
Nkuna 11.15.19	5674	2019-11-15	08:47AM	NKUNA	0	0	312
Nkuna 11.15.19	5680	2019-11-15	08:47AM	NKUNA	0	0	313
Nkuna 11.15.19	5722	2019-11-15	08:49AM	NKUNA	0	0	314
Nkuna 11.15.19	5740	2019-11-15	08:49AM	NKUNA	0	0	315
Nkuna 11.15.19	5764	2019-11-15	08:52AM	NKUNA	0	0	316
Nkuna 11.15.19	5770	2019-11-15	08:52AM	NKUNA	0	0	317
Nkuna 11.15.19	5776	2019-11-15	08:52AM	NKUNA	0	0	318
Nkuna 11.15.19	5782	2019-11-15	08:52AM	NKUNA	0	0	319
Nkuna 11.15.19	5812	2019-11-15	08:53AM	NKUNA	0	0	320
Nkuna 11.15.19	5860	2019-11-15	08:54AM	NKUNA	0	0	321
Nkuna 11.15.19	5866	2019-11-15	08:54AM	NKUNA	0	0	322
Nkuna 11.15.19	5866	2019-11-15	08:54AM	NKUNA	0	0	323
Nkuna 11.15.19	5872	2019-11-15	08:54AM	NKUNA	0	0	324
Nkuna 11.15.19	5890	2019-11-15	08:54AM	NT @0IN ey	0	0	325
Nkuna 11.15.19	5962	2019-11-15	08:55AM	NKUNA	0	0	326
Nkuna 11.15.19	5968	2019-11-15	08:55AM	NKUNA	0	0	327
Nkuna 11.15.19	5974	2019-11-15	08:55AM	NKUNA	0	0	328
Nkuna 11.15.19	5980	2019-11-15	08:55AM	NKUNA	0	0	329
Nkuna 11.15.19	6010	2019-11-15	08:57AM	NKUNA	0	0	330
Nkuna 11.15.19	6016	2019-11-15	08:57AM	NT Q0I\ ey	0	0	331
Nkuna 11.15.19	6058	2019-11-15	08:58AM	NKUNA	0	0	332
Nkuna 11.15.19	6064	2019-11-15	08:58AM	NKUNA	0	0	333
Nkuna 11.15.19	6070	2019-11-15	08:58AM	NKUNA	0	0	334
Nkuna 11.15.19	6094	2019-11-15	08:58AM	NKUNA	0	0	335
Nkuna 11.15.19	6100	2019-11-15	08:58AM	GIN e-N	0	0	336
Nkuna 11.15.19	6148	2019-11-15	09:00AM	NKUNA	0	0	337
Nkuna 11.15.19	6154	2019-11-15	09:00AM	NKUNA	0	0	338
Nkuna 11.15.19	6196	2019-11-15	09:01AM	NKUNA	0	0	339
Nkuna 11.15.19	6244	2019-11-15	09:01AM	NKUNA	0	0	340
Nkuna 11.15.19	6250	2019-11-15	09:01AM	NKUNA	0	0	341
Nkuna 11.15.19	6256	2019-11-15	09:01AM	NKUNA	0	0	342
Nkuna 11.15.19	6292	2019-11-15	09:02AM	NKUNA	0	0	343
Nkuna 11.15.19	6298	2019-11-15	09:02AM	I aeiNe-y	0	0	344
Nkuna 11.15.19	6304	2019-11-15	09:02AM	I aeiNe-y	0	0	345
Nkuna 11.15.19	6328	2019-11-15	09:02AM	NKUNA	0	0	346
Nkuna 11.15.19	6388	2019-11-15	09:07AM	NKUNA	0	0	347
Nkuna 11.15.19	6394	2019-11-15	09:07AM	NKUNA	0	0	348
Nkuna 11.15.19	6400	2019-11-15	09:07AM	NKUNA	0	0	349
Nkuna 11.15.19	6436	2019-11-15	09:07AM	NT aG\ EN	0	0	350
Nkuna 11.15.19	6448	2019-11-15	09:07AM	NT aG\ EN	0	0	351
Nkuna 11.15.19	6454	2019-11-15	09:07AM	NT aG\ EN	0	0	352
Nkuna 11.15.19	6484	2019-11-15	(ORo mm ersy-N|	NKUNA	0	0	353
Nkuna 11.15.19	6490	2019-11-15	09:08AM	NKUNA	0	0	354
Nkuna 11.15.19	6496	2019-11-15	09:08AM	NT @0IN EN	0	0	355
Nkuna 11.15.19	6532	2019-11-15	09:19AM	NKUNA	0	0	356
Nkuna 11.15.19	6538	2019-11-15	09:19AM	NKUNA	0	0	357
Nkuna 11.15.19	6544	2019-11-15	09:19AM	NKUNA	0	0	358
Nkuna 11.15.19	6598	2019-11-15	09:20AM	NKUNA	0	0	359
Nkuna 11.15.19	6634	2019-11-15	09:21AM	NKUNA	0	0	360
Nkuna 11.15.19	6682	2019-11-15	09:24AM	NKUNA	0	0	361
Nkuna 11.15.19	6688	2019-11-15	09:24AM	NKUNA	0	0	362
Nkuna 11.15.19	6694	2019-11-15	09:24AM	NKUNA	0	0	363
Nkuna 11.15.19	6730	2019-11-15	09:24AM	NKUNA	0	0	364
Nkuna 11.15.19	6772	2019-11-15	09:24AM	NKUNA	0	0	365
Nkuna 11.15.19	6778	2019-11-15	09:24AM	NKUNA	0	0	366
Nkuna 11.15.19	6784	2019-11-15	09:24AM	NKUNA	0	0	367
Nkuna 11.15.19	6808	2019-11-15	09:24AM	NKUNA	0	0	368
Nkuna 11.15.19	6868	2019-11-15	09:25AM	NKUNA	0	0	369
Nkuna 11.15.19	6874	2019-11-15	09:25AM	NKUNA	0	0	370
Nkuna 11.15.19	6886	2019-11-15	09:25AM	NKUNA	0	0	371
Nkuna 11.15.19	6922	2019-11-15	09:26AM	NKUNA	0	0	372
Nkuna 11.15.19	6928	2019-11-15	09:26AM	NKUNA	0	0	373
Nkuna 11.15.19	6964	2019-11-15	09:29AM	NKUNA	0	0	374
Nkuna 11.15.19	6970	2019-11-15	09:29AM	NT aGiNe-N	0	0	375
Nkuna 11.15.19	6976	2019-11-15	09:29AM	NKUNA	0	0	376
Nkuna 11.15.19	7018	2019-11-15	09:30AM	NKUNA	0	0	377
Nkuna 11.15.19	7024	2019-11-15	09:30AM	NKUNA	0	0	378
Nkuna 11.15.19	7030	2019-11-15	09:30AM	NKUNA	0	0	379
Nkuna 11.15.19	7066	2019-11-15	09:32AM	NKUNA	0	0	380
Nkuna 11.15.19	7072	2019-11-15	09:32AM	NKUNA	0	0	381
Nkuna 11.15.19	7078	2019-11-15	09:32AM	NKUNA	0	0	382
Nkuna 11.15.19	7084	2019-11-15	09:32AM	NKUNA	0	0	383
Nkuna 11.15.19	7114	2019-11-15	09:33AM	NKUNA	0	0	384
Nkuna 11.15.19	7120	2019-11-15	09:33AM	NKUNA	0	0	385
Nkuna 11.15.19	7156	2019-11-15	09:36AM	NKUNA	0	0	386
Nkuna 11.15.19	7162	2019-11-15	09:36AM	NKUNA	0	0	387
Nkuna 11.15.19	7168	2019-11-15	09:37AM	NKUNA	0	0	388
Nkuna 11.15.19	7174	2019-11-15	09:37AM	NKUNA	0	0	389
Nkuna 11.15.19	7180	2019-11-15	09:37AM	NKUNA	0	0	390
Nkuna 11.15.19	7180	2019-11-15	09:37AM	NKUNA	0	0	391
Nkuna 11.15.19	7186	2019-11-15	09:37AM	NKUNA	0	0	392
Nkuna 11.15.19	7210	2019-11-15	09:37AM	NKUNA	0	0	393
Nkuna 11.15.19	7252	2019-11-15	09:39AM	NT @0IN EN	0	0	394
Nkuna 11.15.19	7264	2019-11-15	09:39AM	NKUNA	0	0	395
Nkuna 11.15.19	7270	2019-11-15	09:39AM	NKUNA	0	0	396
Nkuna 11.15.19	7282	2019-11-15	09:39AM	NKUNA	0	0	397
Nkuna 11.15.19	7306	2019-11-15	09:39AM	NKUNA	0	0	398
Nkuna 11.15.19	7324	2019-11-15	09:39AM	NKUNA	0	0	399
Nkuna 11.15.19	7330	2019-11-15	09:39AM	NKUNA	0	0	400
Nkuna 11.15.19	7354	2019-11-15	09:48AM	NKUNA	0	0	401
Nkuna 11.15.19	7504	2019-11-15	10:00AM	NKUNA	0	0	402
Nkuna 11.15.19	7510	2019-11-15	10:00AM	NKUNA	0	0	403
Nkuna 11.15.19	7516	2019-11-15	10:00AM	NKUNA	0	0	404
Nkuna 11.15.19	7540	2019-11-15	10:06AM	NKUNA	0	0	405
Nkuna 11.15.19	7612	2019-11-15	10:07AM	NKUNA	0	0	406
Nkuna 11.15.19	7624	2019-11-15	10:07AM	NKUNA	0	0	407
Nkuna 11.15.19	7648	2019-11-15	10:07AM	NKUNA	0	0	408
Nkuna 11.15.19	7834	2019-11-15	10:09AM	NKUNA	0	0	409
Nkuna 11.15.19	7846	2019-11-15	10:09AM	NKUNA	0	0	410
Nkuna 11.15.19	7846	2019-11-15	10:09AM	NKUNA	0	0	411
Nkuna 11.15.19	7846	2019-11-15	10:09AM	NKUNA	0	0	412
Nkuna 11.15.19	7864	2019-11-15	10:09AM	NKUNA	0	0	413
Nkuna 11.15.19	7930	2019-11-15	10:10AM	40 e-N	0	0	414
Nkuna 11.15.19	7936	2019-11-15	10:10AM	NKUNA	0	0	415
Nkuna 11.15.19	7942	2019-11-15	10:10AM	Gey	0	0	416
Nkuna 11.15.19	7984	2019-11-15	10:17AM	NKUNA	0	0	417
Nkuna 11.15.19	8002	2019-11-15	10:18AM	NKUNA	0	0	418
Nkuna 11.15.19	8032	2019-11-15	10:18AM	NKUNA	0	0	419
Nkuna 11.15.19	8074	2019-11-15	10:22AM	NKUNA	0	0	420
Nkuna 11.15.19	8080	2019-11-15	10:22AM	NKUNA	0	0	421
Nkuna 11.15.19	8086	2019-11-15	10:22AM	NKUNA	0	0	422
Nkuna 11.15.19	8092	2019-11-15	10:22AM	NKUNA	0	0	423
Nkuna 11.15.19	8098	2019-11-15	10:22AM	NKUNA	0	0	424
Nkuna 11.15.19	8122	2019-11-15	10:34AM	NT @GI\ EN	0	0	425
Nkuna 11.15.19	8128	2019-11-15	10:34AM	NGI ey	0	0	426
Nkuna 11.15.19	8164	2019-11-15	10:34AM	NKUNA	0	0	427
Nkuna 11.15.19	8272	2019-11-15	10:35AM	NKUNA	0	0	428
Nkuna 11.15.19	8296	2019-11-15	10:35AM	NKUNA	0	0	429
Nkuna 11.15.19	8362	2019-11-15	10:36AM	NKUNA	0	0	430
Nkuna 11.15.19	8410	2019-11-15	10:37AM	NKUNA	0	0	431
Nkuna 11.15.19	8500	2019-11-15	10:38AM	NKUNA	0	0	432
Nkuna 11.15.19	8512	2019-11-15	10:38AM	AGEN	0	0	433
Nkuna 11.15.19	8518	2019-11-15	10:38AM	AGEN	0	0	434
Nkuna 11.15.19	8524	2019-11-15	10:38AM	NKUNA	0	0	435
Nkuna 11.15.19	8530	2019-11-15	10:38AM	AGN ey	0	0	436
Nkuna 11.15.19	8548	2019-11-15	10:39AM	NT Q0IN EN	0	0	437
Nkuna 11.15.19	8554	2019-11-15	10:39AM	NT Q0I\ ey	0	0	438
Nkuna 11.15.19	8560	2019-11-15	10:39AM	NKUNA	0	0	439
Nkuna 11.15.19	8566	2019-11-15	10:40AM	NKUNA	0	0	440
Nkuna 11.15.19	8596	2019-11-15	10:40AM	NKUNA	0	0	441
Nkuna 11.15.19	8596	2019-11-15	10:40AM	NKUNA	0	0	442
Nkuna 11.15.19	8596	2019-11-15	10:40AM	NKUNA	0	0	443
Nkuna 11.15.19	8674	2019-11-15	10:41AM	NKUNA	0	0	444
Nkuna 11.15.19	8740	2019-11-15	10:47AM	NKUNA	0	0	445
Nkuna 11.15.19	8746	2019-11-15	10:47AM	NKUNA	0	0	446
Nkuna 11.15.19	8800	2019-11-15	sO mer ao)	NKUNA	0	0	447
Nkuna 11.15.19	8812	2019-11-15	smear aey-N |	NKUNA	0	0	448
Nkuna 11.15.19	8818	2019-11-15	smear aey-N |	NKUNA	0	0	449
Nkuna 11.15.19	8824	2019-11-15	smear aey-N |	NKUNA	0	0	450
Nkuna 11.15.19	8884	2019-11-15	10:50AM	NKUNA	0	0	451
Nkuna 11.15.19	8890	2019-11-15	10:50AM	NKUNA	0	0	452
Nkuna 11.15.19	8956	2019-11-15	10:58AM	NKUNA	0	0	453
Nkuna 11.15.19	8968	2019-11-15	10:58AM	NKUNA	0	0	454
Nkuna 11.15.19	9046	2019-11-15	10:59AM	NKUNA	0	0	455
Nkuna 11.15.19	9052	2019-11-15	10:59AM	NKUNA	0	0	456
Nkuna 11.15.19	9064	2019-11-15	10:59AM	NKUNA	0	0	457
Nkuna 11.15.19	9070	2019-11-15	10:59AM	NKUNA	0	0	458
Nkuna 11.15.19	9124	2019-11-15	11:07AM	NKUNA	0	0	459
Nkuna 11.15.19	9148	2019-11-15	11:07AM	NKUNA	0	0	460
Nkuna 11.15.19	9262	2019-11-15	11:08AM	NKUNA	0	0	461
Nkuna 11.15.19	9274	2019-11-15	11:09AM	NKUNA	0	0	462
Nkuna 11.15.19	9316	2019-11-15	11:09AM	NKUNA	0	0	463
Nkuna 11.15.19	9316	2019-11-15	11:09AM	NKUNA	0	0	464
Nkuna 11.15.19	9454	2019-11-15	11:10AM	NKUNA	0	0	465
Nkuna 11.15.19	9460	2019-11-15	11:10AM	NKUNA	0	0	466
Nkuna 11.15.19	9466	2019-11-15	11:10AM	NKUNA	0	0	467
Nkuna 11.15.19	9544	2019-11-15	11:11AM	NKUNA	0	0	468
Nkuna 11.15.19	9550	2019-11-15	11:11AM	NKUNA	0	0	469
Nkuna 11.15.19	9616	2019-11-15	ie eae 9-1	NKUNA	0	0	470
Nkuna 11.15.19	9622	2019-11-15	ie eae 9-1	NKUNA	0	0	471
Nkuna 11.15.19	9664	2019-11-15	sim ean oy -V\V1|	NKUNA	0	0	472
Nkuna 11.15.19	9670	2019-11-15	11:16AM	NKUNA	0	0	473
Nkuna 11.15.19	9700	2019-11-15	11:17AM	NKUNA	0	0	474
Nkuna 11.15.19	9712	2019-11-15	11:17AM	NKUNA	0	0	475
Nkuna 11.15.19	9718	2019-11-15	11:17AM	NKUNA	0	0	476
Nkuna 11.15.19	9748	2019-11-15	11:22AM	NKUNA	0	0	477
Nkuna 11.15.19	9754	2019-11-15	11:22AM	NKUNA	0	0	478
Nkuna 11.15.19	9760	2019-11-15	11:22AM	NKUNA	0	0	479
Nkuna 11.15.19	9760	2019-11-15	11:22AM	NKUNA	0	0	480
Nkuna 11.15.19	9766	2019-11-15	11:22AM	NKUNA	0	0	481
Nkuna 11.15.19	9796	2019-11-15	11:22AM	NKUNA	0	0	482
Nkuna 11.15.19	9892	2019-11-15	11:30AM	NKUNA	0	0	483
Nkuna 11.15.19	9916	2019-11-15	11:31AM	NKUNA	0	0	484
Nkuna 11.15.19	9922	2019-11-15	sin ean V1	NKUNA	0	0	485
Nkuna 11.15.19	9928	2019-11-15	sin ean V1	NKUNA	0	0	486
Nkuna 11.15.19	9940	2019-11-15	11:31AM	NKUNA	0	0	487
Nkuna 11.15.19	9946	2019-11-15	11:31AM	NKUNA	0	0	488
Nkuna 11.15.19	9988	2019-11-15	11:35AM	NKUNA	0	0	489
Nkuna 11.15.19	9994	2019-11-15	11:35AM	NKUNA	0	0	490
Nkuna 11.15.19	10036	2019-11-15	11:37AM	NKUNA	0	0	491
Nkuna 11.15.19	10042	2019-11-15	11:38AM	NKUNA	0	0	492
Nkuna 11.15.19	10054	2019-11-15	11:38AM	NKUNA	0	0	493
Nkuna 11.15.19	10132	2019-11-15	11:39AM	NKUNA	0	0	494
Nkuna 11.15.19	10156	2019-11-15	11:39AM	NKUNA	0	0	495
Nkuna 11.15.19	10186	2019-11-15	11:40AM	NKUNA	0	0	496
Nkuna 11.15.19	10186	2019-11-15	11:40AM	NKUNA	0	0	497
Nkuna 11.15.19	10216	2019-11-15	11:40AM	NKUNA	0	0	498
Nkuna 11.15.19	10222	2019-11-15	11:40AM	NKUNA _	0	0	499
Nkuna 11.15.19	10240	2019-11-15	11:41AM	NKUNA	0	0	500
Nkuna 11.15.19	10372	2019-11-15	ie eae oN 1	NKUNA	0	0	501
Nkuna 11.15.19	10420	2019-11-15	11:42AM	NKUNA	0	0	502
Nkuna 11.15.19	10426	2019-11-15	11:42AM	NKUNA	0	0	503
Nkuna 11.15.19	10432	2019-11-15	sim eae acy 1	NKUNA	0	0	504
Nkuna 11.15.19	10438	2019-11-15	11:43AM	NKUNA	0	0	505
Nkuna 11.15.19	10444	2019-11-15	bie eae acy)	NKUNA	0	0	506

## Sheet: rukarakara111119
	frame	date	time	camera	left	right	count
Rukarakara 11.11.19	77	2019-11-11	12:40PM	RUKARAK	1	0	1
Rukarakara 11.11.19	494	2019-11-11	12:40PM	RUKARAK	1	0	2
Rukarakara 11.11.19	895	2019-11-11	12:41PM	RUKARAK .	1	0	3
Rukarakara 11.11.19	1092	2019-11-11	12:41PM	Pap) aN a ae	1	0	4
Rukarakara 11.11.19	1281	2019-11-11	12:41PM	RUKARAK .	1	0	5
Rukarakara 11.11.19	1389	2019-11-11	12:41PM	Pap) aN a ae	1	0	6
Rukarakara 11.11.19	1476	2019-11-11	12:41PM	Pap) aN a ae	1	0	7
Rukarakara 11.11.19	1533	2019-11-11	12:41PM	Pap) aN a ae	1	0	8
Rukarakara 11.11.19	1947	2019-11-11	12:41PM	RUKARAK	1	0	9
Rukarakara 11.11.19	2172	2019-11-11	12:42PM	Pap) aN a ae	1	0	10
Rukarakara 11.11.19	2220	2019-11-11	12:42PM	RUKARAK	1	0	11
Rukarakara 11.11.19	2698	2019-11-11	12:45PM	RUKARAK	1	0	12
Rukarakara 11.11.19	3172	2019-11-11	12:45PM	RUKARAK	1	0	13
Rukarakara 11.11.19	3305	2019-11-11	12:45PM	RUKARAK	1	0	14
Rukarakara 11.11.19	3357	2019-11-11	12:45PM	RUKARAK	1	0	15
Rukarakara 11.11.19	3725	2019-11-11	12:46PM	RUKARAK	1	0	16
Rukarakara 11.11.19	3918	2019-11-11	12:46PM	RUKARAK	0	1	17
Rukarakara 11.11.19	4516	2019-11-11	12:52PM	Pap) aN a ae	1	0	18
Rukarakara 11.11.19	4973	2019-11-11	12:59PM	RUKARAK	1	0	19
Rukarakara 11.11.19	5376	2019-11-11	01:02PM	RUKARAK.	1	0	20
Rukarakara 11.11.19	5427	2019-11-11	01:02PM	RUKARAK	1	0	21
Rukarakara 11.11.19	5887	2019-11-11	01:10PM	RUKARAK	1	0	22
Rukarakara 11.11.19	6269	2019-11-11	01:11PM	RUKARAK	1	0	23
Rukarakara 11.11.19	6465	2019-11-11	01:12PM	RUKARAK	1	0	24
Rukarakara 11.11.19	6891	2019-11-11	01:23PM	RUKARAK	1	0	25
Rukarakara 11.11.19	6902	2019-11-11	01:23PM	RUKARAK	1	0	26
Rukarakara 11.11.19	7296	2019-11-11	01:25PM	RUKARAK	1	0	27
Rukarakara 11.11.19	7314	2019-11-11	01:25PM	RUKARAK	1	0	28
Rukarakara 11.11.19	7743	2019-11-11	01:53PM	RUKARAK	1	0	29
Rukarakara 11.11.19	7812	2019-11-11	01:53PM	RUKARAK	1	0	30
Rukarakara 11.11.19	8240	2019-11-11	01:56PM	Pap) aN a ae	0	1	31
Rukarakara 11.11.19	8304	2019-11-11	01:56PM	RUKARAK	0	1	32
Rukarakara 11.11.19	8687	2019-11-11	01:58PM	RUKARAK	1	0	33
Rukarakara 11.11.19	8917	2019-11-11	02:11PM	RUKARAK	1	0	34
Rukarakara 11.11.19	9405	2019-11-11	02:21PM	RUKARAK	1	0	35
Rukarakara 11.11.19	9903	2019-11-11	02:33PM	RUKARAK	0	1	36
Rukarakara 11.11.19	10439	2019-11-11	02:34PM	RUKARAK	0	1	37
Rukarakara 11.11.19	10925	2019-11-11	02:49PM	RUKARAK	1	0	38
Rukarakara 11.11.19	11305	2019-11-11	02:51PM	Pap) aN a ae	0	1	39
Rukarakara 11.11.19	11692	2019-11-11	02:54PM	RUKARAK	0	1	40
Rukarakara 11.11.19	11929	2019-11-11	02:54PM	RUKARAK	0	1	41
Rukarakara 11.11.19	11953	2019-11-11	02:54PM	RUKARAK	0	1	42
Rukarakara 11.11.19	12599	2019-11-11	03:21PM	Pap) aya ae	1	0	43
Rukarakara 11.11.19	12873	2019-11-11	03:21PM	RUKARAK	1	0	44
Rukarakara 11.11.19	13038	2019-11-11	03:21PM	RUKARAK	1	0	45
Rukarakara 11.11.19	13084	2019-11-11	03:22PM	RUKARAK	1	0	46
Rukarakara 11.11.19	13434	2019-11-11	03:27PM	RUKARAK	0	1	47
Rukarakara 11.11.19	13456	2019-11-11	03:27PM	RUKARAK	0	1	48
Rukarakara 11.11.19	13888	2019-11-11	03:38PM	RUKARAK	0	1	49
Rukarakara 11.11.19	14488	2019-11-11	03:40PM	RUKARAK	1	0	50
Rukarakara 11.11.19	14911	2019-11-11	03:41PM	RUKARAK	0	1	51
Rukarakara 11.11.19	15367	2019-11-11	03:52PM	Pap) aya ae	1	0	52
Rukarakara 11.11.19	15424	2019-11-11	03:52PM	Pup) aya ae	1	0	53
Rukarakara 11.11.19	15477	2019-11-11	03:52PM	Pap) aya ae	1	0	54
Rukarakara 11.11.19	15851	2019-11-11	03:59PM	RUKARAK	1	0	55
Rukarakara 11.11.19	16053	2019-11-11	04:15PM	RUKARAK	0	1	56
Rukarakara 11.11.19	16147	2019-11-11	04:15PM	RUKARAK	0	1	57
Rukarakara 11.11.19	16630	2019-11-11	04:24PM	RUKARAK	1	0	58
Rukarakara 11.11.19	16716	2019-11-11	04:24PM	RUKARAK	1	0	59
Rukarakara 11.11.19	17188	2019-11-11	04:24PM	RUKARAK	1	0	60
Rukarakara 11.11.19	17199	2019-11-11	04:24PM	RUKARAK	1	0	61
Rukarakara 11.11.19	17215	2019-11-11	04:24PM	RUKARAK	1	0	62
Rukarakara 11.11.19	17776	2019-11-11	04:37PM	RUKARAK	1	0	63
Rukarakara 11.11.19	18293	2019-11-11	04:41PM	RUKARAK	1	0	64
Rukarakara 11.11.19	18730	2019-11-11	04:49PM	RUKARAK	1	0	65
Rukarakara 11.11.19	19942	2019-11-11	05:06PM	RUKARAK	0	1	66
Rukarakara 11.11.19	20051	2019-11-11	05:06PM	RUKARAK	0	1	67
Rukarakara 11.11.19	20307	2019-11-11	05:06PM	RUKARAK	1	0	68
Rukarakara 11.11.19	20365	2019-11-11	05:06PM	RUKARAK	1	0	69

## Sheet: rukarakara111219
	frame	date	time	camera	left	right	count
Rukarakara 11.12.19	81	2019-11-12		RUKARAK	1	0	1
Rukarakara 11.12.19	301	2019-11-12		RUKARAK	1	0	2
Rukarakara 11.12.19	564	2019-11-12		RUKARAK	1	0	3
Rukarakara 11.12.19	1218	2019-11-12		RUKARAK	0	1	4
Rukarakara 11.12.19	1328	2019-11-12		RUKARAK	1	0	5
Rukarakara 11.12.19	1794	2019-11-12		RUKARAK	0	1	6
Rukarakara 11.12.19	2102	2019-11-12		RUKARAK	1	0	7
Rukarakara 11.12.19	2340	2019-11-12		RUKARAK	1	0	8
Rukarakara 11.12.19	2792	2019-11-12		RUKARAK	0	1	9
Rukarakara 11.12.19	3285	2019-11-12		RUKARAK	1	0	10
Rukarakara 11.12.19	3885	2019-11-12		RUKARAK	0	1	11
Rukarakara 11.12.19	4041	2019-11-12		RUKARAK	0	1	12
Rukarakara 11.12.19	4484	2019-11-12		RUKARAK	0	1	13
Rukarakara 11.12.19	4733	2019-11-12		RUKARAK	1	0	14
Rukarakara 11.12.19	5079	2019-11-12		RUKARAK	1	0	15
Rukarakara 11.12.19	5371	2019-11-12		RUKARAK	1	0	16
Rukarakara 11.12.19	5410	2019-11-12		RUKARAK	1	0	17
Rukarakara 11.12.19	5880	2019-11-12		RUKARAK	1	0	18
Rukarakara 11.12.19	5937	2019-11-12		RUKARAK	1	0	19
Rukarakara 11.12.19	6064	2019-11-12		RUKARAK	1	0	20
Rukarakara 11.12.19	6456	2019-11-12		RUKARAK	0	1	21
Rukarakara 11.12.19	6864	2019-11-12		RUKARAK	1	0	22
Rukarakara 11.12.19	7220	2019-11-12		RUKARAK	0	1	23
Rukarakara 11.12.19	7585	2019-11-12		RUKARAK	1	0	24
Rukarakara 11.12.19	7834	2019-11-12		RUKARAK	1	0	25
Rukarakara 11.12.19	8246	2019-11-12		RUKARAK	0	1	26
Rukarakara 11.12.19	8631	2019-11-12		RUKARAK	0	1	27
Rukarakara 11.12.19	9007	2019-11-12		RUKARAK	0	1	28
Rukarakara 11.12.19	9438	2019-11-12		RUKARAK	1	0	29
Rukarakara 11.12.19	9901	2019-11-12		RUKARAK	0	1	30
Rukarakara 11.12.19	10295	2019-11-12		RUKARAK	0	1	31
Rukarakara 11.12.19	10514	2019-11-12		RUKARAK	1	0	32
Rukarakara 11.12.19	10911	2019-11-12		RUKARAK	1	0	33
Rukarakara 11.12.19	11403	2019-11-12	12:17PM	RUKARAK	1	0	34
Rukarakara 11.12.19	11875	2019-11-12	12:50PM	RUKARAK	1	0	35
Rukarakara 11.12.19	12291	2019-11-12	12:54PM	RUKARAK	1	0	36
Rukarakara 11.12.19	12352	2019-11-12	12:54PM	RUKARAK	1	0	37
Rukarakara 11.12.19	12667	2019-11-12	12:54PM	RUKARAK	1	0	38
Rukarakara 11.12.19	12725	2019-11-12	12:54PM	RUKARAK	1	0	39
Rukarakara 11.12.19	12797	2019-11-12	12:54PM	RUKARAK	1	0	40
Rukarakara 11.12.19	12828	2019-11-12	12:54PM	RUKARAK	1	0	41
Rukarakara 11.12.19	13252	2019-11-12	12:54PM	RUKARAK	1	0	42
Rukarakara 11.12.19	13660	2019-11-12	12:56PM	RUKARAK	1	0	43
Rukarakara 11.12.19	14082	2019-11-12	12:58PM	RUKARAK	1	0	44
Rukarakara 11.12.19	14198	2019-11-12	12:59PM	RUKARAK	1	0	45
Rukarakara 11.12.19	14572	2019-11-12	01:01PM	RUKARAK	1	0	46
Rukarakara 11.12.19	14644	2019-11-12	01:01PM	RUKARAK	1	0	47
Rukarakara 11.12.19	15085	2019-11-12	01:02PM	RUKARAK	0	1	48
Rukarakara 11.12.19	15571	2019-11-12	01:03PM	RUKARAK	1	0	49
Rukarakara 11.12.19	15764	2019-11-12	01:03PM	RUKARAK	1	0	50
Rukarakara 11.12.19	16239	2019-11-12	01:04PM	RUKARAK	1	0	51
Rukarakara 11.12.19	16490	2019-11-12	01:04PM	RUKARAK	1	0	52
Rukarakara 11.12.19	16538	2019-11-12	01:04PM	Papaya ye	1	0	53
Rukarakara 11.12.19	16578	2019-11-12	01:04PM	RUKARAK	1	0	54
Rukarakara 11.12.19	16662	2019-11-12	01:05PM	RUKARAK	1	0	55
Rukarakara 11.12.19	17096	2019-11-12	01:05PM	RUKARAK	1	0	56
Rukarakara 11.12.19	17480	2019-11-12	01:06PM	RUKARAK	0	1	57
Rukarakara 11.12.19	17838	2019-11-12	01:08PM	RUKARAK	0	1	58
Rukarakara 11.12.19	18049	2019-11-12	01:09PM	RUKARAK	1	0	59
Rukarakara 11.12.19	18456	2019-11-12	01:09PM	RUKARAK	0	1	60
Rukarakara 11.12.19	18568	2019-11-12	01:09PM	RUKARAK	0	1	61
Rukarakara 11.12.19	19033	2019-11-12	01:11PM	RUKARAK	1	0	62
Rukarakara 11.12.19	19448	2019-11-12	01:12PM	RUKARAK	1	0	63
Rukarakara 11.12.19	20381	2019-11-12	01:15PM	RUKARAK	0	1	64
Rukarakara 11.12.19	21117	2019-11-12	01:16PM	RUKARAK	1	0	65
Rukarakara 11.12.19	23610	2019-11-12	01:19PM	RUKARAK	1	0	66
Rukarakara 11.12.19	23622	2019-11-12	01:19PM	RUKARAK	1	0	67
Rukarakara 11.12.19	23785	2019-11-12	01:19PM	RUKARAK	1	0	68
Rukarakara 11.12.19	25328	2019-11-12	01:21PM	RUKARAK	1	0	69
Rukarakara 11.12.19	25676	2019-11-12	01:21PM	RUKARAK	0	1	70
Rukarakara 11.12.19	25861	2019-11-12	01:23PM	RUKARAK	1	0	71
Rukarakara 11.12.19	26285	2019-11-12	01:34PM	RUKARAK	1	0	72
Rukarakara 11.12.19	26316	2019-11-12	01:34PM	RUKARAK	1	0	73
Rukarakara 11.12.19	26622	2019-11-12	01:35PM	Papaya a	1	0	74
Rukarakara 11.12.19	27041	2019-11-12	01:40PM	RUKARAK	1	0	75
Rukarakara 11.12.19	27764	2019-11-12	01:43PM	RUKARAK	0	1	76
Rukarakara 11.12.19	28923	2019-11-12	01:48PM	RUKARAK	0	1	77
Rukarakara 11.12.19	29062	2019-11-12	01:48PM	RUKARAK	0	1	78
Rukarakara 11.12.19	29118	2019-11-12	01:48PM	RUKARAK	0	1	79
