# Supplementary material for: Computer vision supported pedestrian tracking: A demonstration on trail bridges in rural Rwanda
Source: PLoS One. 2020 Oct 26;15(10):e0241379. doi: 10.1371/journal.pone.0241379 (PMC7588060; doi:10.1371/journal.pone.0241379)
Supplement: S1 File — (ZIP) [file pone.0241379.s001.zip › Supporting Information - Data/Counter Data Clean R Formatted.xlsx]

## Sheet: One Counter All Data
Site	Date	Time	DateTime	Count	Counter
Rukarakara 11/12/19	2019-11-12	08:52:09.900000	2019-11-12 08:52:09	1	Black
Rukarakara 11/12/19	2019-11-12	08:54:14.200000	2019-11-12 08:54:14	1	Black
Rukarakara 11/12/19	2019-11-12	09:02:09.400000	2019-11-12 09:02:09	1	Black
Rukarakara 11/12/19	2019-11-12	09:20:02.700000	2019-11-12 09:20:02	1	Black
Rukarakara 11/12/19	2019-11-12	09:20:15.500000	2019-11-12 09:20:15	1	Black
Rukarakara 11/12/19	2019-11-12	09:54:05.700000	2019-11-12 09:54:05	1	Black
Rukarakara 11/12/19	2019-11-12	09:54:10	2019-11-12 09:54:10	1	Black
Rukarakara 11/12/19	2019-11-12	09:54:18.300000	2019-11-12 09:54:18	1	Black
Rukarakara 11/12/19	2019-11-12	10:16:29.800000	2019-11-12 10:16:29	1	Black
Rukarakara 11/12/19	2019-11-12	10:25:32	2019-11-12 10:25:32	1	Black
Rukarakara 11/12/19	2019-11-12	10:53:51.900000	2019-11-12 10:53:51	1	Black
Rukarakara 11/12/19	2019-11-12	11:09:50.800000	2019-11-12 11:09:50	1	Black
Rukarakara 11/12/19	2019-11-12	11:15:53.700000	2019-11-12 11:15:53	1	Black
Rukarakara 11/12/19	2019-11-12	11:27:23.900000	2019-11-12 11:27:23	1	Black
Rukarakara 11/12/19	2019-11-12	11:28:40	2019-11-12 11:28:40	1	Black
Rukarakara 11/12/19	2019-11-12	11:37:37.600000	2019-11-12 11:37:37	1	Black
Rukarakara 11/12/19	2019-11-12	11:56:36.900000	2019-11-12 11:56:36	1	Black
Rukarakara 11/12/19	2019-11-12	12:11:48.700000	2019-11-12 12:11:48	1	Black
Rukarakara 11/12/19	2019-11-12	12:44:20.500000	2019-11-12 12:44:20	1	Black
Rukarakara 11/12/19	2019-11-12	12:48:16.300000	2019-11-12 12:48:16	1	Black
Rukarakara 11/12/19	2019-11-12	12:48:19.400000	2019-11-12 12:48:19	1	Black
Rukarakara 11/12/19	2019-11-12	12:48:29.500000	2019-11-12 12:48:29	1	Black
Rukarakara 11/12/19	2019-11-12	12:48:30.900000	2019-11-12 12:48:30	1	Black
Rukarakara 11/12/19	2019-11-12	12:48:33.600000	2019-11-12 12:48:33	1	Black
Rukarakara 11/12/19	2019-11-12	12:48:34.900000	2019-11-12 12:48:34	1	Black
Rukarakara 11/12/19	2019-11-12	12:48:55.800000	2019-11-12 12:48:55	1	Black
Rukarakara 11/12/19	2019-11-12	12:50:27.300000	2019-11-12 12:50:27	1	Black
Rukarakara 11/12/19	2019-11-12	12:52:57.100000	2019-11-12 12:52:57	1	Black
Rukarakara 11/12/19	2019-11-12	12:53:03.100000	2019-11-12 12:53:03	1	Black
Rukarakara 11/12/19	2019-11-12	12:55:13.400000	2019-11-12 12:55:13	1	Black
Rukarakara 11/12/19	2019-11-12	12:55:15	2019-11-12 12:55:15	1	Black
Rukarakara 11/12/19	2019-11-12	12:56:12.700000	2019-11-12 12:56:12	1	Black
Rukarakara 11/12/19	2019-11-12	12:57:42.500000	2019-11-12 12:57:42	1	Black
Rukarakara 11/12/19	2019-11-12	12:57:52.500000	2019-11-12 12:57:52	1	Black
Rukarakara 11/12/19	2019-11-12	12:58:19.600000	2019-11-12 12:58:19	1	Black
Rukarakara 11/12/19	2019-11-12	12:58:57.500000	2019-11-12 12:58:57	1	Black
Rukarakara 11/12/19	2019-11-12	12:58:58.200000	2019-11-12 12:58:58	1	Black
Rukarakara 11/12/19	2019-11-12	12:58:58.800000	2019-11-12 12:58:58	1	Black
Rukarakara 11/12/19	2019-11-12	12:59:03.300000	2019-11-12 12:59:03	1	Black
Rukarakara 11/12/19	2019-11-12	12:59:24.900000	2019-11-12 12:59:24	1	Black
Rukarakara 11/12/19	2019-11-12	13:00:06.100000	2019-11-12 13:00:06	1	Black
Rukarakara 11/12/19	2019-11-12	13:02:50.600000	2019-11-12 13:02:50	1	Black
Rukarakara 11/12/19	2019-11-12	13:03:30.800000	2019-11-12 13:03:30	1	Black
Rukarakara 11/12/19	2019-11-12	13:03:53.700000	2019-11-12 13:03:53	1	Black
Rukarakara 11/12/19	2019-11-12	13:04:02.700000	2019-11-12 13:04:02	1	Black
Rukarakara 11/12/19	2019-11-12	13:05:41.800000	2019-11-12 13:05:41	1	Black
Rukarakara 11/12/19	2019-11-12	13:06:37.500000	2019-11-12 13:06:37	1	Black
Rukarakara 11/12/19	2019-11-12	13:09:22.800000	2019-11-12 13:09:22	1	Black
Rukarakara 11/12/19	2019-11-12	13:13:35.600000	2019-11-12 13:13:35	1	Black
Rukarakara 11/12/19	2019-11-12	13:13:36.300000	2019-11-12 13:13:36	1	Black
Rukarakara 11/12/19	2019-11-12	13:13:46.700000	2019-11-12 13:13:46	1	Black
Rukarakara 11/12/19	2019-11-12	13:29:14.500000	2019-11-12 13:29:14	1	Black
Rukarakara 11/12/19	2019-11-12	13:29:17	2019-11-12 13:29:17	1	Black
Rukarakara 11/12/19	2019-11-12	13:29:19.300000	2019-11-12 13:29:19	1	Black
Rukarakara 11/12/19	2019-11-12	13:35:07	2019-11-12 13:35:07	1	Black
Rukarakara 11/12/19	2019-11-12	13:37:38.600000	2019-11-12 13:37:38	1	Black
Rukarakara 11/11/19	2019-11-11	12:20:57	2019-11-11 12:20:57	1	Black
Rukarakara 11/11/19	2019-11-11	12:23:48.400000	2019-11-11 12:23:48	1	Black
Rukarakara 11/11/19	2019-11-11	12:26:03.400000	2019-11-11 12:26:03	1	Black
Rukarakara 11/11/19	2019-11-11	12:26:06	2019-11-11 12:26:06	1	Black
Rukarakara 11/11/19	2019-11-11	12:34:22.500000	2019-11-11 12:34:22	1	Black
Rukarakara 11/11/19	2019-11-11	12:35:03.300000	2019-11-11 12:35:03	1	Black
Rukarakara 11/11/19	2019-11-11	12:36:17.400000	2019-11-11 12:36:17	1	Black
Rukarakara 11/11/19	2019-11-11	12:36:18.300000	2019-11-11 12:36:18	1	Black
Rukarakara 11/11/19	2019-11-11	12:36:19	2019-11-11 12:36:19	1	Black
Rukarakara 11/11/19	2019-11-11	12:36:19.600000	2019-11-11 12:36:19	1	Black
Rukarakara 11/11/19	2019-11-11	12:36:20.600000	2019-11-11 12:36:20	1	Black
Rukarakara 11/11/19	2019-11-11	12:36:21.700000	2019-11-11 12:36:21	1	Black
Rukarakara 11/11/19	2019-11-11	12:36:22.400000	2019-11-11 12:36:22	1	Black
Rukarakara 11/11/19	2019-11-11	12:36:23.100000	2019-11-11 12:36:23	1	Black
Rukarakara 11/11/19	2019-11-11	12:36:36.400000	2019-11-11 12:36:36	1	Black
Rukarakara 11/11/19	2019-11-11	12:36:38.500000	2019-11-11 12:36:38	1	Black
Rukarakara 11/11/19	2019-11-11	12:36:39.700000	2019-11-11 12:36:39	1	Black
Rukarakara 11/11/19	2019-11-11	12:39:20.400000	2019-11-11 12:39:20	1	Black
Rukarakara 11/11/19	2019-11-11	12:39:36.200000	2019-11-11 12:39:36	1	Black
Rukarakara 11/11/19	2019-11-11	12:39:41.200000	2019-11-11 12:39:41	1	Black
Rukarakara 11/11/19	2019-11-11	12:39:42.800000	2019-11-11 12:39:42	1	Black
Rukarakara 11/11/19	2019-11-11	12:40:08.100000	2019-11-11 12:40:08	1	Black
Rukarakara 11/11/19	2019-11-11	12:41:12.500000	2019-11-11 12:41:12	1	Black
Rukarakara 11/11/19	2019-11-11	12:46:37.900000	2019-11-11 12:46:37	1	Black
Rukarakara 11/11/19	2019-11-11	12:53:22	2019-11-11 12:53:22	1	Black
Rukarakara 11/11/19	2019-11-11	12:54:13.600000	2019-11-11 12:54:13	1	Black
Rukarakara 11/11/19	2019-11-11	12:56:50	2019-11-11 12:56:50	1	Black
Rukarakara 11/11/19	2019-11-11	12:56:51.600000	2019-11-11 12:56:51	1	Black
Rukarakara 11/11/19	2019-11-11	13:04:30.500000	2019-11-11 13:04:30	1	Black
Rukarakara 11/11/19	2019-11-11	13:05:53.300000	2019-11-11 13:05:53	1	Black
Rukarakara 11/11/19	2019-11-11	13:06:57.300000	2019-11-11 13:06:57	1	Black
Rukarakara 11/11/19	2019-11-11	13:17:34.500000	2019-11-11 13:17:34	1	Black
Rukarakara 11/11/19	2019-11-11	13:17:35.200000	2019-11-11 13:17:35	1	Black
Rukarakara 11/11/19	2019-11-11	13:19:12.600000	2019-11-11 13:19:12	1	Black
Rukarakara 11/11/19	2019-11-11	13:19:13.500000	2019-11-11 13:19:13	1	Black
Rukarakara 11/11/19	2019-11-11	13:47:28.300000	2019-11-11 13:47:28	1	Black
Rukarakara 11/11/19	2019-11-11	13:47:29.300000	2019-11-11 13:47:29	1	Black
Rukarakara 11/11/19	2019-11-11	13:50:30.500000	2019-11-11 13:50:30	1	Black
Rukarakara 11/11/19	2019-11-11	13:50:35.100000	2019-11-11 13:50:35	1	Black
Rukarakara 11/11/19	2019-11-11	13:52:48.200000	2019-11-11 13:52:48	1	Black
Rukarakara 11/11/19	2019-11-11	14:05:08.500000	2019-11-11 14:05:08	1	Black
Rukarakara 11/11/19	2019-11-11	14:15:59.700000	2019-11-11 14:15:59	1	Black
Rukarakara 11/11/19	2019-11-11	14:43:31.100000	2019-11-11 14:43:31	1	Black
Rukarakara 11/11/19	2019-11-11	14:45:59.900000	2019-11-11 14:45:59	1	Black
Rukarakara 11/11/19	2019-11-11	14:48:12.700000	2019-11-11 14:48:12	1	Black
Rukarakara 11/11/19	2019-11-11	14:48:17.700000	2019-11-11 14:48:17	1	Black
Rukarakara 11/11/19	2019-11-11	14:48:23	2019-11-11 14:48:23	1	Black
Rukarakara 11/11/19	2019-11-11	14:51:23.800000	2019-11-11 14:51:23	1	Black
Rukarakara 11/11/19	2019-11-11	15:15:43.800000	2019-11-11 15:15:43	1	Black
Rukarakara 11/11/19	2019-11-11	15:15:54.200000	2019-11-11 15:15:54	1	Black
Rukarakara 11/11/19	2019-11-11	15:15:59.700000	2019-11-11 15:15:59	1	Black
Rukarakara 11/11/19	2019-11-11	15:16:00.200000	2019-11-11 15:16:00	1	Black
Rukarakara 11/11/19	2019-11-11	15:16:01.900000	2019-11-11 15:16:01	1	Black
Rukarakara 11/11/19	2019-11-11	15:21:52.900000	2019-11-11 15:21:52	1	Black
Rukarakara 11/11/19	2019-11-11	15:21:53.500000	2019-11-11 15:21:53	1	Black
Rukarakara 11/11/19	2019-11-11	15:32:07.900000	2019-11-11 15:32:07	1	Black
Rukarakara 11/11/19	2019-11-11	15:34:43.100000	2019-11-11 15:34:43	1	Black
Rukarakara 11/11/19	2019-11-11	15:35:34.300000	2019-11-11 15:35:34	1	Black
Rukarakara 11/11/19	2019-11-11	15:46:52	2019-11-11 15:46:52	1	Black
Rukarakara 11/11/19	2019-11-11	15:46:53.700000	2019-11-11 15:46:53	1	Black
Rukarakara 11/11/19	2019-11-11	15:46:57.100000	2019-11-11 15:46:57	1	Black
Rukarakara 11/11/19	2019-11-11	15:47:02.200000	2019-11-11 15:47:02	1	Black
Rukarakara 11/11/19	2019-11-11	15:53:19.400000	2019-11-11 15:53:19	1	Black
Rukarakara 11/11/19	2019-11-11	16:09:27.300000	2019-11-11 16:09:27	1	Black
Rukarakara 11/11/19	2019-11-11	16:09:28.400000	2019-11-11 16:09:28	1	Black
Rukarakara 11/11/19	2019-11-11	16:18:08.100000	2019-11-11 16:18:08	1	Black
Rukarakara 11/11/19	2019-11-11	16:18:10.600000	2019-11-11 16:18:10	1	Black
Rukarakara 11/11/19	2019-11-11	16:18:12.500000	2019-11-11 16:18:12	1	Black
Rukarakara 11/11/19	2019-11-11	16:18:22.500000	2019-11-11 16:18:22	1	Black
Rukarakara 11/11/19	2019-11-11	16:18:29.400000	2019-11-11 16:18:29	1	Black
Rukarakara 11/11/19	2019-11-11	16:18:32.200000	2019-11-11 16:18:32	1	Black
Rukarakara 11/11/19	2019-11-11	16:31:52.900000	2019-11-11 16:31:52	1	Black
Rukarakara 11/11/19	2019-11-11	16:36:06.300000	2019-11-11 16:36:06	1	Black
Rukarakara 11/11/19	2019-11-11	16:43:05.100000	2019-11-11 16:43:05	1	Black
Rukarakara 11/11/19	2019-11-11	16:58:48.200000	2019-11-11 16:58:48	1	Black
Rukarakara 11/11/19	2019-11-11	16:58:49.200000	2019-11-11 16:58:49	1	Black
Rukarakara 11/11/19	2019-11-11	17:08:45.600000	2019-11-11 17:08:45	1	Black
Rukarakara 11/11/19	2019-11-11	17:08:47	2019-11-11 17:08:47	1	Black
Rukarakara 11/11/19	2019-11-11	17:08:48.100000	2019-11-11 17:08:48	1	Black
Rukarakara 11/11/19	2019-11-11	17:08:49.200000	2019-11-11 17:08:49	1	Black
Rukarakara 11/11/19	2019-11-11	17:08:50.400000	2019-11-11 17:08:50	1	Black
Rukarakara 11/11/19	2019-11-11	17:08:51.200000	2019-11-11 17:08:51	1	Black
Kazo 11/11/19	2019-11-11	13:46:59.200000	2019-11-11 13:46:59	1	Black
Kazo 11/11/19	2019-11-11	13:47:00.300000	2019-11-11 13:47:00	1	Black
Kazo 11/11/19	2019-11-11	13:47:02.200000	2019-11-11 13:47:02	1	Black
Kazo 11/11/19	2019-11-11	13:48:11.400000	2019-11-11 13:48:11	1	Black
Kazo 11/11/19	2019-11-11	13:48:13	2019-11-11 13:48:13	1	Black
Kazo 11/11/19	2019-11-11	13:53:44.300000	2019-11-11 13:53:44	1	Black
Kazo 11/11/19	2019-11-11	13:56:04.900000	2019-11-11 13:56:04	1	Black
Kazo 11/11/19	2019-11-11	13:56:06.600000	2019-11-11 13:56:06	1	Black
Kazo 11/11/19	2019-11-11	13:56:08.100000	2019-11-11 13:56:08	1	Black
Kazo 11/11/19	2019-11-11	13:57:58.200000	2019-11-11 13:57:58	1	Black
Kazo 11/11/19	2019-11-11	13:57:59.300000	2019-11-11 13:57:59	1	Black
Kazo 11/11/19	2019-11-11	14:02:15.300000	2019-11-11 14:02:15	1	Black
Kazo 11/11/19	2019-11-11	14:02:18	2019-11-11 14:02:18	1	Black
Kazo 11/11/19	2019-11-11	14:07:17	2019-11-11 14:07:17	1	Black
Kazo 11/11/19	2019-11-11	14:07:17.900000	2019-11-11 14:07:17	1	Black
Kazo 11/11/19	2019-11-11	14:07:19	2019-11-11 14:07:19	1	Black
Kazo 11/11/19	2019-11-11	14:15:53.200000	2019-11-11 14:15:53	1	Black
Kazo 11/11/19	2019-11-11	14:18:56.800000	2019-11-11 14:18:56	1	Black
Kazo 11/11/19	2019-11-11	14:23:59.900000	2019-11-11 14:23:59	1	Black
Kazo 11/11/19	2019-11-11	14:29:20.300000	2019-11-11 14:29:20	1	Black
Kazo 11/11/19	2019-11-11	14:30:39.200000	2019-11-11 14:30:39	1	Black
Kazo 11/11/19	2019-11-11	14:35:16.700000	2019-11-11 14:35:16	1	Black
Kazo 11/11/19	2019-11-11	14:35:17.900000	2019-11-11 14:35:17	1	Black
Kazo 11/11/19	2019-11-11	14:35:19.100000	2019-11-11 14:35:19	1	Black
Kazo 11/11/19	2019-11-11	14:35:20.300000	2019-11-11 14:35:20	1	Black
Kazo 11/11/19	2019-11-11	14:35:21.500000	2019-11-11 14:35:21	1	Black
Kazo 11/11/19	2019-11-11	14:35:23.200000	2019-11-11 14:35:23	1	Black
Kazo 11/11/19	2019-11-11	14:35:30.400000	2019-11-11 14:35:30	1	Black
Kazo 11/11/19	2019-11-11	14:41:53.600000	2019-11-11 14:41:53	1	Black
Kazo 11/11/19	2019-11-11	14:41:54.800000	2019-11-11 14:41:54	1	Black
Kazo 11/11/19	2019-11-11	14:41:56	2019-11-11 14:41:56	1	Black
Kazo 11/11/19	2019-11-11	14:44:24.900000	2019-11-11 14:44:24	1	Black
Kazo 11/11/19	2019-11-11	14:44:26.900000	2019-11-11 14:44:26	1	Black
Kazo 11/11/19	2019-11-11	14:46:25.800000	2019-11-11 14:46:25	1	Black
Kazo 11/11/19	2019-11-11	14:48:57.900000	2019-11-11 14:48:57	1	Black
Kazo 11/11/19	2019-11-11	14:54:46.800000	2019-11-11 14:54:46	1	Black
Kazo 11/11/19	2019-11-11	15:00:17.800000	2019-11-11 15:00:17	1	Black
Kazo 11/11/19	2019-11-11	15:07:28.900000	2019-11-11 15:07:28	1	Black
Kazo 11/11/19	2019-11-11	15:07:39.100000	2019-11-11 15:07:39	1	Black
Kazo 11/11/19	2019-11-11	15:07:40.400000	2019-11-11 15:07:40	1	Black
Kazo 11/11/19	2019-11-11	15:08:31.900000	2019-11-11 15:08:31	1	Black
Kazo 11/11/19	2019-11-11	15:38:12.500000	2019-11-11 15:38:12	1	Black
Kazo 11/11/19	2019-11-11	15:58:08.300000	2019-11-11 15:58:08	1	Black
Kazo 11/11/19	2019-11-11	16:02:13.300000	2019-11-11 16:02:13	1	Black
Kazo 11/11/19	2019-11-11	16:02:14.900000	2019-11-11 16:02:14	1	Black
Kazo 11/11/19	2019-11-11	16:02:16.500000	2019-11-11 16:02:16	1	Black
Kazo 11/11/19	2019-11-11	16:09:08.300000	2019-11-11 16:09:08	1	Black
Kazo 11/11/19	2019-11-11	16:09:25.300000	2019-11-11 16:09:25	1	Black
Kazo 11/11/19	2019-11-11	16:10:09.500000	2019-11-11 16:10:09	1	Black
Kazo 11/11/19	2019-11-11	16:10:12.200000	2019-11-11 16:10:12	1	Black
Kazo 11/11/19	2019-11-11	16:14:02.700000	2019-11-11 16:14:02	1	Black
Kazo 11/11/19	2019-11-11	16:24:22.300000	2019-11-11 16:24:22	1	Black
Kazo 11/11/19	2019-11-11	16:31:38.100000	2019-11-11 16:31:38	1	Black
Kazo 11/11/19	2019-11-11	16:31:39.400000	2019-11-11 16:31:39	1	Black
Kazo 11/11/19	2019-11-11	16:32:18.400000	2019-11-11 16:32:18	1	Black
Kazo 11/11/19	2019-11-11	16:39:31.100000	2019-11-11 16:39:31	1	Black
Kazo 11/11/19	2019-11-11	16:41:14.400000	2019-11-11 16:41:14	1	Black
Kazo 11/11/19	2019-11-11	16:41:15.500000	2019-11-11 16:41:15	1	Black
Kazo 11/11/19	2019-11-11	16:41:16.500000	2019-11-11 16:41:16	1	Black
Kazo 11/11/19	2019-11-11	16:41:17.400000	2019-11-11 16:41:17	1	Black
Kazo 11/11/19	2019-11-11	16:41:18.300000	2019-11-11 16:41:18	1	Black
Kazo 11/11/19	2019-11-11	16:48:03.700000	2019-11-11 16:48:03	1	Black
Kazo 11/11/19	2019-11-11	16:54:38.300000	2019-11-11 16:54:38	1	Black
Kazo 11/11/19	2019-11-11	16:54:39	2019-11-11 16:54:39	1	Black
Kazo 11/11/19	2019-11-11	16:54:39.700000	2019-11-11 16:54:39	1	Black
Kazo 11/11/19	2019-11-11	16:58:49.600000	2019-11-11 16:58:49	1	Black
Kazo 11/11/19	2019-11-11	17:03:06.800000	2019-11-11 17:03:06	1	Black
Kazo 11/11/19	2019-11-11	17:03:07.500000	2019-11-11 17:03:07	1	Black
Kazo 11/11/19	2019-11-11	17:04:43.100000	2019-11-11 17:04:43	1	Black
Kazo 11/11/19	2019-11-11	17:06:00.400000	2019-11-11 17:06:00	1	Black
Kazo 11/11/19	2019-11-11	17:08:30.100000	2019-11-11 17:08:30	1	Black
Kazo 11/11/19	2019-11-11	17:08:31.800000	2019-11-11 17:08:31	1	Black
Kazo 11/11/19	2019-11-11	17:08:33.900000	2019-11-11 17:08:33	1	Black
Kazo 11/11/19	2019-11-11	17:08:35.700000	2019-11-11 17:08:35	1	Black
Kazo 11/11/19	2019-11-11	17:08:37.200000	2019-11-11 17:08:37	1	Black
Kazo 11/11/19	2019-11-11	17:09:25.400000	2019-11-11 17:09:25	1	Black
Kazo 11/11/19	2019-11-11	17:09:26.500000	2019-11-11 17:09:26	1	Black
Kazo 11/11/19	2019-11-11	17:17:28.400000	2019-11-11 17:17:28	1	Black
Kazo 11/11/19	2019-11-11	17:17:29.200000	2019-11-11 17:17:29	1	Black
Kazo 11/11/19	2019-11-11	17:21:28.100000	2019-11-11 17:21:28	1	Black
Kazo 11/11/19	2019-11-11	17:21:28.900000	2019-11-11 17:21:28	1	Black
Kazo 11/11/19	2019-11-11	17:21:42.800000	2019-11-11 17:21:42	1	Black
Kazo 11/11/19	2019-11-11	17:26:07.400000	2019-11-11 17:26:07	1	Black
Kazo 11/11/19	2019-11-11	17:26:08.500000	2019-11-11 17:26:08	1	Black
Kazo 11/11/19	2019-11-11	17:26:09.400000	2019-11-11 17:26:09	1	Black
Kazo 11/11/19	2019-11-11	17:26:10.200000	2019-11-11 17:26:10	1	Black
Kazo 11/11/19	2019-11-11	17:26:11	2019-11-11 17:26:11	1	Black
Kazo 11/11/19	2019-11-11	17:26:11.800000	2019-11-11 17:26:11	1	Black
Kazo 11/11/19	2019-11-11	17:29:17.100000	2019-11-11 17:29:17	1	Black
Kazo 11/11/19	2019-11-11	17:34:16	2019-11-11 17:34:16	1	Black
Kazo 11/11/19	2019-11-11	17:39:36.500000	2019-11-11 17:39:36	1	Black
Kazo 11/11/19	2019-11-11	17:40:52.900000	2019-11-11 17:40:52	1	Black
Kazo 11/11/19	2019-11-11	17:41:48.900000	2019-11-11 17:41:48	1	Black
Kazo 11/11/19	2019-11-11	17:42:20.400000	2019-11-11 17:42:20	1	Black
Kazo 11/11/19	2019-11-11	17:46:51.100000	2019-11-11 17:46:51	1	Black
Kazo 11/11/19	2019-11-11	17:46:52.500000	2019-11-11 17:46:52	1	Black
Kazo 11/11/19	2019-11-11	17:55:12.600000	2019-11-11 17:55:12	1	Black
Kazo 11/11/19	2019-11-11	17:55:15.500000	2019-11-11 17:55:15	1	Black
Kazo 11/11/19	2019-11-11	18:01:44.800000	2019-11-11 18:01:44	1	Black
Kazo 11/11/19	2019-11-11	18:01:46.100000	2019-11-11 18:01:46	1	Black
Kazo 11/11/19	2019-11-11	18:01:47.400000	2019-11-11 18:01:47	1	Black
Kazo 11/11/19	2019-11-11	18:04:12.300000	2019-11-11 18:04:12	1	Black
Kazo 11/11/19	2019-11-11	18:04:13.400000	2019-11-11 18:04:13	1	Black
Kazo 11/11/19	2019-11-11	18:13:45.100000	2019-11-11 18:13:45	1	Black
Kazo 11/11/19	2019-11-11	18:15:09.200000	2019-11-11 18:15:09	1	Black
Kazo 11/11/19	2019-11-11	18:36:22.400000	2019-11-11 18:36:22	1	Black
Kazo 11/11/19	2019-11-11	18:36:23.200000	2019-11-11 18:36:23	1	Black
Kazo 11/11/19	2019-11-11	18:46:39.700000	2019-11-11 18:46:39	1	Black
Kazo 11/12/19	2019-11-12	07:07:23	2019-11-12 07:07:23	1	Green
Kazo 11/12/19	2019-11-12	07:07:24	2019-11-12 07:07:24	1	Green
Kazo 11/12/19	2019-11-12	07:07:25	2019-11-12 07:07:25	1	Green
Kazo 11/12/19	2019-11-12	07:07:27	2019-11-12 07:07:27	1	Green
Kazo 11/12/19	2019-11-12	07:07:28	2019-11-12 07:07:28	1	Green
Kazo 11/12/19	2019-11-12	07:07:29	2019-11-12 07:07:29	1	Green
Kazo 11/12/19	2019-11-12	07:07:32	2019-11-12 07:07:32	1	Green
Kazo 11/12/19	2019-11-12	07:15:28	2019-11-12 07:15:28	1	Green
Kazo 11/12/19	2019-11-12	07:15:28	2019-11-12 07:15:28	1	Green
Kazo 11/12/19	2019-11-12	07:16:29	2019-11-12 07:16:29	1	Green
Kazo 11/12/19	2019-11-12	07:19:31	2019-11-12 07:19:31	1	Green
Kazo 11/12/19	2019-11-12	07:22:10	2019-11-12 07:22:10	1	Green
Kazo 11/12/19	2019-11-12	07:27:38	2019-11-12 07:27:38	1	Green
Kazo 11/12/19	2019-11-12	07:27:48	2019-11-12 07:27:48	1	Green
Kazo 11/12/19	2019-11-12	07:31:48	2019-11-12 07:31:48	1	Green
Kazo 11/12/19	2019-11-12	07:31:50	2019-11-12 07:31:50	1	Green
Kazo 11/12/19	2019-11-12	07:31:56	2019-11-12 07:31:56	1	Green
Kazo 11/12/19	2019-11-12	07:42:50	2019-11-12 07:42:50	1	Green
Kazo 11/12/19	2019-11-12	07:42:51	2019-11-12 07:42:51	1	Green
Kazo 11/12/19	2019-11-12	07:42:52	2019-11-12 07:42:52	1	Green
Kazo 11/12/19	2019-11-12	07:42:52	2019-11-12 07:42:52	1	Green
Kazo 11/12/19	2019-11-12	07:42:53	2019-11-12 07:42:53	1	Green
Kazo 11/12/19	2019-11-12	07:43:43	2019-11-12 07:43:43	1	Green
Kazo 11/12/19	2019-11-12	07:43:44	2019-11-12 07:43:44	1	Green
Kazo 11/12/19	2019-11-12	07:43:45	2019-11-12 07:43:45	1	Green
Kazo 11/12/19	2019-11-12	07:43:46	2019-11-12 07:43:46	1	Green
Kazo 11/12/19	2019-11-12	07:43:46	2019-11-12 07:43:46	1	Green
Kazo 11/12/19	2019-11-12	07:44:53	2019-11-12 07:44:53	1	Green
Kazo 11/12/19	2019-11-12	07:44:53	2019-11-12 07:44:53	1	Green
Kazo 11/12/19	2019-11-12	07:44:54	2019-11-12 07:44:54	1	Green
Kazo 11/12/19	2019-11-12	07:44:54	2019-11-12 07:44:54	1	Green
Kazo 11/12/19	2019-11-12	07:44:54	2019-11-12 07:44:54	1	Green
Kazo 11/12/19	2019-11-12	07:45:44	2019-11-12 07:45:44	1	Green
Kazo 11/12/19	2019-11-12	07:45:44	2019-11-12 07:45:44	1	Green
Kazo 11/12/19	2019-11-12	07:48:25	2019-11-12 07:48:25	1	Green
Kazo 11/12/19	2019-11-12	07:48:26	2019-11-12 07:48:26	1	Green
Kazo 11/12/19	2019-11-12	07:48:26	2019-11-12 07:48:26	1	Green
Kazo 11/12/19	2019-11-12	07:48:27	2019-11-12 07:48:27	1	Green
Kazo 11/12/19	2019-11-12	07:48:27	2019-11-12 07:48:27	1	Green
Kazo 11/12/19	2019-11-12	07:48:27	2019-11-12 07:48:27	1	Green
Kazo 11/12/19	2019-11-12	07:48:27	2019-11-12 07:48:27	1	Green
Kazo 11/12/19	2019-11-12	07:48:28	2019-11-12 07:48:28	1	Green
Kazo 11/12/19	2019-11-12	07:50:52	2019-11-12 07:50:52	1	Green
Kazo 11/12/19	2019-11-12	07:50:53	2019-11-12 07:50:53	1	Green
Kazo 11/12/19	2019-11-12	07:50:53	2019-11-12 07:50:53	1	Green
Kazo 11/12/19	2019-11-12	07:50:54	2019-11-12 07:50:54	1	Green
Kazo 11/12/19	2019-11-12	07:50:54	2019-11-12 07:50:54	1	Green
Kazo 11/12/19	2019-11-12	07:50:55	2019-11-12 07:50:55	1	Green
Kazo 11/12/19	2019-11-12	07:50:56	2019-11-12 07:50:56	1	Green
Kazo 11/12/19	2019-11-12	07:50:56	2019-11-12 07:50:56	1	Green
Kazo 11/12/19	2019-11-12	07:50:57	2019-11-12 07:50:57	1	Green
Kazo 11/12/19	2019-11-12	07:50:57	2019-11-12 07:50:57	1	Green
Kazo 11/12/19	2019-11-12	07:57:00	2019-11-12 07:57:00	1	Green
Kazo 11/12/19	2019-11-12	07:57:01	2019-11-12 07:57:01	1	Green
Kazo 11/12/19	2019-11-12	08:12:37	2019-11-12 08:12:37	1	Green
Kazo 11/12/19	2019-11-12	08:12:44	2019-11-12 08:12:44	1	Green
Kazo 11/12/19	2019-11-12	08:12:46	2019-11-12 08:12:46	1	Green
Kazo 11/12/19	2019-11-12	08:13:01	2019-11-12 08:13:01	1	Green
Kazo 11/12/19	2019-11-12	08:20:56	2019-11-12 08:20:56	1	Green
Kazo 11/12/19	2019-11-12	08:20:56	2019-11-12 08:20:56	1	Green
Kazo 11/12/19	2019-11-12	08:23:27	2019-11-12 08:23:27	1	Green
Kazo 11/12/19	2019-11-12	08:29:35	2019-11-12 08:29:35	1	Green
Kazo 11/12/19	2019-11-12	08:30:55	2019-11-12 08:30:55	1	Green
Kazo 11/12/19	2019-11-12	08:33:28	2019-11-12 08:33:28	1	Green
Kazo 11/12/19	2019-11-12	08:34:51	2019-11-12 08:34:51	1	Green
Kazo 11/12/19	2019-11-12	08:37:42	2019-11-12 08:37:42	1	Green
Kazo 11/12/19	2019-11-12	08:37:43	2019-11-12 08:37:43	1	Green
Kazo 11/12/19	2019-11-12	08:37:44	2019-11-12 08:37:44	1	Green
Kazo 11/12/19	2019-11-12	08:37:44	2019-11-12 08:37:44	1	Green
Kazo 11/12/19	2019-11-12	08:38:48	2019-11-12 08:38:48	1	Green
Kazo 11/12/19	2019-11-12	08:38:49	2019-11-12 08:38:49	1	Green
Kazo 11/12/19	2019-11-12	08:41:36	2019-11-12 08:41:36	1	Green
Kazo 11/12/19	2019-11-12	08:44:02	2019-11-12 08:44:02	1	Green
Kazo 11/12/19	2019-11-12	08:44:03	2019-11-12 08:44:03	1	Green
Kazo 11/12/19	2019-11-12	08:59:14	2019-11-12 08:59:14	1	Green
Kazo 11/12/19	2019-11-12	09:01:27	2019-11-12 09:01:27	1	Green
Kazo 11/12/19	2019-11-12	09:08:50	2019-11-12 09:08:50	1	Green
Kazo 11/12/19	2019-11-12	09:17:19	2019-11-12 09:17:19	1	Green
Kazo 11/12/19	2019-11-12	09:17:19	2019-11-12 09:17:19	1	Green
Kazo 11/12/19	2019-11-12	09:17:20	2019-11-12 09:17:20	1	Green
Kazo 11/12/19	2019-11-12	09:17:20	2019-11-12 09:17:20	1	Green
Kazo 11/12/19	2019-11-12	09:21:15	2019-11-12 09:21:15	1	Green
Kazo 11/12/19	2019-11-12	09:24:25	2019-11-12 09:24:25	1	Green
Kazo 11/12/19	2019-11-12	09:31:31	2019-11-12 09:31:31	1	Green
Kazo 11/12/19	2019-11-12	09:38:51	2019-11-12 09:38:51	1	Green
Kazo 11/12/19	2019-11-12	09:38:52	2019-11-12 09:38:52	1	Green
Kazo 11/12/19	2019-11-12	09:38:55	2019-11-12 09:38:55	1	Green
Kazo 11/12/19	2019-11-12	09:43:03	2019-11-12 09:43:03	1	Green
Kazo 11/12/19	2019-11-12	10:01:13	2019-11-12 10:01:13	1	Green
Kazo 11/12/19	2019-11-12	10:15:34	2019-11-12 10:15:34	1	Green
Kazo 11/12/19	2019-11-12	10:23:33	2019-11-12 10:23:33	1	Green
Kazo 11/12/19	2019-11-12	10:23:34	2019-11-12 10:23:34	1	Green
Kazo 11/12/19	2019-11-12	10:23:34	2019-11-12 10:23:34	1	Green
Kazo 11/12/19	2019-11-12	10:23:35	2019-11-12 10:23:35	1	Green
Kazo 11/12/19	2019-11-12	10:24:34	2019-11-12 10:24:34	1	Green
Kazo 11/12/19	2019-11-12	10:36:37	2019-11-12 10:36:37	1	Green
Kazo 11/12/19	2019-11-12	10:36:38	2019-11-12 10:36:38	1	Green
Kazo 11/12/19	2019-11-12	10:45:30	2019-11-12 10:45:30	1	Green
Kazo 11/12/19	2019-11-12	10:51:47	2019-11-12 10:51:47	1	Green
Kazo 11/12/19	2019-11-12	10:58:15	2019-11-12 10:58:15	1	Green
Kazo 11/12/19	2019-11-12	10:58:16	2019-11-12 10:58:16	1	Green
Kazo 11/12/19	2019-11-12	11:02:28	2019-11-12 11:02:28	1	Green
Kazo 11/12/19	2019-11-12	11:08:33	2019-11-12 11:08:33	1	Green
Kazo 11/12/19	2019-11-12	11:08:33	2019-11-12 11:08:33	1	Green
Kazo 11/12/19	2019-11-12	11:21:52	2019-11-12 11:21:52	1	Green
Kazo 11/12/19	2019-11-12	11:21:53	2019-11-12 11:21:53	1	Green
Kazo 11/12/19	2019-11-12	11:21:55	2019-11-12 11:21:55	1	Green
Kazo 11/12/19	2019-11-12	11:25:05	2019-11-12 11:25:05	1	Green
Kazo 11/12/19	2019-11-12	11:25:06	2019-11-12 11:25:06	1	Green
Kazo 11/12/19	2019-11-12	11:27:12	2019-11-12 11:27:12	1	Green
Kazo 11/12/19	2019-11-12	11:27:13	2019-11-12 11:27:13	1	Green
Kazo 11/12/19	2019-11-12	11:31:45	2019-11-12 11:31:45	1	Green
Kazo 11/12/19	2019-11-12	11:32:09	2019-11-12 11:32:09	1	Green
Kazo 11/12/19	2019-11-12	11:32:11	2019-11-12 11:32:11	1	Green
Kazo 11/12/19	2019-11-12	11:38:16	2019-11-12 11:38:16	1	Green
Kazo 11/12/19	2019-11-12	11:49:23	2019-11-12 11:49:23	1	Green
Kazo 11/12/19	2019-11-12	11:49:24	2019-11-12 11:49:24	1	Green
Kazo 11/12/19	2019-11-12	11:52:53	2019-11-12 11:52:53	1	Green
Kazo 11/12/19	2019-11-12	12:00:27	2019-11-12 12:00:27	1	Green
Nkuna 11/14/19	2019-11-14	12:05:57.600000	2019-11-14 12:05:57	1	Green
Nkuna 11/14/19	2019-11-14	12:06:13	2019-11-14 12:06:13	1	Green
Nkuna 11/14/19	2019-11-14	12:06:14.300000	2019-11-14 12:06:14	1	Green
Nkuna 11/14/19	2019-11-14	12:07:06.200000	2019-11-14 12:07:06	1	Green
Nkuna 11/14/19	2019-11-14	12:07:06.900000	2019-11-14 12:07:06	1	Green
Nkuna 11/14/19	2019-11-14	12:07:07.500000	2019-11-14 12:07:07	1	Green
Nkuna 11/14/19	2019-11-14	12:07:08.500000	2019-11-14 12:07:08	1	Green
Nkuna 11/14/19	2019-11-14	12:07:09.300000	2019-11-14 12:07:09	1	Green
Nkuna 11/14/19	2019-11-14	12:08:51.700000	2019-11-14 12:08:51	1	Green
Nkuna 11/14/19	2019-11-14	12:08:52.300000	2019-11-14 12:08:52	1	Green
Nkuna 11/14/19	2019-11-14	12:08:52.800000	2019-11-14 12:08:52	1	Green
Nkuna 11/14/19	2019-11-14	12:08:53.400000	2019-11-14 12:08:53	1	Green
Nkuna 11/14/19	2019-11-14	12:08:53.900000	2019-11-14 12:08:53	1	Green
Nkuna 11/14/19	2019-11-14	12:08:54.400000	2019-11-14 12:08:54	1	Green
Nkuna 11/14/19	2019-11-14	12:08:55	2019-11-14 12:08:55	1	Green
Nkuna 11/14/19	2019-11-14	12:09:59.600000	2019-11-14 12:09:59	1	Green
Nkuna 11/14/19	2019-11-14	12:10:00.300000	2019-11-14 12:10:00	1	Green
Nkuna 11/14/19	2019-11-14	12:10:01	2019-11-14 12:10:01	1	Green
Nkuna 11/14/19	2019-11-14	12:10:01.600000	2019-11-14 12:10:01	1	Green
Nkuna 11/14/19	2019-11-14	12:10:02.200000	2019-11-14 12:10:02	1	Green
Nkuna 11/14/19	2019-11-14	12:10:02.800000	2019-11-14 12:10:02	1	Green
Nkuna 11/14/19	2019-11-14	12:10:52	2019-11-14 12:10:52	1	Green
Nkuna 11/14/19	2019-11-14	12:10:52.700000	2019-11-14 12:10:52	1	Green
Nkuna 11/14/19	2019-11-14	12:10:53.300000	2019-11-14 12:10:53	1	Green
Nkuna 11/14/19	2019-11-14	12:10:53.900000	2019-11-14 12:10:53	1	Green
Nkuna 11/14/19	2019-11-14	12:10:54.500000	2019-11-14 12:10:54	1	Green
Nkuna 11/14/19	2019-11-14	12:10:55	2019-11-14 12:10:55	1	Green
Nkuna 11/14/19	2019-11-14	12:11:10.900000	2019-11-14 12:11:10	1	Green
Nkuna 11/14/19	2019-11-14	12:11:50.800000	2019-11-14 12:11:50	1	Green
Nkuna 11/14/19	2019-11-14	12:11:56.500000	2019-11-14 12:11:56	1	Green
Nkuna 11/14/19	2019-11-14	12:18:57.700000	2019-11-14 12:18:57	1	Green
Nkuna 11/14/19	2019-11-14	12:18:58.400000	2019-11-14 12:18:58	1	Green
Nkuna 11/14/19	2019-11-14	12:22:20.200000	2019-11-14 12:22:20	1	Green
Nkuna 11/14/19	2019-11-14	12:22:20.800000	2019-11-14 12:22:20	1	Green
Nkuna 11/14/19	2019-11-14	12:22:21.300000	2019-11-14 12:22:21	1	Green
Nkuna 11/14/19	2019-11-14	12:22:21.800000	2019-11-14 12:22:21	1	Green
Nkuna 11/14/19	2019-11-14	12:22:22.300000	2019-11-14 12:22:22	1	Green
Nkuna 11/14/19	2019-11-14	12:22:22.900000	2019-11-14 12:22:22	1	Green
Nkuna 11/14/19	2019-11-14	12:27:46.200000	2019-11-14 12:27:46	1	Green
Nkuna 11/14/19	2019-11-14	12:27:46.700000	2019-11-14 12:27:46	1	Green
Nkuna 11/14/19	2019-11-14	12:27:47.300000	2019-11-14 12:27:47	1	Green
Nkuna 11/14/19	2019-11-14	12:28:32.600000	2019-11-14 12:28:32	1	Green
Nkuna 11/14/19	2019-11-14	12:31:36	2019-11-14 12:31:36	1	Green
Nkuna 11/14/19	2019-11-14	12:31:36.500000	2019-11-14 12:31:36	1	Green
Nkuna 11/14/19	2019-11-14	12:31:37.200000	2019-11-14 12:31:37	1	Green
Nkuna 11/14/19	2019-11-14	12:31:38.300000	2019-11-14 12:31:38	1	Green
Nkuna 11/14/19	2019-11-14	12:32:46.400000	2019-11-14 12:32:46	1	Green
Nkuna 11/14/19	2019-11-14	12:32:47.200000	2019-11-14 12:32:47	1	Green
Nkuna 11/14/19	2019-11-14	12:38:31.600000	2019-11-14 12:38:31	1	Green
Nkuna 11/14/19	2019-11-14	12:38:32.300000	2019-11-14 12:38:32	1	Green
Nkuna 11/14/19	2019-11-14	12:40:53.900000	2019-11-14 12:40:53	1	Green
Nkuna 11/14/19	2019-11-14	12:41:27.800000	2019-11-14 12:41:27	1	Green
Nkuna 11/14/19	2019-11-14	12:41:28.600000	2019-11-14 12:41:28	1	Green
Nkuna 11/14/19	2019-11-14	12:41:29.700000	2019-11-14 12:41:29	1	Green
Nkuna 11/14/19	2019-11-14	12:41:33.600000	2019-11-14 12:41:33	1	Green
Nkuna 11/14/19	2019-11-14	12:41:34.300000	2019-11-14 12:41:34	1	Green
Nkuna 11/14/19	2019-11-14	12:41:51.400000	2019-11-14 12:41:51	1	Green
Nkuna 11/14/19	2019-11-14	12:41:52.300000	2019-11-14 12:41:52	1	Green
Nkuna 11/14/19	2019-11-14	12:42:14.500000	2019-11-14 12:42:14	1	Green
Nkuna 11/14/19	2019-11-14	12:42:15.200000	2019-11-14 12:42:15	1	Green
Nkuna 11/14/19	2019-11-14	12:42:35.200000	2019-11-14 12:42:35	1	Green
Nkuna 11/14/19	2019-11-14	12:46:19.600000	2019-11-14 12:46:19	1	Green
Nkuna 11/14/19	2019-11-14	12:46:20.700000	2019-11-14 12:46:20	1	Green
Nkuna 11/14/19	2019-11-14	12:46:21.400000	2019-11-14 12:46:21	1	Green
Nkuna 11/14/19	2019-11-14	12:46:22.700000	2019-11-14 12:46:22	1	Green
Nkuna 11/14/19	2019-11-14	12:49:51.800000	2019-11-14 12:49:51	1	Green
Nkuna 11/14/19	2019-11-14	12:49:52.400000	2019-11-14 12:49:52	1	Green
Nkuna 11/14/19	2019-11-14	12:49:52.900000	2019-11-14 12:49:52	1	Green
Nkuna 11/14/19	2019-11-14	12:51:03.900000	2019-11-14 12:51:03	1	Green
Nkuna 11/14/19	2019-11-14	12:52:08.900000	2019-11-14 12:52:08	1	Green
Nkuna 11/14/19	2019-11-14	12:54:18.800000	2019-11-14 12:54:18	1	Green
Nkuna 11/14/19	2019-11-14	12:55:43.300000	2019-11-14 12:55:43	1	Green
Nkuna 11/14/19	2019-11-14	12:55:44	2019-11-14 12:55:44	1	Green
Nkuna 11/14/19	2019-11-14	13:04:01.600000	2019-11-14 13:04:01	1	Green
Nkuna 11/14/19	2019-11-14	13:04:02.200000	2019-11-14 13:04:02	1	Green
Nkuna 11/14/19	2019-11-14	13:04:49.500000	2019-11-14 13:04:49	1	Green
Nkuna 11/14/19	2019-11-14	13:04:50.200000	2019-11-14 13:04:50	1	Green
Nkuna 11/14/19	2019-11-14	13:10:14.800000	2019-11-14 13:10:14	1	Green
Nkuna 11/14/19	2019-11-14	13:12:11	2019-11-14 13:12:11	1	Green
Nkuna 11/14/19	2019-11-14	13:13:13	2019-11-14 13:13:13	1	Green
Nkuna 11/14/19	2019-11-14	13:13:13.300000	2019-11-14 13:13:13	1	Green
Nkuna 11/14/19	2019-11-14	13:13:40.500000	2019-11-14 13:13:40	1	Green
Nkuna 11/14/19	2019-11-14	13:14:42.200000	2019-11-14 13:14:42	1	Green
Nkuna 11/14/19	2019-11-14	13:15:20.100000	2019-11-14 13:15:20	1	Green
Nkuna 11/14/19	2019-11-14	13:15:20.600000	2019-11-14 13:15:20	1	Green
Nkuna 11/14/19	2019-11-14	13:15:38.100000	2019-11-14 13:15:38	1	Green
Nkuna 11/14/19	2019-11-14	13:15:52.900000	2019-11-14 13:15:52	1	Green
Nkuna 11/14/19	2019-11-14	13:15:54	2019-11-14 13:15:54	1	Green
Nkuna 11/14/19	2019-11-14	13:15:57.200000	2019-11-14 13:15:57	1	Green
Nkuna 11/14/19	2019-11-14	13:16:22	2019-11-14 13:16:22	1	Green
Nkuna 11/14/19	2019-11-14	13:17:02.200000	2019-11-14 13:17:02	1	Green
Nkuna 11/14/19	2019-11-14	13:17:43.200000	2019-11-14 13:17:43	1	Green
Nkuna 11/14/19	2019-11-14	13:19:05	2019-11-14 13:19:05	1	Green
Nkuna 11/14/19	2019-11-14	13:19:06.300000	2019-11-14 13:19:06	1	Green
Nkuna 11/14/19	2019-11-14	13:19:07.600000	2019-11-14 13:19:07	1	Green
Nkuna 11/14/19	2019-11-14	13:19:08.800000	2019-11-14 13:19:08	1	Green
Nkuna 11/14/19	2019-11-14	13:19:10	2019-11-14 13:19:10	1	Green
Nkuna 11/14/19	2019-11-14	13:19:22.600000	2019-11-14 13:19:22	1	Green
Nkuna 11/14/19	2019-11-14	13:19:40.500000	2019-11-14 13:19:40	1	Green
Nkuna 11/14/19	2019-11-14	13:20:01.200000	2019-11-14 13:20:01	1	Green
Nkuna 11/14/19	2019-11-14	13:20:01.800000	2019-11-14 13:20:01	1	Green
Nkuna 11/14/19	2019-11-14	13:20:02.500000	2019-11-14 13:20:02	1	Green
Nkuna 11/14/19	2019-11-14	13:22:22.500000	2019-11-14 13:22:22	1	Green
Nkuna 11/14/19	2019-11-14	13:22:23.200000	2019-11-14 13:22:23	1	Green
Nkuna 11/14/19	2019-11-14	13:22:23.600000	2019-11-14 13:22:23	1	Green
Nkuna 11/14/19	2019-11-14	13:23:14.700000	2019-11-14 13:23:14	1	Green
Nkuna 11/14/19	2019-11-14	13:23:15.300000	2019-11-14 13:23:15	1	Green
Nkuna 11/14/19	2019-11-14	13:23:35.900000	2019-11-14 13:23:35	1	Green
Nkuna 11/14/19	2019-11-14	13:25:37.400000	2019-11-14 13:25:37	1	Green
Nkuna 11/14/19	2019-11-14	13:28:24.300000	2019-11-14 13:28:24	1	Green
Nkuna 11/14/19	2019-11-14	13:34:06.200000	2019-11-14 13:34:06	1	Green
Nkuna 11/14/19	2019-11-14	13:39:18.200000	2019-11-14 13:39:18	1	Green
Nkuna 11/14/19	2019-11-14	13:46:22.600000	2019-11-14 13:46:22	1	Green
Nkuna 11/14/19	2019-11-14	13:47:14.900000	2019-11-14 13:47:14	1	Green
Nkuna 11/14/19	2019-11-14	13:47:15.200000	2019-11-14 13:47:15	1	Green
Nkuna 11/14/19	2019-11-14	13:47:54.700000	2019-11-14 13:47:54	1	Green
Nkuna 11/14/19	2019-11-14	13:51:29.400000	2019-11-14 13:51:29	1	Green
Nkuna 11/14/19	2019-11-14	13:51:29.900000	2019-11-14 13:51:29	1	Green
Nkuna 11/14/19	2019-11-14	13:51:30.200000	2019-11-14 13:51:30	1	Green
Nkuna 11/14/19	2019-11-14	13:51:58.900000	2019-11-14 13:51:58	1	Green
Nkuna 11/14/19	2019-11-14	13:51:59.300000	2019-11-14 13:51:59	1	Green
Nkuna 11/14/19	2019-11-14	13:52:13.500000	2019-11-14 13:52:13	1	Green
Nkuna 11/14/19	2019-11-14	13:52:14	2019-11-14 13:52:14	1	Green
Nkuna 11/14/19	2019-11-14	13:53:19.900000	2019-11-14 13:53:19	1	Green
Nkuna 11/14/19	2019-11-14	13:53:20.300000	2019-11-14 13:53:20	1	Green
Nkuna 11/14/19	2019-11-14	13:54:25.700000	2019-11-14 13:54:25	1	Green
Nkuna 11/14/19	2019-11-14	13:54:26.400000	2019-11-14 13:54:26	1	Green
Nkuna 11/14/19	2019-11-14	13:54:26.900000	2019-11-14 13:54:26	1	Green
Nkuna 11/14/19	2019-11-14	13:55:19.700000	2019-11-14 13:55:19	1	Green
Nkuna 11/14/19	2019-11-14	13:58:32.500000	2019-11-14 13:58:32	1	Green
Nkuna 11/14/19	2019-11-14	13:58:33.200000	2019-11-14 13:58:33	1	Green
Nkuna 11/14/19	2019-11-14	13:58:34	2019-11-14 13:58:34	1	Green
Nkuna 11/14/19	2019-11-14	14:07:42.700000	2019-11-14 14:07:42	1	Green
Nkuna 11/14/19	2019-11-14	14:07:43.200000	2019-11-14 14:07:43	1	Green
Nkuna 11/14/19	2019-11-14	14:07:43.700000	2019-11-14 14:07:43	1	Green
Nkuna 11/14/19	2019-11-14	14:19:08.900000	2019-11-14 14:19:08	1	Green
Nkuna 11/14/19	2019-11-14	14:19:09.900000	2019-11-14 14:19:09	1	Green
Nkuna 11/14/19	2019-11-14	14:20:50.600000	2019-11-14 14:20:50	1	Green
Nkuna 11/14/19	2019-11-14	14:20:51.100000	2019-11-14 14:20:51	1	Green
Nkuna 11/14/19	2019-11-14	14:20:51.500000	2019-11-14 14:20:51	1	Green
Nkuna 11/14/19	2019-11-14	14:20:52	2019-11-14 14:20:52	1	Green
Nkuna 11/14/19	2019-11-14	14:20:52.500000	2019-11-14 14:20:52	1	Green
Nkuna 11/14/19	2019-11-14	14:20:53.100000	2019-11-14 14:20:53	1	Green
Nkuna 11/14/19	2019-11-14	14:20:53.700000	2019-11-14 14:20:53	1	Green
Nkuna 11/14/19	2019-11-14	14:20:54.300000	2019-11-14 14:20:54	1	Green
Nkuna 11/14/19	2019-11-14	14:20:55	2019-11-14 14:20:55	1	Green
Nkuna 11/14/19	2019-11-14	14:23:19.500000	2019-11-14 14:23:19	1	Green
Nkuna 11/14/19	2019-11-14	14:23:24	2019-11-14 14:23:24	1	Green
Nkuna 11/14/19	2019-11-14	14:23:24.500000	2019-11-14 14:23:24	1	Green
Nkuna 11/14/19	2019-11-14	14:23:24.800000	2019-11-14 14:23:24	1	Green
Nkuna 11/14/19	2019-11-14	14:28:43.800000	2019-11-14 14:28:43	1	Green
Nkuna 11/14/19	2019-11-14	14:28:44.300000	2019-11-14 14:28:44	1	Green
Nkuna 11/14/19	2019-11-14	14:28:44.900000	2019-11-14 14:28:44	1	Green
Nkuna 11/14/19	2019-11-14	14:28:45.400000	2019-11-14 14:28:45	1	Green
Nkuna 11/14/19	2019-11-14	14:28:45.800000	2019-11-14 14:28:45	1	Green
Nkuna 11/14/19	2019-11-14	14:34:16.400000	2019-11-14 14:34:16	1	Green
Nkuna 11/14/19	2019-11-14	14:34:20.800000	2019-11-14 14:34:20	1	Green
Nkuna 11/14/19	2019-11-14	14:37:19.600000	2019-11-14 14:37:19	1	Green
Nkuna 11/14/19	2019-11-14	14:37:20.100000	2019-11-14 14:37:20	1	Green
Nkuna 11/14/19	2019-11-14	14:37:20.600000	2019-11-14 14:37:20	1	Green
Nkuna 11/14/19	2019-11-14	14:38:14.400000	2019-11-14 14:38:14	1	Green
Nkuna 11/14/19	2019-11-14	14:38:14.900000	2019-11-14 14:38:14	1	Green
Nkuna 11/14/19	2019-11-14	14:38:15.300000	2019-11-14 14:38:15	1	Green
Nkuna 11/14/19	2019-11-14	14:47:29	2019-11-14 14:47:29	1	Green
Nkuna 11/14/19	2019-11-14	14:47:29.500000	2019-11-14 14:47:29	1	Green
Nkuna 11/14/19	2019-11-14	14:47:29.900000	2019-11-14 14:47:29	1	Green
Nkuna 11/14/19	2019-11-14	14:47:30.800000	2019-11-14 14:47:30	1	Green
Nkuna 11/14/19	2019-11-14	14:47:31.100000	2019-11-14 14:47:31	1	Green
Nkuna 11/14/19	2019-11-14	14:57:11.100000	2019-11-14 14:57:11	1	Green
Nkuna 11/14/19	2019-11-14	14:57:11.600000	2019-11-14 14:57:11	1	Green
Nkuna 11/14/19	2019-11-14	14:57:12	2019-11-14 14:57:12	1	Green
Nkuna 11/14/19	2019-11-14	14:57:12.400000	2019-11-14 14:57:12	1	Green
Nkuna 11/14/19	2019-11-14	14:58:13.500000	2019-11-14 14:58:13	1	Green
Nkuna 11/14/19	2019-11-14	15:03:51.900000	2019-11-14 15:03:51	1	Green
Nkuna 11/14/19	2019-11-14	15:04:13.500000	2019-11-14 15:04:13	1	Green
Nkuna 11/14/19	2019-11-14	15:06:40.500000	2019-11-14 15:06:40	1	Green
Nkuna 11/14/19	2019-11-14	15:06:41.100000	2019-11-14 15:06:41	1	Green
Nkuna 11/14/19	2019-11-14	15:06:41.700000	2019-11-14 15:06:41	1	Green
Nkuna 11/14/19	2019-11-14	15:06:42.400000	2019-11-14 15:06:42	1	Green
Nkuna 11/14/19	2019-11-14	15:06:43	2019-11-14 15:06:43	1	Green
Nkuna 11/14/19	2019-11-14	15:06:43.500000	2019-11-14 15:06:43	1	Green
Nkuna 11/14/19	2019-11-14	15:06:44.200000	2019-11-14 15:06:44	1	Green
Nkuna 11/14/19	2019-11-14	15:08:55.900000	2019-11-14 15:08:55	1	Green
Nkuna 11/14/19	2019-11-14	15:10:12.400000	2019-11-14 15:10:12	1	Green
Nkuna 11/14/19	2019-11-14	15:11:21	2019-11-14 15:11:21	1	Green
Nkuna 11/14/19	2019-11-14	15:12:00.100000	2019-11-14 15:12:00	1	Green
Nkuna 11/14/19	2019-11-14	15:12:01.100000	2019-11-14 15:12:01	1	Green
Nkuna 11/14/19	2019-11-14	15:12:02	2019-11-14 15:12:02	1	Green
Nkuna 11/14/19	2019-11-14	15:12:02.900000	2019-11-14 15:12:02	1	Green
Nkuna 11/14/19	2019-11-14	15:16:09.700000	2019-11-14 15:16:09	1	Green
Nkuna 11/14/19	2019-11-14	15:21:27.900000	2019-11-14 15:21:27	1	Green
Nkuna 11/14/19	2019-11-14	15:22:01.700000	2019-11-14 15:22:01	1	Green
Nkuna 11/14/19	2019-11-14	15:24:18.200000	2019-11-14 15:24:18	1	Green
Nkuna 11/14/19	2019-11-14	15:26:36.100000	2019-11-14 15:26:36	1	Green
Nkuna 11/14/19	2019-11-14	15:38:40.600000	2019-11-14 15:38:40	1	Green
Nkuna 11/14/19	2019-11-14	15:42:16.200000	2019-11-14 15:42:16	1	Green
Nkuna 11/14/19	2019-11-14	15:43:44.800000	2019-11-14 15:43:44	1	Green
Nkuna 11/14/19	2019-11-14	15:43:46.200000	2019-11-14 15:43:46	1	Green
Nkuna 11/14/19	2019-11-14	15:43:48	2019-11-14 15:43:48	1	Green
Nkuna 11/14/19	2019-11-14	15:45:41.400000	2019-11-14 15:45:41	1	Green
Nkuna 11/14/19	2019-11-14	15:46:12.800000	2019-11-14 15:46:12	1	Green
Nkuna 11/14/19	2019-11-14	15:49:39.600000	2019-11-14 15:49:39	1	Green
Nkuna 11/14/19	2019-11-14	15:51:47.200000	2019-11-14 15:51:47	1	Green
Nkuna 11/14/19	2019-11-14	15:51:48.100000	2019-11-14 15:51:48	1	Green
Nkuna 11/14/19	2019-11-14	16:00:25.100000	2019-11-14 16:00:25	1	Green
Nkuna 11/14/19	2019-11-14	16:06:55	2019-11-14 16:06:55	1	Green
Nkuna 11/14/19	2019-11-14	16:13:31.500000	2019-11-14 16:13:31	1	Green
Nkuna 11/14/19	2019-11-14	16:13:32	2019-11-14 16:13:32	1	Green
Nkuna 11/14/19	2019-11-14	16:15:59.500000	2019-11-14 16:15:59	1	Green
Nkuna 11/14/19	2019-11-14	16:16:00	2019-11-14 16:16:00	1	Green
Nkuna 11/14/19	2019-11-14	16:16:00.500000	2019-11-14 16:16:00	1	Green
Nkuna 11/14/19	2019-11-14	16:16:01	2019-11-14 16:16:01	1	Green
Nkuna 11/14/19	2019-11-14	16:16:01.600000	2019-11-14 16:16:01	1	Green
Nkuna 11/14/19	2019-11-14	16:18:07.300000	2019-11-14 16:18:07	1	Green
Nkuna 11/14/19	2019-11-14	16:25:40.400000	2019-11-14 16:25:40	1	Green
Nkuna 11/14/19	2019-11-14	16:27:09	2019-11-14 16:27:09	1	Green
Nkuna 11/14/19	2019-11-14	16:27:09.500000	2019-11-14 16:27:09	1	Green
Nkuna 11/14/19	2019-11-14	16:28:30.500000	2019-11-14 16:28:30	1	Green
Nkuna 11/14/19	2019-11-14	16:28:31	2019-11-14 16:28:31	1	Green
Nkuna 11/14/19	2019-11-14	16:30:58.900000	2019-11-14 16:30:58	1	Green
Nkuna 11/14/19	2019-11-14	16:33:06	2019-11-14 16:33:06	1	Green
Nkuna 11/14/19	2019-11-14	16:37:06.900000	2019-11-14 16:37:06	1	Green
Nkuna 11/14/19	2019-11-14	16:37:06.900000	2019-11-14 16:37:06	1	Green
Nkuna 11/14/19	2019-11-14	16:40:23.400000	2019-11-14 16:40:23	1	Green
Nkuna 11/14/19	2019-11-14	16:40:23.900000	2019-11-14 16:40:23	1	Green
Nkuna 11/14/19	2019-11-14	16:49:08.100000	2019-11-14 16:49:08	1	Green
Nkuna 11/14/19	2019-11-14	16:49:08.600000	2019-11-14 16:49:08	1	Green
Nkuna 11/14/19	2019-11-14	16:51:06.400000	2019-11-14 16:51:06	1	Green
Nkuna 11/14/19	2019-11-14	16:57:49.300000	2019-11-14 16:57:49	1	Green
Nkuna 11/14/19	2019-11-14	16:57:52.800000	2019-11-14 16:57:52	1	Green
Nkuna 11/14/19	2019-11-14	16:59:04.400000	2019-11-14 16:59:04	1	Green
Nkuna 11/14/19	2019-11-14	17:00:50.700000	2019-11-14 17:00:50	1	Green
Nkuna 11/15/19	2019-11-15	06:43:05.100000	2019-11-15 06:43:05	1	Black
Nkuna 11/15/19	2019-11-15	06:43:06	2019-11-15 06:43:06	1	Black
Nkuna 11/15/19	2019-11-15	06:43:07	2019-11-15 06:43:07	1	Black
Nkuna 11/15/19	2019-11-15	06:43:08	2019-11-15 06:43:08	1	Black
Nkuna 11/15/19	2019-11-15	06:43:09.900000	2019-11-15 06:43:09	1	Black
Nkuna 11/15/19	2019-11-15	06:43:10.700000	2019-11-15 06:43:10	1	Black
Nkuna 11/15/19	2019-11-15	06:43:42.200000	2019-11-15 06:43:42	1	Black
Nkuna 11/15/19	2019-11-15	06:43:43	2019-11-15 06:43:43	1	Black
Nkuna 11/15/19	2019-11-15	06:43:43.800000	2019-11-15 06:43:43	1	Black
Nkuna 11/15/19	2019-11-15	06:43:44.600000	2019-11-15 06:43:44	1	Black
Nkuna 11/15/19	2019-11-15	06:43:45.400000	2019-11-15 06:43:45	1	Black
Nkuna 11/15/19	2019-11-15	06:43:46.100000	2019-11-15 06:43:46	1	Black
Nkuna 11/15/19	2019-11-15	06:43:47	2019-11-15 06:43:47	1	Black
Nkuna 11/15/19	2019-11-15	06:43:47.700000	2019-11-15 06:43:47	1	Black
Nkuna 11/15/19	2019-11-15	06:43:48.400000	2019-11-15 06:43:48	1	Black
Nkuna 11/15/19	2019-11-15	06:44:49.500000	2019-11-15 06:44:49	1	Black
Nkuna 11/15/19	2019-11-15	06:44:50.200000	2019-11-15 06:44:50	1	Black
Nkuna 11/15/19	2019-11-15	06:46:25	2019-11-15 06:46:25	1	Black
Nkuna 11/15/19	2019-11-15	06:46:26.200000	2019-11-15 06:46:26	1	Black
Nkuna 11/15/19	2019-11-15	06:47:34.900000	2019-11-15 06:47:34	1	Black
Nkuna 11/15/19	2019-11-15	06:51:41.300000	2019-11-15 06:51:41	1	Black
Nkuna 11/15/19	2019-11-15	06:51:42.300000	2019-11-15 06:51:42	1	Black
Nkuna 11/15/19	2019-11-15	06:51:43.300000	2019-11-15 06:51:43	1	Black
Nkuna 11/15/19	2019-11-15	06:51:44.200000	2019-11-15 06:51:44	1	Black
Nkuna 11/15/19	2019-11-15	06:51:45.100000	2019-11-15 06:51:45	1	Black
Nkuna 11/15/19	2019-11-15	06:51:46	2019-11-15 06:51:46	1	Black
Nkuna 11/15/19	2019-11-15	06:52:07.100000	2019-11-15 06:52:07	1	Black
Nkuna 11/15/19	2019-11-15	06:53:52.100000	2019-11-15 06:53:52	1	Black
Nkuna 11/15/19	2019-11-15	06:55:44	2019-11-15 06:55:44	1	Black
Nkuna 11/15/19	2019-11-15	06:58:37	2019-11-15 06:58:37	1	Black
Nkuna 11/15/19	2019-11-15	07:00:16.900000	2019-11-15 07:00:16	1	Black
Nkuna 11/15/19	2019-11-15	07:00:17.600000	2019-11-15 07:00:17	1	Black
Nkuna 11/15/19	2019-11-15	07:00:18.200000	2019-11-15 07:00:18	1	Black
Nkuna 11/15/19	2019-11-15	07:00:18.900000	2019-11-15 07:00:18	1	Black
Nkuna 11/15/19	2019-11-15	07:00:19.500000	2019-11-15 07:00:19	1	Black
Nkuna 11/15/19	2019-11-15	07:00:20.100000	2019-11-15 07:00:20	1	Black
Nkuna 11/15/19	2019-11-15	07:00:20.700000	2019-11-15 07:00:20	1	Black
Nkuna 11/15/19	2019-11-15	07:01:58.400000	2019-11-15 07:01:58	1	Black
Nkuna 11/15/19	2019-11-15	07:01:59.100000	2019-11-15 07:01:59	1	Black
Nkuna 11/15/19	2019-11-15	07:01:59.800000	2019-11-15 07:01:59	1	Black
Nkuna 11/15/19	2019-11-15	07:02:00.500000	2019-11-15 07:02:00	1	Black
Nkuna 11/15/19	2019-11-15	07:02:01.100000	2019-11-15 07:02:01	1	Black
Nkuna 11/15/19	2019-11-15	07:03:31.400000	2019-11-15 07:03:31	1	Black
Nkuna 11/15/19	2019-11-15	07:03:32.200000	2019-11-15 07:03:32	1	Black
Nkuna 11/15/19	2019-11-15	07:03:33	2019-11-15 07:03:33	1	Black
Nkuna 11/15/19	2019-11-15	07:03:33.800000	2019-11-15 07:03:33	1	Black
Nkuna 11/15/19	2019-11-15	07:04:10.800000	2019-11-15 07:04:10	1	Black
Nkuna 11/15/19	2019-11-15	07:04:11.600000	2019-11-15 07:04:11	1	Black
Nkuna 11/15/19	2019-11-15	07:04:12.400000	2019-11-15 07:04:12	1	Black
Nkuna 11/15/19	2019-11-15	07:04:13.100000	2019-11-15 07:04:13	1	Black
Nkuna 11/15/19	2019-11-15	07:04:13.800000	2019-11-15 07:04:13	1	Black
Nkuna 11/15/19	2019-11-15	07:04:14.500000	2019-11-15 07:04:14	1	Black
Nkuna 11/15/19	2019-11-15	07:04:15.100000	2019-11-15 07:04:15	1	Black
Nkuna 11/15/19	2019-11-15	07:05:01.300000	2019-11-15 07:05:01	1	Black
Nkuna 11/15/19	2019-11-15	07:08:35.400000	2019-11-15 07:08:35	1	Black
Nkuna 11/15/19	2019-11-15	07:08:36.100000	2019-11-15 07:08:36	1	Black
Nkuna 11/15/19	2019-11-15	07:08:36.900000	2019-11-15 07:08:36	1	Black
Nkuna 11/15/19	2019-11-15	07:08:37.600000	2019-11-15 07:08:37	1	Black
Nkuna 11/15/19	2019-11-15	07:08:38.300000	2019-11-15 07:08:38	1	Black
Nkuna 11/15/19	2019-11-15	07:08:38.900000	2019-11-15 07:08:38	1	Black
Nkuna 11/15/19	2019-11-15	07:08:39.500000	2019-11-15 07:08:39	1	Black
Nkuna 11/15/19	2019-11-15	07:09:27.100000	2019-11-15 07:09:27	1	Black
Nkuna 11/15/19	2019-11-15	07:09:27.600000	2019-11-15 07:09:27	1	Black
Nkuna 11/15/19	2019-11-15	07:10:52	2019-11-15 07:10:52	1	Black
Nkuna 11/15/19	2019-11-15	07:10:52.400000	2019-11-15 07:10:52	1	Black
Nkuna 11/15/19	2019-11-15	07:10:52.900000	2019-11-15 07:10:52	1	Black
Nkuna 11/15/19	2019-11-15	07:10:53.400000	2019-11-15 07:10:53	1	Black
Nkuna 11/15/19	2019-11-15	07:11:43.500000	2019-11-15 07:11:43	1	Black
Nkuna 11/15/19	2019-11-15	07:11:44.200000	2019-11-15 07:11:44	1	Black
Nkuna 11/15/19	2019-11-15	07:11:44.800000	2019-11-15 07:11:44	1	Black
Nkuna 11/15/19	2019-11-15	07:11:45.400000	2019-11-15 07:11:45	1	Black
Nkuna 11/15/19	2019-11-15	07:11:46	2019-11-15 07:11:46	1	Black
Nkuna 11/15/19	2019-11-15	07:11:46.600000	2019-11-15 07:11:46	1	Black
Nkuna 11/15/19	2019-11-15	07:11:47.200000	2019-11-15 07:11:47	1	Black
Nkuna 11/15/19	2019-11-15	07:11:47.800000	2019-11-15 07:11:47	1	Black
Nkuna 11/15/19	2019-11-15	07:11:48.400000	2019-11-15 07:11:48	1	Black
Nkuna 11/15/19	2019-11-15	07:11:48.900000	2019-11-15 07:11:48	1	Black
Nkuna 11/15/19	2019-11-15	07:11:49.500000	2019-11-15 07:11:49	1	Black
Nkuna 11/15/19	2019-11-15	07:11:50.100000	2019-11-15 07:11:50	1	Black
Nkuna 11/15/19	2019-11-15	07:12:47.100000	2019-11-15 07:12:47	1	Black
Nkuna 11/15/19	2019-11-15	07:14:41.600000	2019-11-15 07:14:41	1	Black
Nkuna 11/15/19	2019-11-15	07:14:42	2019-11-15 07:14:42	1	Black
Nkuna 11/15/19	2019-11-15	07:14:42.400000	2019-11-15 07:14:42	1	Black
Nkuna 11/15/19	2019-11-15	07:14:42.800000	2019-11-15 07:14:42	1	Black
Nkuna 11/15/19	2019-11-15	07:14:43.200000	2019-11-15 07:14:43	1	Black
Nkuna 11/15/19	2019-11-15	07:14:43.500000	2019-11-15 07:14:43	1	Black
Nkuna 11/15/19	2019-11-15	07:14:44.200000	2019-11-15 07:14:44	1	Black
Nkuna 11/15/19	2019-11-15	07:14:44.600000	2019-11-15 07:14:44	1	Black
Nkuna 11/15/19	2019-11-15	07:15:05.100000	2019-11-15 07:15:05	1	Black
Nkuna 11/15/19	2019-11-15	07:19:27.600000	2019-11-15 07:19:27	1	Black
Nkuna 11/15/19	2019-11-15	07:19:28	2019-11-15 07:19:28	1	Black
Nkuna 11/15/19	2019-11-15	07:19:28.500000	2019-11-15 07:19:28	1	Black
Nkuna 11/15/19	2019-11-15	07:19:28.900000	2019-11-15 07:19:28	1	Black
Nkuna 11/15/19	2019-11-15	07:19:29.300000	2019-11-15 07:19:29	1	Black
Nkuna 11/15/19	2019-11-15	07:19:29.700000	2019-11-15 07:19:29	1	Black
Nkuna 11/15/19	2019-11-15	07:19:30.200000	2019-11-15 07:19:30	1	Black
Nkuna 11/15/19	2019-11-15	07:19:30.600000	2019-11-15 07:19:30	1	Black
Nkuna 11/15/19	2019-11-15	07:19:31	2019-11-15 07:19:31	1	Black
Nkuna 11/15/19	2019-11-15	07:19:31.400000	2019-11-15 07:19:31	1	Black
Nkuna 11/15/19	2019-11-15	07:19:31.900000	2019-11-15 07:19:31	1	Black
Nkuna 11/15/19	2019-11-15	07:19:32.300000	2019-11-15 07:19:32	1	Black
Nkuna 11/15/19	2019-11-15	07:19:32.700000	2019-11-15 07:19:32	1	Black
Nkuna 11/15/19	2019-11-15	07:19:33.100000	2019-11-15 07:19:33	1	Black
Nkuna 11/15/19	2019-11-15	07:19:33.600000	2019-11-15 07:19:33	1	Black
Nkuna 11/15/19	2019-11-15	07:19:34	2019-11-15 07:19:34	1	Black
Nkuna 11/15/19	2019-11-15	07:19:34.400000	2019-11-15 07:19:34	1	Black
Nkuna 11/15/19	2019-11-15	07:19:34.800000	2019-11-15 07:19:34	1	Black
Nkuna 11/15/19	2019-11-15	07:19:35.300000	2019-11-15 07:19:35	1	Black
Nkuna 11/15/19	2019-11-15	07:19:35.700000	2019-11-15 07:19:35	1	Black
Nkuna 11/15/19	2019-11-15	07:19:36.100000	2019-11-15 07:19:36	1	Black
Nkuna 11/15/19	2019-11-15	07:19:36.600000	2019-11-15 07:19:36	1	Black
Nkuna 11/15/19	2019-11-15	07:19:37	2019-11-15 07:19:37	1	Black
Nkuna 11/15/19	2019-11-15	07:19:37.500000	2019-11-15 07:19:37	1	Black
Nkuna 11/15/19	2019-11-15	07:19:37.900000	2019-11-15 07:19:37	1	Black
Nkuna 11/15/19	2019-11-15	07:19:38.300000	2019-11-15 07:19:38	1	Black
Nkuna 11/15/19	2019-11-15	07:19:38.800000	2019-11-15 07:19:38	1	Black
Nkuna 11/15/19	2019-11-15	07:23:00.600000	2019-11-15 07:23:00	1	Black
Nkuna 11/15/19	2019-11-15	07:23:01.200000	2019-11-15 07:23:01	1	Black
Nkuna 11/15/19	2019-11-15	07:23:01.800000	2019-11-15 07:23:01	1	Black
Nkuna 11/15/19	2019-11-15	07:23:02.300000	2019-11-15 07:23:02	1	Black
Nkuna 11/15/19	2019-11-15	07:23:02.800000	2019-11-15 07:23:02	1	Black
Nkuna 11/15/19	2019-11-15	07:23:03.300000	2019-11-15 07:23:03	1	Black
Nkuna 11/15/19	2019-11-15	07:23:03.800000	2019-11-15 07:23:03	1	Black
Nkuna 11/15/19	2019-11-15	07:23:04.400000	2019-11-15 07:23:04	1	Black
Nkuna 11/15/19	2019-11-15	07:23:04.800000	2019-11-15 07:23:04	1	Black
Nkuna 11/15/19	2019-11-15	07:23:18.900000	2019-11-15 07:23:18	1	Black
Nkuna 11/15/19	2019-11-15	07:24:29.800000	2019-11-15 07:24:29	1	Black
Nkuna 11/15/19	2019-11-15	07:24:30.300000	2019-11-15 07:24:30	1	Black
Nkuna 11/15/19	2019-11-15	07:24:30.900000	2019-11-15 07:24:30	1	Black
Nkuna 11/15/19	2019-11-15	07:24:31.400000	2019-11-15 07:24:31	1	Black
Nkuna 11/15/19	2019-11-15	07:26:36.100000	2019-11-15 07:26:36	1	Black
Nkuna 11/15/19	2019-11-15	07:26:43.900000	2019-11-15 07:26:43	1	Black
Nkuna 11/15/19	2019-11-15	07:29:15	2019-11-15 07:29:15	1	Black
Nkuna 11/15/19	2019-11-15	07:29:15.500000	2019-11-15 07:29:15	1	Black
Nkuna 11/15/19	2019-11-15	07:29:16	2019-11-15 07:29:16	1	Black
Nkuna 11/15/19	2019-11-15	07:29:16.500000	2019-11-15 07:29:16	1	Black
Nkuna 11/15/19	2019-11-15	07:29:17.300000	2019-11-15 07:29:17	1	Black
Nkuna 11/15/19	2019-11-15	07:31:10	2019-11-15 07:31:10	1	Black
Nkuna 11/15/19	2019-11-15	07:32:51.500000	2019-11-15 07:32:51	1	Black
Nkuna 11/15/19	2019-11-15	07:32:52	2019-11-15 07:32:52	1	Black
Nkuna 11/15/19	2019-11-15	07:32:52.500000	2019-11-15 07:32:52	1	Black
Nkuna 11/15/19	2019-11-15	07:32:53	2019-11-15 07:32:53	1	Black
Nkuna 11/15/19	2019-11-15	07:33:05.800000	2019-11-15 07:33:05	1	Black
Nkuna 11/15/19	2019-11-15	07:33:22.900000	2019-11-15 07:33:22	1	Black
Nkuna 11/15/19	2019-11-15	07:33:24	2019-11-15 07:33:24	1	Black
Nkuna 11/15/19	2019-11-15	07:38:40.900000	2019-11-15 07:38:40	1	Black
Nkuna 11/15/19	2019-11-15	07:38:41.500000	2019-11-15 07:38:41	1	Black
Nkuna 11/15/19	2019-11-15	07:41:13.200000	2019-11-15 07:41:13	1	Black
Nkuna 11/15/19	2019-11-15	07:41:13.800000	2019-11-15 07:41:13	1	Black
Nkuna 11/15/19	2019-11-15	07:41:14.300000	2019-11-15 07:41:14	1	Black
Nkuna 11/15/19	2019-11-15	07:42:18.500000	2019-11-15 07:42:18	1	Black
Nkuna 11/15/19	2019-11-15	07:42:19.200000	2019-11-15 07:42:19	1	Black
Nkuna 11/15/19	2019-11-15	07:52:38	2019-11-15 07:52:38	1	Black
Nkuna 11/15/19	2019-11-15	07:52:38.800000	2019-11-15 07:52:38	1	Black
Nkuna 11/15/19	2019-11-15	07:53:37.800000	2019-11-15 07:53:37	1	Black
Nkuna 11/15/19	2019-11-15	07:53:38.700000	2019-11-15 07:53:38	1	Black
Nkuna 11/15/19	2019-11-15	07:56:52.600000	2019-11-15 07:56:52	1	Black
Nkuna 11/15/19	2019-11-15	07:56:53.400000	2019-11-15 07:56:53	1	Black
Nkuna 11/15/19	2019-11-15	07:56:54.100000	2019-11-15 07:56:54	1	Black
Nkuna 11/15/19	2019-11-15	07:56:54.800000	2019-11-15 07:56:54	1	Black
Nkuna 11/15/19	2019-11-15	08:00:12.800000	2019-11-15 08:00:12	1	Black
Nkuna 11/15/19	2019-11-15	08:01:01.500000	2019-11-15 08:01:01	1	Black
Nkuna 11/15/19	2019-11-15	08:03:57.200000	2019-11-15 08:03:57	1	Black
Nkuna 11/15/19	2019-11-15	08:04:33	2019-11-15 08:04:33	1	Black
Nkuna 11/15/19	2019-11-15	08:08:29.400000	2019-11-15 08:08:29	1	Black
Nkuna 11/15/19	2019-11-15	08:08:30.300000	2019-11-15 08:08:30	1	Black
Nkuna 11/15/19	2019-11-15	08:08:31.300000	2019-11-15 08:08:31	1	Black
Nkuna 11/15/19	2019-11-15	08:08:32.100000	2019-11-15 08:08:32	1	Black
Nkuna 11/15/19	2019-11-15	08:08:33	2019-11-15 08:08:33	1	Black
Nkuna 11/15/19	2019-11-15	08:08:33.800000	2019-11-15 08:08:33	1	Black
Nkuna 11/15/19	2019-11-15	08:08:34.900000	2019-11-15 08:08:34	1	Black
Nkuna 11/15/19	2019-11-15	08:12:34.700000	2019-11-15 08:12:34	1	Black
Nkuna 11/15/19	2019-11-15	08:15:43.300000	2019-11-15 08:15:43	1	Black
Nkuna 11/15/19	2019-11-15	08:17:02.400000	2019-11-15 08:17:02	1	Black
Nkuna 11/15/19	2019-11-15	08:17:03.200000	2019-11-15 08:17:03	1	Black
Nkuna 11/15/19	2019-11-15	08:17:11.100000	2019-11-15 08:17:11	1	Black
Nkuna 11/15/19	2019-11-15	08:19:17.300000	2019-11-15 08:19:17	1	Black
Nkuna 11/15/19	2019-11-15	08:20:11.300000	2019-11-15 08:20:11	1	Black
Nkuna 11/15/19	2019-11-15	08:21:55.400000	2019-11-15 08:21:55	1	Black
Nkuna 11/15/19	2019-11-15	08:24:57	2019-11-15 08:24:57	1	Black
Nkuna 11/15/19	2019-11-15	08:24:57.800000	2019-11-15 08:24:57	1	Black
Nkuna 11/15/19	2019-11-15	08:27:33.700000	2019-11-15 08:27:33	1	Black
Nkuna 11/15/19	2019-11-15	08:27:34.500000	2019-11-15 08:27:34	1	Black
Nkuna 11/15/19	2019-11-15	08:30:50.200000	2019-11-15 08:30:50	1	Black
Nkuna 11/15/19	2019-11-15	08:30:51	2019-11-15 08:30:51	1	Black
Nkuna 11/15/19	2019-11-15	08:30:51.700000	2019-11-15 08:30:51	1	Black
Nkuna 11/15/19	2019-11-15	08:30:52.500000	2019-11-15 08:30:52	1	Black
Nkuna 11/15/19	2019-11-15	08:30:53.200000	2019-11-15 08:30:53	1	Black
Nkuna 11/15/19	2019-11-15	08:30:53.900000	2019-11-15 08:30:53	1	Black
Nkuna 11/15/19	2019-11-15	08:31:16	2019-11-15 08:31:16	1	Black
Nkuna 11/15/19	2019-11-15	08:38:08.900000	2019-11-15 08:38:08	1	Black
Nkuna 11/15/19	2019-11-15	08:38:09.600000	2019-11-15 08:38:09	1	Black
Nkuna 11/15/19	2019-11-15	08:41:51.500000	2019-11-15 08:41:51	1	Black
Nkuna 11/15/19	2019-11-15	08:43:15	2019-11-15 08:43:15	1	Black
Nkuna 11/15/19	2019-11-15	08:43:45.600000	2019-11-15 08:43:45	1	Black
Nkuna 11/15/19	2019-11-15	08:43:46.200000	2019-11-15 08:43:46	1	Black
Nkuna 11/15/19	2019-11-15	08:43:46.700000	2019-11-15 08:43:46	1	Black
Nkuna 11/15/19	2019-11-15	08:45:54	2019-11-15 08:45:54	1	Black
Nkuna 11/15/19	2019-11-15	08:45:54.900000	2019-11-15 08:45:54	1	Black
Nkuna 11/15/19	2019-11-15	08:45:55.800000	2019-11-15 08:45:55	1	Black
Nkuna 11/15/19	2019-11-15	08:45:56.500000	2019-11-15 08:45:56	1	Black
Nkuna 11/15/19	2019-11-15	08:46:55.100000	2019-11-15 08:46:55	1	Black
Nkuna 11/15/19	2019-11-15	08:47:20.200000	2019-11-15 08:47:20	1	Black
Nkuna 11/15/19	2019-11-15	08:53:09.300000	2019-11-15 08:53:09	1	Black
Nkuna 11/15/19	2019-11-15	08:53:10.200000	2019-11-15 08:53:10	1	Black
Nkuna 11/15/19	2019-11-15	08:53:11.100000	2019-11-15 08:53:11	1	Black
Nkuna 11/15/19	2019-11-15	08:53:11.900000	2019-11-15 08:53:11	1	Black
Nkuna 11/15/19	2019-11-15	08:53:30.700000	2019-11-15 08:53:30	1	Black
Nkuna 11/15/19	2019-11-15	08:54:37.700000	2019-11-15 08:54:37	1	Black
Nkuna 11/15/19	2019-11-15	08:54:38.500000	2019-11-15 08:54:38	1	Black
Nkuna 11/15/19	2019-11-15	08:54:39.400000	2019-11-15 08:54:39	1	Black
Nkuna 11/15/19	2019-11-15	08:54:40.100000	2019-11-15 08:54:40	1	Black
Nkuna 11/15/19	2019-11-15	08:54:41	2019-11-15 08:54:41	1	Black
Nkuna 11/15/19	2019-11-15	08:56:33	2019-11-15 08:56:33	1	Black
Nkuna 11/15/19	2019-11-15	08:56:33.600000	2019-11-15 08:56:33	1	Black
Nkuna 11/15/19	2019-11-15	08:57:41.300000	2019-11-15 08:57:41	1	Black
Nkuna 11/15/19	2019-11-15	08:59:57.400000	2019-11-15 08:59:57	1	Black
Nkuna 11/15/19	2019-11-15	09:00:08	2019-11-15 09:00:08	1	Black
Nkuna 11/15/19	2019-11-15	09:00:55.500000	2019-11-15 09:00:55	1	Black
Nkuna 11/15/19	2019-11-15	09:01:21.600000	2019-11-15 09:01:21	1	Black
Nkuna 11/15/19	2019-11-15	09:01:22.600000	2019-11-15 09:01:22	1	Black
Nkuna 11/15/19	2019-11-15	09:01:24.300000	2019-11-15 09:01:24	1	Black
Nkuna 11/15/19	2019-11-15	09:01:25.200000	2019-11-15 09:01:25	1	Black
Nkuna 11/15/19	2019-11-15	09:01:26	2019-11-15 09:01:26	1	Black
Nkuna 11/15/19	2019-11-15	09:05:53.200000	2019-11-15 09:05:53	1	Black
Nkuna 11/15/19	2019-11-15	09:08:08	2019-11-15 09:08:08	1	Black
Nkuna 11/15/19	2019-11-15	09:08:20.200000	2019-11-15 09:08:20	1	Black
Nkuna 11/15/19	2019-11-15	09:20:01.700000	2019-11-15 09:20:01	1	Black
Nkuna 11/15/19	2019-11-15	09:20:02.400000	2019-11-15 09:20:02	1	Black
Nkuna 11/15/19	2019-11-15	09:21:22.100000	2019-11-15 09:21:22	1	Black
Nkuna 11/15/19	2019-11-15	09:21:22.900000	2019-11-15 09:21:22	1	Black
Nkuna 11/15/19	2019-11-15	09:23:09.200000	2019-11-15 09:23:09	1	Black
Nkuna 11/15/19	2019-11-15	09:23:09.800000	2019-11-15 09:23:09	1	Black
Nkuna 11/15/19	2019-11-15	09:24:37.500000	2019-11-15 09:24:37	1	Black
Nkuna 11/15/19	2019-11-15	09:24:38.300000	2019-11-15 09:24:38	1	Black
Nkuna 11/15/19	2019-11-15	09:25:06.100000	2019-11-15 09:25:06	1	Black
Nkuna 11/15/19	2019-11-15	09:25:06.900000	2019-11-15 09:25:06	1	Black
Nkuna 11/15/19	2019-11-15	09:29:04.900000	2019-11-15 09:29:04	1	Black
Nkuna 11/15/19	2019-11-15	09:29:48.200000	2019-11-15 09:29:48	1	Black
Nkuna 11/15/19	2019-11-15	09:33:22.200000	2019-11-15 09:33:22	1	Black
Nkuna 11/15/19	2019-11-15	09:35:35.800000	2019-11-15 09:35:35	1	Black
Nkuna 11/15/19	2019-11-15	09:35:36.600000	2019-11-15 09:35:36	1	Black
Nkuna 11/15/19	2019-11-15	09:35:37.400000	2019-11-15 09:35:37	1	Black
Nkuna 11/15/19	2019-11-15	09:35:38.100000	2019-11-15 09:35:38	1	Black
Nkuna 11/15/19	2019-11-15	09:35:38.800000	2019-11-15 09:35:38	1	Black
Nkuna 11/15/19	2019-11-15	09:37:27.200000	2019-11-15 09:37:27	1	Black
Nkuna 11/15/19	2019-11-15	09:37:27.800000	2019-11-15 09:37:27	1	Black
Nkuna 11/15/19	2019-11-15	09:37:28.500000	2019-11-15 09:37:28	1	Black
Nkuna 11/15/19	2019-11-15	09:48:14.600000	2019-11-15 09:48:14	1	Black
Nkuna 11/15/19	2019-11-15	09:56:25.900000	2019-11-15 09:56:25	1	Black
Nkuna 11/15/19	2019-11-15	09:59:11.400000	2019-11-15 09:59:11	1	Black
Nkuna 11/15/19	2019-11-15	10:03:58.800000	2019-11-15 10:03:58	1	Black
Nkuna 11/15/19	2019-11-15	10:07:21.500000	2019-11-15 10:07:21	1	Black
Nkuna 11/15/19	2019-11-15	10:07:22.400000	2019-11-15 10:07:22	1	Black
Nkuna 11/15/19	2019-11-15	10:07:23.200000	2019-11-15 10:07:23	1	Black
Nkuna 11/15/19	2019-11-15	10:07:24	2019-11-15 10:07:24	1	Black
Nkuna 11/15/19	2019-11-15	10:07:24.700000	2019-11-15 10:07:24	1	Black
Nkuna 11/15/19	2019-11-15	10:08:15.800000	2019-11-15 10:08:15	1	Black
Nkuna 11/15/19	2019-11-15	10:16:15.700000	2019-11-15 10:16:15	1	Black
Nkuna 11/15/19	2019-11-15	10:34:01.900000	2019-11-15 10:34:01	1	Black
Nkuna 11/15/19	2019-11-15	10:34:02.900000	2019-11-15 10:34:02	1	Black
Nkuna 11/15/19	2019-11-15	10:35:30	2019-11-15 10:35:30	1	Black
Nkuna 11/15/19	2019-11-15	10:37:36.500000	2019-11-15 10:37:36	1	Black
Nkuna 11/15/19	2019-11-15	10:38:05.600000	2019-11-15 10:38:05	1	Black
Nkuna 11/15/19	2019-11-15	10:40:30.800000	2019-11-15 10:40:30	1	Black
Nkuna 11/15/19	2019-11-15	10:40:31.800000	2019-11-15 10:40:31	1	Black
Nkuna 11/15/19	2019-11-15	10:46:45.700000	2019-11-15 10:46:45	1	Black
Nkuna 11/15/19	2019-11-15	10:49:21.900000	2019-11-15 10:49:21	1	Black
Nkuna 11/15/19	2019-11-15	10:50:26	2019-11-15 10:50:26	1	Black
Nkuna 11/15/19	2019-11-15	10:59:06.500000	2019-11-15 10:59:06	1	Black
Nkuna 11/15/19	2019-11-15	10:59:07.500000	2019-11-15 10:59:07	1	Black
Nkuna 11/15/19	2019-11-15	10:59:08.300000	2019-11-15 10:59:08	1	Black
Nkuna 11/15/19	2019-11-15	10:59:09.100000	2019-11-15 10:59:09	1	Black
Nkuna 11/15/19	2019-11-15	11:08:07.400000	2019-11-15 11:08:07	1	Black
Nkuna 11/15/19	2019-11-15	11:08:08.100000	2019-11-15 11:08:08	1	Black
Nkuna 11/15/19	2019-11-15	11:08:08.900000	2019-11-15 11:08:08	1	Black
Nkuna 11/15/19	2019-11-15	11:12:12.900000	2019-11-15 11:12:12	1	Black
Nkuna 11/15/19	2019-11-15	11:13:55.900000	2019-11-15 11:13:55	1	Black
Nkuna 11/15/19	2019-11-15	11:13:56.700000	2019-11-15 11:13:56	1	Black
Nkuna 11/15/19	2019-11-15	11:13:57.400000	2019-11-15 11:13:57	1	Black
Nkuna 11/15/19	2019-11-15	11:13:58	2019-11-15 11:13:58	1	Black
Nkuna 11/15/19	2019-11-15	11:15:20.600000	2019-11-15 11:15:20	1	Black
Nkuna 11/15/19	2019-11-15	11:21:13.500000	2019-11-15 11:21:13	1	Black
Nkuna 11/15/19	2019-11-15	11:22:00.900000	2019-11-15 11:22:00	1	Black
Nkuna 11/15/19	2019-11-15	11:32:03.400000	2019-11-15 11:32:03	1	Black
Nkuna 11/15/19	2019-11-15	11:37:21.600000	2019-11-15 11:37:21	1	Black
Nkuna 11/15/19	2019-11-15	11:37:22.300000	2019-11-15 11:37:22	1	Black
Nkuna 11/15/19	2019-11-15	11:37:22.900000	2019-11-15 11:37:22	1	Black
Nkuna 11/15/19	2019-11-15	11:37:23.500000	2019-11-15 11:37:23	1	Black
Nkuna 11/15/19	2019-11-15	11:37:28.100000	2019-11-15 11:37:28	1	Black
Nkuna 11/15/19	2019-11-15	11:39:00.500000	2019-11-15 11:39:00	1	Black
Nkuna 11/15/19	2019-11-15	11:40:22.500000	2019-11-15 11:40:22	1	Black
Nkuna 11/15/19	2019-11-15	11:40:23.200000	2019-11-15 11:40:23	1	Black
Nkuna 11/15/19	2019-11-15	11:40:24	2019-11-15 11:40:24	1	Black
Nkuna 11/15/19	2019-11-15	11:40:24.900000	2019-11-15 11:40:24	1	Black
Nkuna 11/15/19	2019-11-15	11:46:30.200000	2019-11-15 11:46:30	1	Black
Nkuna 11/15/19	2019-11-15	11:46:30.700000	2019-11-15 11:46:30	1	Black
Nkuna 11/15/19	2019-11-15	11:46:31.200000	2019-11-15 11:46:31	1	Black
Nkuna 11/15/19	2019-11-15	11:46:31.600000	2019-11-15 11:46:31	1	Black
Nkuna 11/15/19	2019-11-15	11:46:32.100000	2019-11-15 11:46:32	1	Black
Nkuna 11/15/19	2019-11-15	11:46:32.500000	2019-11-15 11:46:32	1	Black
Nkuna 11/15/19	2019-11-15	11:46:32.900000	2019-11-15 11:46:32	1	Black
Nkuna 11/15/19	2019-11-15	11:46:33.300000	2019-11-15 11:46:33	1	Black
Mugeri 11/17/19	2019-11-17	13:47:45	2019-11-17 13:47:45	1	Green
Mugeri 11/17/19	2019-11-17	13:47:46	2019-11-17 13:47:46	1	Green
Mugeri 11/17/19	2019-11-17	13:47:46	2019-11-17 13:47:46	1	Green
Mugeri 11/17/19	2019-11-17	13:47:47	2019-11-17 13:47:47	1	Green
Mugeri 11/17/19	2019-11-17	14:07:37	2019-11-17 14:07:37	1	Green
Mugeri 11/17/19	2019-11-17	14:07:38	2019-11-17 14:07:38	1	Green
Mugeri 11/17/19	2019-11-17	14:07:38	2019-11-17 14:07:38	1	Green
Mugeri 11/17/19	2019-11-17	14:07:39	2019-11-17 14:07:39	1	Green
Mugeri 11/17/19	2019-11-17	14:07:39	2019-11-17 14:07:39	1	Green
Mugeri 11/17/19	2019-11-17	14:09:23	2019-11-17 14:09:23	1	Green
Mugeri 11/17/19	2019-11-17	14:20:15	2019-11-17 14:20:15	1	Green
Mugeri 11/17/19	2019-11-17	14:20:15	2019-11-17 14:20:15	1	Green
Mugeri 11/17/19	2019-11-17	14:21:10	2019-11-17 14:21:10	1	Green
Mugeri 11/17/19	2019-11-17	14:21:11	2019-11-17 14:21:11	1	Green
Mugeri 11/17/19	2019-11-17	14:26:20	2019-11-17 14:26:20	1	Green
Mugeri 11/17/19	2019-11-17	14:32:04	2019-11-17 14:32:04	1	Green
Mugeri 11/17/19	2019-11-17	14:36:56	2019-11-17 14:36:56	1	Green
Mugeri 11/17/19	2019-11-17	14:40:23	2019-11-17 14:40:23	1	Green
Mugeri 11/17/19	2019-11-17	14:41:29	2019-11-17 14:41:29	1	Green
Mugeri 11/17/19	2019-11-17	14:42:34	2019-11-17 14:42:34	1	Green
Mugeri 11/17/19	2019-11-17	14:42:35	2019-11-17 14:42:35	1	Green
Mugeri 11/17/19	2019-11-17	14:44:23	2019-11-17 14:44:23	1	Green
Mugeri 11/17/19	2019-11-17	14:44:23	2019-11-17 14:44:23	1	Green
Mugeri 11/17/19	2019-11-17	14:45:10	2019-11-17 14:45:10	1	Green
Mugeri 11/17/19	2019-11-17	14:45:11	2019-11-17 14:45:11	1	Green
Mugeri 11/17/19	2019-11-17	14:45:11	2019-11-17 14:45:11	1	Green
Mugeri 11/17/19	2019-11-17	14:45:12	2019-11-17 14:45:12	1	Green
Mugeri 11/17/19	2019-11-17	15:06:08	2019-11-17 15:06:08	1	Green
Mugeri 11/17/19	2019-11-17	15:25:23	2019-11-17 15:25:23	1	Green
Mugeri 11/17/19	2019-11-17	15:27:51	2019-11-17 15:27:51	1	Green
Mugeri 11/17/19	2019-11-17	15:27:51	2019-11-17 15:27:51	1	Green
Mugeri 11/17/19	2019-11-17	15:29:09	2019-11-17 15:29:09	1	Green
Mugeri 11/17/19	2019-11-17	15:32:43	2019-11-17 15:32:43	1	Green
Mugeri 11/17/19	2019-11-17	15:39:44	2019-11-17 15:39:44	1	Green
Mugeri 11/17/19	2019-11-17	15:43:50	2019-11-17 15:43:50	1	Green
Mugeri 11/17/19	2019-11-17	15:43:50	2019-11-17 15:43:50	1	Green
Mugeri 11/17/19	2019-11-17	15:43:51	2019-11-17 15:43:51	1	Green
Mugeri 11/17/19	2019-11-17	15:54:19	2019-11-17 15:54:19	1	Green
Mugeri 11/17/19	2019-11-17	15:57:06	2019-11-17 15:57:06	1	Green
Mugeri 11/17/19	2019-11-17	15:57:07	2019-11-17 15:57:07	1	Green
Mugeri 11/17/19	2019-11-17	15:57:08	2019-11-17 15:57:08	1	Green
Mugeri 11/17/19	2019-11-17	15:59:24	2019-11-17 15:59:24	1	Green
Mugeri 11/17/19	2019-11-17	15:59:24	2019-11-17 15:59:24	1	Green
Mugeri 11/17/19	2019-11-17	15:59:24	2019-11-17 15:59:24	1	Green
Mugeri 11/17/19	2019-11-17	16:04:52	2019-11-17 16:04:52	1	Green
Mugeri 11/17/19	2019-11-17	16:05:39	2019-11-17 16:05:39	1	Green
Mugeri 11/17/19	2019-11-17	16:05:42	2019-11-17 16:05:42	1	Green
Mugeri 11/17/19	2019-11-17	16:06:12	2019-11-17 16:06:12	1	Green
Mugeri 11/17/19	2019-11-17	16:07:59	2019-11-17 16:07:59	1	Green
Mugeri 11/17/19	2019-11-17	16:10:57	2019-11-17 16:10:57	1	Green
Mugeri 11/17/19	2019-11-17	16:20:00	2019-11-17 16:20:00	1	Green
Mugeri 11/17/19	2019-11-17	16:20:09	2019-11-17 16:20:09	1	Green
Mugeri 11/17/19	2019-11-17	16:24:47	2019-11-17 16:24:47	1	Green
Mugeri 11/17/19	2019-11-17	16:24:48	2019-11-17 16:24:48	1	Green
Mugeri 11/17/19	2019-11-17	16:24:48	2019-11-17 16:24:48	1	Green
Mugeri 11/17/19	2019-11-17	16:38:03	2019-11-17 16:38:03	1	Green
Mugeri 11/17/19	2019-11-17	16:39:28	2019-11-17 16:39:28	1	Green
Mugeri 11/17/19	2019-11-17	16:44:15	2019-11-17 16:44:15	1	Green
Mugeri 11/17/19	2019-11-17	16:46:44	2019-11-17 16:46:44	1	Green
Mugeri 11/17/19	2019-11-17	16:46:44	2019-11-17 16:46:44	1	Green
Mugeri 11/17/19	2019-11-17	16:47:20	2019-11-17 16:47:20	1	Green
Mugeri 11/17/19	2019-11-17	16:47:24	2019-11-17 16:47:24	1	Green
Mugeri 11/17/19	2019-11-17	16:48:27	2019-11-17 16:48:27	1	Green
Mugeri 11/17/19	2019-11-17	16:50:39	2019-11-17 16:50:39	1	Green
Mugeri 11/17/19	2019-11-17	16:54:03	2019-11-17 16:54:03	1	Green
Mugeri 11/17/19	2019-11-17	16:54:03	2019-11-17 16:54:03	1	Green
Mugeri 11/17/19	2019-11-17	16:54:04	2019-11-17 16:54:04	1	Green
Mugeri 11/17/19	2019-11-17	16:54:04	2019-11-17 16:54:04	1	Green
Mugeri 11/17/19	2019-11-17	16:54:05	2019-11-17 16:54:05	1	Green
Mugeri 11/17/19	2019-11-17	16:54:05	2019-11-17 16:54:05	1	Green
Mugeri 11/17/19	2019-11-17	16:54:06	2019-11-17 16:54:06	1	Green
Mugeri 11/17/19	2019-11-17	16:54:06	2019-11-17 16:54:06	1	Green
Mugeri 11/17/19	2019-11-17	16:54:07	2019-11-17 16:54:07	1	Green
Mugeri 11/17/19	2019-11-17	16:54:07	2019-11-17 16:54:07	1	Green
Mugeri 11/17/19	2019-11-17	16:54:08	2019-11-17 16:54:08	1	Green
Mugeri 11/17/19	2019-11-17	16:54:09	2019-11-17 16:54:09	1	Green
Mugeri 11/17/19	2019-11-17	16:54:09	2019-11-17 16:54:09	1	Green
Mugeri 11/17/19	2019-11-17	16:54:09	2019-11-17 16:54:09	1	Green
Mugeri 11/17/19	2019-11-17	16:54:10	2019-11-17 16:54:10	1	Green
Mugeri 11/17/19	2019-11-17	16:54:10	2019-11-17 16:54:10	1	Green
Mugeri 11/17/19	2019-11-17	16:57:11	2019-11-17 16:57:11	1	Green
Mugeri 11/17/19	2019-11-17	16:57:11	2019-11-17 16:57:11	1	Green
Mugeri 11/17/19	2019-11-17	16:59:46	2019-11-17 16:59:46	1	Green
Mugeri 11/17/19	2019-11-17	17:00:00	2019-11-17 17:00:00	1	Green
Mugeri 11/17/19	2019-11-17	17:04:24	2019-11-17 17:04:24	1	Green
Mugeri 11/17/19	2019-11-17	17:04:24	2019-11-17 17:04:24	1	Green
Mugeri 11/17/19	2019-11-17	17:04:25	2019-11-17 17:04:25	1	Green
Mugeri 11/17/19	2019-11-17	17:07:22	2019-11-17 17:07:22	1	Green
Mugeri 11/17/19	2019-11-17	17:07:23	2019-11-17 17:07:23	1	Green
Mugeri 11/17/19	2019-11-17	17:07:23	2019-11-17 17:07:23	1	Green
Mugeri 11/17/19	2019-11-17	17:07:24	2019-11-17 17:07:24	1	Green
Mugeri 11/17/19	2019-11-17	17:07:24	2019-11-17 17:07:24	1	Green
Mugeri 11/17/19	2019-11-17	17:07:24	2019-11-17 17:07:24	1	Green
Mugeri 11/17/19	2019-11-17	17:08:32	2019-11-17 17:08:32	1	Green
Mugeri 11/17/19	2019-11-17	17:08:32	2019-11-17 17:08:32	1	Green
Mugeri 11/17/19	2019-11-17	17:09:14	2019-11-17 17:09:14	1	Green
Mugeri 11/17/19	2019-11-17	17:10:42	2019-11-17 17:10:42	1	Green
Mugeri 11/17/19	2019-11-17	17:10:43	2019-11-17 17:10:43	1	Green
Mugeri 11/17/19	2019-11-17	17:10:43	2019-11-17 17:10:43	1	Green
Mugeri 11/17/19	2019-11-17	17:10:43	2019-11-17 17:10:43	1	Green
Mugeri 11/17/19	2019-11-17	17:15:24	2019-11-17 17:15:24	1	Green
Mugeri 11/17/19	2019-11-17	17:15:24	2019-11-17 17:15:24	1	Green
Mugeri 11/17/19	2019-11-17	17:17:06	2019-11-17 17:17:06	1	Green
Mugeri 11/17/19	2019-11-17	17:17:07	2019-11-17 17:17:07	1	Green
Mugeri 11/17/19	2019-11-17	17:25:10	2019-11-17 17:25:10	1	Green
Mugeri 11/17/19	2019-11-17	17:25:10	2019-11-17 17:25:10	1	Green
Mugeri 11/17/19	2019-11-17	17:25:11	2019-11-17 17:25:11	1	Green
Mugeri 11/17/19	2019-11-17	17:25:11	2019-11-17 17:25:11	1	Green
Mugeri 11/17/19	2019-11-17	17:25:20	2019-11-17 17:25:20	1	Green
Mugeri 11/17/19	2019-11-17	17:25:53	2019-11-17 17:25:53	1	Green
Mugeri 11/17/19	2019-11-17	17:25:53	2019-11-17 17:25:53	1	Green
Mugeri 11/17/19	2019-11-17	17:35:12	2019-11-17 17:35:12	1	Green
Mugeri 11/18/19	2019-11-18	07:23:04	2019-11-18 07:23:04	1	Green
Mugeri 11/18/19	2019-11-18	07:23:09	2019-11-18 07:23:09	1	Green
Mugeri 11/18/19	2019-11-18	07:24:20	2019-11-18 07:24:20	1	Green
Mugeri 11/18/19	2019-11-18	07:28:07.900000	2019-11-18 07:28:07	1	Green
Mugeri 11/18/19	2019-11-18	07:28:08.600000	2019-11-18 07:28:08	1	Green
Mugeri 11/18/19	2019-11-18	07:28:09.200000	2019-11-18 07:28:09	1	Green
Mugeri 11/18/19	2019-11-18	07:28:11.500000	2019-11-18 07:28:11	1	Green
Mugeri 11/18/19	2019-11-18	07:44:24.200000	2019-11-18 07:44:24	1	Green
Mugeri 11/18/19	2019-11-18	07:47:12.300000	2019-11-18 07:47:12	1	Green
Mugeri 11/18/19	2019-11-18	07:51:20.600000	2019-11-18 07:51:20	1	Green
Mugeri 11/18/19	2019-11-18	07:51:36.200000	2019-11-18 07:51:36	1	Green
Mugeri 11/18/19	2019-11-18	08:01:02.100000	2019-11-18 08:01:02	1	Green
Mugeri 11/18/19	2019-11-18	08:04:08.900000	2019-11-18 08:04:08	1	Green
Mugeri 11/18/19	2019-11-18	08:10:14.500000	2019-11-18 08:10:14	1	Green
Mugeri 11/18/19	2019-11-18	08:14:25.800000	2019-11-18 08:14:25	1	Green
Mugeri 11/18/19	2019-11-18	08:14:26.300000	2019-11-18 08:14:26	1	Green
Mugeri 11/18/19	2019-11-18	08:15:22.600000	2019-11-18 08:15:22	1	Green
Mugeri 11/18/19	2019-11-18	08:15:23	2019-11-18 08:15:23	1	Green
Mugeri 11/18/19	2019-11-18	08:16:50	2019-11-18 08:16:50	1	Green
Mugeri 11/18/19	2019-11-18	08:20:41.100000	2019-11-18 08:20:41	1	Green
Mugeri 11/18/19	2019-11-18	08:20:41.600000	2019-11-18 08:20:41	1	Green
Mugeri 11/18/19	2019-11-18	08:23:14.500000	2019-11-18 08:23:14	1	Green
Mugeri 11/18/19	2019-11-18	08:25:34.500000	2019-11-18 08:25:34	1	Green
Mugeri 11/18/19	2019-11-18	08:26:57.100000	2019-11-18 08:26:57	1	Green
Mugeri 11/18/19	2019-11-18	08:27:00.900000	2019-11-18 08:27:00	1	Green
Mugeri 11/18/19	2019-11-18	08:29:53.600000	2019-11-18 08:29:53	1	Green
Mugeri 11/18/19	2019-11-18	08:29:55.100000	2019-11-18 08:29:55	1	Green
Mugeri 11/18/19	2019-11-18	08:29:55.900000	2019-11-18 08:29:55	1	Green
Mugeri 11/18/19	2019-11-18	08:29:56.600000	2019-11-18 08:29:56	1	Green
Mugeri 11/18/19	2019-11-18	08:41:34.600000	2019-11-18 08:41:34	1	Green
Mugeri 11/18/19	2019-11-18	08:56:08.100000	2019-11-18 08:56:08	1	Green
Mugeri 11/18/19	2019-11-18	09:05:59.600000	2019-11-18 09:05:59	1	Green
Mugeri 11/18/19	2019-11-18	09:12:23	2019-11-18 09:12:23	1	Green
Mugeri 11/18/19	2019-11-18	09:12:27.800000	2019-11-18 09:12:27	1	Green
Mugeri 11/18/19	2019-11-18	09:12:35.900000	2019-11-18 09:12:35	1	Green
Mugeri 11/18/19	2019-11-18	09:23:57.100000	2019-11-18 09:23:57	1	Green
Mugeri 11/18/19	2019-11-18	09:25:47	2019-11-18 09:25:47	1	Green
Mugeri 11/18/19	2019-11-18	09:27:41.100000	2019-11-18 09:27:41	1	Green
Mugeri 11/18/19	2019-11-18	09:28:34.800000	2019-11-18 09:28:34	1	Green
Mugeri 11/18/19	2019-11-18	09:39:49	2019-11-18 09:39:49	1	Green
Mugeri 11/18/19	2019-11-18	09:43:54.200000	2019-11-18 09:43:54	1	Green
Mugeri 11/18/19	2019-11-18	09:53:13.700000	2019-11-18 09:53:13	1	Green
Mugeri 11/18/19	2019-11-18	09:53:14.600000	2019-11-18 09:53:14	1	Green
Mugeri 11/18/19	2019-11-18	10:05:22.100000	2019-11-18 10:05:22	1	Green
Mugeri 11/18/19	2019-11-18	10:19:14	2019-11-18 10:19:14	1	Green
Mugeri 11/18/19	2019-11-18	10:19:14.800000	2019-11-18 10:19:14	1	Green
Mugeri 11/18/19	2019-11-18	10:20:04.300000	2019-11-18 10:20:04	1	Green
Mugeri 11/18/19	2019-11-18	10:22:39.300000	2019-11-18 10:22:39	1	Green
Mugeri 11/18/19	2019-11-18	10:22:40.700000	2019-11-18 10:22:40	1	Green
Mugeri 11/18/19	2019-11-18	10:32:15.300000	2019-11-18 10:32:15	1	Green
Mugeri 11/18/19	2019-11-18	10:48:00.800000	2019-11-18 10:48:00	1	Green
Mugeri 11/18/19	2019-11-18	10:56:53	2019-11-18 10:56:53	1	Green
Mugeri 11/18/19	2019-11-18	11:02:27.700000	2019-11-18 11:02:27	1	Green
Mugeri 11/18/19	2019-11-18	11:02:28.100000	2019-11-18 11:02:28	1	Green
Mugeri 11/18/19	2019-11-18	11:08:00.500000	2019-11-18 11:08:00	1	Green
Mugeri 11/18/19	2019-11-18	11:11:20.700000	2019-11-18 11:11:20	1	Green
Mugeri 11/18/19	2019-11-18	11:11:21.200000	2019-11-18 11:11:21	1	Green
Mugeri 11/18/19	2019-11-18	11:16:54.100000	2019-11-18 11:16:54	1	Green
Mugeri 11/18/19	2019-11-18	11:16:54.500000	2019-11-18 11:16:54	1	Green
Mugeri 11/18/19	2019-11-18	11:18:39.300000	2019-11-18 11:18:39	1	Green
Mugeri 11/18/19	2019-11-18	11:22:21	2019-11-18 11:22:21	1	Green
Mugeri 11/18/19	2019-11-18	11:22:21.400000	2019-11-18 11:22:21	1	Green
Mugeri 11/18/19	2019-11-18	11:24:48.700000	2019-11-18 11:24:48	1	Green
Mugeri 11/18/19	2019-11-18	11:31:03.100000	2019-11-18 11:31:03	1	Green
Mugeri 11/18/19	2019-11-18	11:33:58.400000	2019-11-18 11:33:58	1	Green
Mugeri 11/18/19	2019-11-18	11:34:10.200000	2019-11-18 11:34:10	1	Green
Mugeri 11/18/19	2019-11-18	11:34:10.500000	2019-11-18 11:34:10	1	Green
Mugeri 11/18/19	2019-11-18	11:35:21	2019-11-18 11:35:21	1	Green
Mugeri 11/18/19	2019-11-18	11:35:21.400000	2019-11-18 11:35:21	1	Green
Mugeri 11/18/19	2019-11-18	11:42:34.200000	2019-11-18 11:42:34	1	Green
Mugeri 11/18/19	2019-11-18	11:42:34.500000	2019-11-18 11:42:34	1	Green
Mugeri 11/18/19	2019-11-18	11:42:34.900000	2019-11-18 11:42:34	1	Green
Mugeri 11/18/19	2019-11-18	11:42:35.200000	2019-11-18 11:42:35	1	Green
Mugeri 11/18/19	2019-11-18	11:42:35.600000	2019-11-18 11:42:35	1	Green
Mugeri 11/18/19	2019-11-18	11:42:35.900000	2019-11-18 11:42:35	1	Green
Mugeri 11/18/19	2019-11-18	11:52:41.300000	2019-11-18 11:52:41	1	Green
Kabere 11/14/19	2019-11-14	11:39:42.400000	2019-11-14 11:39:42	1	Yellow
Kabere 11/14/19	2019-11-14	11:39:43.500000	2019-11-14 11:39:43	1	Yellow
Kabere 11/14/19	2019-11-14	11:39:43.900000	2019-11-14 11:39:43	1	Yellow
Kabere 11/14/19	2019-11-14	11:45:14.700000	2019-11-14 11:45:14	1	Yellow
Kabere 11/14/19	2019-11-14	11:46:17.900000	2019-11-14 11:46:17	1	Yellow
Kabere 11/14/19	2019-11-14	11:46:21.500000	2019-11-14 11:46:21	1	Yellow
Kabere 11/14/19	2019-11-14	11:46:22.600000	2019-11-14 11:46:22	1	Yellow
Kabere 11/14/19	2019-11-14	11:46:23.800000	2019-11-14 11:46:23	1	Yellow
Kabere 11/14/19	2019-11-14	11:46:27	2019-11-14 11:46:27	1	Yellow
Kabere 11/14/19	2019-11-14	11:48:54.600000	2019-11-14 11:48:54	1	Yellow
Kabere 11/14/19	2019-11-14	11:48:55.700000	2019-11-14 11:48:55	1	Yellow
Kabere 11/14/19	2019-11-14	11:50:24.400000	2019-11-14 11:50:24	1	Yellow
Kabere 11/14/19	2019-11-14	11:50:31.700000	2019-11-14 11:50:31	1	Yellow
Kabere 11/14/19	2019-11-14	11:50:32.200000	2019-11-14 11:50:32	1	Yellow
Kabere 11/14/19	2019-11-14	11:52:24.300000	2019-11-14 11:52:24	1	Yellow
Kabere 11/14/19	2019-11-14	11:52:25	2019-11-14 11:52:25	1	Yellow
Kabere 11/14/19	2019-11-14	11:52:26.300000	2019-11-14 11:52:26	1	Yellow
Kabere 11/14/19	2019-11-14	11:53:42.400000	2019-11-14 11:53:42	1	Yellow
Kabere 11/14/19	2019-11-14	11:54:00.800000	2019-11-14 11:54:00	1	Yellow
Kabere 11/14/19	2019-11-14	11:59:04	2019-11-14 11:59:04	1	Yellow
Kabere 11/14/19	2019-11-14	12:02:45.700000	2019-11-14 12:02:45	1	Yellow
Kabere 11/14/19	2019-11-14	12:02:48.500000	2019-11-14 12:02:48	1	Yellow
Kabere 11/14/19	2019-11-14	12:05:15.300000	2019-11-14 12:05:15	1	Yellow
Kabere 11/14/19	2019-11-14	12:05:16.200000	2019-11-14 12:05:16	1	Yellow
Kabere 11/14/19	2019-11-14	12:05:17.200000	2019-11-14 12:05:17	1	Yellow
Kabere 11/14/19	2019-11-14	12:05:22.500000	2019-11-14 12:05:22	1	Yellow
Kabere 11/14/19	2019-11-14	12:07:33.300000	2019-11-14 12:07:33	1	Yellow
Kabere 11/14/19	2019-11-14	12:09:12.700000	2019-11-14 12:09:12	1	Yellow
Kabere 11/14/19	2019-11-14	12:09:13.500000	2019-11-14 12:09:13	1	Yellow
Kabere 11/14/19	2019-11-14	12:09:14.200000	2019-11-14 12:09:14	1	Yellow
Kabere 11/14/19	2019-11-14	12:09:14.900000	2019-11-14 12:09:14	1	Yellow
Kabere 11/14/19	2019-11-14	12:09:17.500000	2019-11-14 12:09:17	1	Yellow
Kabere 11/14/19	2019-11-14	12:09:18.100000	2019-11-14 12:09:18	1	Yellow
Kabere 11/14/19	2019-11-14	12:10:40.900000	2019-11-14 12:10:40	1	Yellow
Kabere 11/14/19	2019-11-14	12:10:41.400000	2019-11-14 12:10:41	1	Yellow
Kabere 11/14/19	2019-11-14	12:11:44.500000	2019-11-14 12:11:44	1	Yellow
Kabere 11/14/19	2019-11-14	12:11:44.900000	2019-11-14 12:11:44	1	Yellow
Kabere 11/14/19	2019-11-14	12:15:54.400000	2019-11-14 12:15:54	1	Yellow
Kabere 11/14/19	2019-11-14	12:15:55.400000	2019-11-14 12:15:55	1	Yellow
Kabere 11/14/19	2019-11-14	12:16:50.600000	2019-11-14 12:16:50	1	Yellow
Kabere 11/14/19	2019-11-14	12:16:53.200000	2019-11-14 12:16:53	1	Yellow
Kabere 11/14/19	2019-11-14	12:16:54.300000	2019-11-14 12:16:54	1	Yellow
Kabere 11/14/19	2019-11-14	12:16:55.300000	2019-11-14 12:16:55	1	Yellow
Kabere 11/14/19	2019-11-14	12:22:23.100000	2019-11-14 12:22:23	1	Yellow
Kabere 11/14/19	2019-11-14	12:22:23.800000	2019-11-14 12:22:23	1	Yellow
Kabere 11/14/19	2019-11-14	12:22:24.300000	2019-11-14 12:22:24	1	Yellow
Kabere 11/14/19	2019-11-14	12:22:28.300000	2019-11-14 12:22:28	1	Yellow
Kabere 11/14/19	2019-11-14	12:22:53.700000	2019-11-14 12:22:53	1	Yellow
Kabere 11/14/19	2019-11-14	12:22:54.400000	2019-11-14 12:22:54	1	Yellow
Kabere 11/14/19	2019-11-14	12:22:55.200000	2019-11-14 12:22:55	1	Yellow
Kabere 11/14/19	2019-11-14	12:22:55.900000	2019-11-14 12:22:55	1	Yellow
Kabere 11/14/19	2019-11-14	12:22:56.500000	2019-11-14 12:22:56	1	Yellow
Kabere 11/14/19	2019-11-14	12:25:13.100000	2019-11-14 12:25:13	1	Yellow
Kabere 11/14/19	2019-11-14	12:25:14.100000	2019-11-14 12:25:14	1	Yellow
Kabere 11/14/19	2019-11-14	12:33:05	2019-11-14 12:33:05	1	Yellow
Kabere 11/14/19	2019-11-14	12:33:05.600000	2019-11-14 12:33:05	1	Yellow
Kabere 11/14/19	2019-11-14	12:33:06.100000	2019-11-14 12:33:06	1	Yellow
Kabere 11/14/19	2019-11-14	12:37:36.800000	2019-11-14 12:37:36	1	Yellow
Kabere 11/14/19	2019-11-14	12:37:37.700000	2019-11-14 12:37:37	1	Yellow
Kabere 11/14/19	2019-11-14	12:37:38.500000	2019-11-14 12:37:38	1	Yellow
Kabere 11/14/19	2019-11-14	12:37:42.700000	2019-11-14 12:37:42	1	Yellow
Kabere 11/14/19	2019-11-14	12:37:43.500000	2019-11-14 12:37:43	1	Yellow
Kabere 11/14/19	2019-11-14	12:40:06.700000	2019-11-14 12:40:06	1	Yellow
Kabere 11/14/19	2019-11-14	12:45:21.300000	2019-11-14 12:45:21	1	Yellow
Kabere 11/14/19	2019-11-14	13:03:26.100000	2019-11-14 13:03:26	1	Yellow
Kabere 11/14/19	2019-11-14	13:14:58.300000	2019-11-14 13:14:58	1	Yellow
Kabere 11/14/19	2019-11-14	13:26:22.200000	2019-11-14 13:26:22	1	Yellow
Kabere 11/14/19	2019-11-14	13:26:22.800000	2019-11-14 13:26:22	1	Yellow
Kabere 11/14/19	2019-11-14	13:34:48.600000	2019-11-14 13:34:48	1	Yellow

## Sheet: All Data
Site	Date	Time	DateTime	Count	Counter
Rukarakara 11/12/19	2019-11-12	08:52:09.900000	2019-11-12 08:52:09	1	Black
Rukarakara 11/12/19	2019-11-12	08:54:14.200000	2019-11-12 08:54:14	1	Black
Rukarakara 11/12/19	2019-11-12	09:02:09.400000	2019-11-12 09:02:09	1	Black
Rukarakara 11/12/19	2019-11-12	09:20:02.700000	2019-11-12 09:20:02	1	Black
Rukarakara 11/12/19	2019-11-12	09:20:15.500000	2019-11-12 09:20:15	1	Black
Rukarakara 11/12/19	2019-11-12	09:54:05.700000	2019-11-12 09:54:05	1	Black
Rukarakara 11/12/19	2019-11-12	09:54:10	2019-11-12 09:54:10	1	Black
Rukarakara 11/12/19	2019-11-12	09:54:18.300000	2019-11-12 09:54:18	1	Black
Rukarakara 11/12/19	2019-11-12	10:16:29.800000	2019-11-12 10:16:29	1	Black
Rukarakara 11/12/19	2019-11-12	10:25:32	2019-11-12 10:25:32	1	Black
Rukarakara 11/12/19	2019-11-12	10:53:51.900000	2019-11-12 10:53:51	1	Black
Rukarakara 11/12/19	2019-11-12	11:09:50.800000	2019-11-12 11:09:50	1	Black
Rukarakara 11/12/19	2019-11-12	11:15:53.700000	2019-11-12 11:15:53	1	Black
Rukarakara 11/12/19	2019-11-12	11:27:23.900000	2019-11-12 11:27:23	1	Black
Rukarakara 11/12/19	2019-11-12	11:28:40	2019-11-12 11:28:40	1	Black
Rukarakara 11/12/19	2019-11-12	11:37:37.600000	2019-11-12 11:37:37	1	Black
Rukarakara 11/12/19	2019-11-12	11:56:36.900000	2019-11-12 11:56:36	1	Black
Rukarakara 11/12/19	2019-11-12	12:11:48.700000	2019-11-12 12:11:48	1	Black
Rukarakara 11/12/19	2019-11-12	12:44:20.500000	2019-11-12 12:44:20	1	Black
Rukarakara 11/12/19	2019-11-12	12:48:16.300000	2019-11-12 12:48:16	1	Black
Rukarakara 11/12/19	2019-11-12	12:48:19.400000	2019-11-12 12:48:19	1	Black
Rukarakara 11/12/19	2019-11-12	12:48:29.500000	2019-11-12 12:48:29	1	Black
Rukarakara 11/12/19	2019-11-12	12:48:30.900000	2019-11-12 12:48:30	1	Black
Rukarakara 11/12/19	2019-11-12	12:48:33.600000	2019-11-12 12:48:33	1	Black
Rukarakara 11/12/19	2019-11-12	12:48:34.900000	2019-11-12 12:48:34	1	Black
Rukarakara 11/12/19	2019-11-12	12:48:55.800000	2019-11-12 12:48:55	1	Black
Rukarakara 11/12/19	2019-11-12	12:50:27.300000	2019-11-12 12:50:27	1	Black
Rukarakara 11/12/19	2019-11-12	12:52:57.100000	2019-11-12 12:52:57	1	Black
Rukarakara 11/12/19	2019-11-12	12:53:03.100000	2019-11-12 12:53:03	1	Black
Rukarakara 11/12/19	2019-11-12	12:55:13.400000	2019-11-12 12:55:13	1	Black
Rukarakara 11/12/19	2019-11-12	12:55:15	2019-11-12 12:55:15	1	Black
Rukarakara 11/12/19	2019-11-12	12:56:12.700000	2019-11-12 12:56:12	1	Black
Rukarakara 11/12/19	2019-11-12	12:57:42.500000	2019-11-12 12:57:42	1	Black
Rukarakara 11/12/19	2019-11-12	12:57:52.500000	2019-11-12 12:57:52	1	Black
Rukarakara 11/12/19	2019-11-12	12:58:19.600000	2019-11-12 12:58:19	1	Black
Rukarakara 11/12/19	2019-11-12	12:58:57.500000	2019-11-12 12:58:57	1	Black
Rukarakara 11/12/19	2019-11-12	12:58:58.200000	2019-11-12 12:58:58	1	Black
Rukarakara 11/12/19	2019-11-12	12:58:58.800000	2019-11-12 12:58:58	1	Black
Rukarakara 11/12/19	2019-11-12	12:59:03.300000	2019-11-12 12:59:03	1	Black
Rukarakara 11/12/19	2019-11-12	12:59:24.900000	2019-11-12 12:59:24	1	Black
Rukarakara 11/12/19	2019-11-12	13:00:06.100000	2019-11-12 13:00:06	1	Black
Rukarakara 11/12/19	2019-11-12	13:02:50.600000	2019-11-12 13:02:50	1	Black
Rukarakara 11/12/19	2019-11-12	13:03:30.800000	2019-11-12 13:03:30	1	Black
Rukarakara 11/12/19	2019-11-12	13:03:53.700000	2019-11-12 13:03:53	1	Black
Rukarakara 11/12/19	2019-11-12	13:04:02.700000	2019-11-12 13:04:02	1	Black
Rukarakara 11/12/19	2019-11-12	13:05:41.800000	2019-11-12 13:05:41	1	Black
Rukarakara 11/12/19	2019-11-12	13:06:37.500000	2019-11-12 13:06:37	1	Black
Rukarakara 11/12/19	2019-11-12	13:09:22.800000	2019-11-12 13:09:22	1	Black
Rukarakara 11/12/19	2019-11-12	13:13:35.600000	2019-11-12 13:13:35	1	Black
Rukarakara 11/12/19	2019-11-12	13:13:36.300000	2019-11-12 13:13:36	1	Black
Rukarakara 11/12/19	2019-11-12	13:13:46.700000	2019-11-12 13:13:46	1	Black
Rukarakara 11/12/19	2019-11-12	13:29:14.500000	2019-11-12 13:29:14	1	Black
Rukarakara 11/12/19	2019-11-12	13:29:17	2019-11-12 13:29:17	1	Black
Rukarakara 11/12/19	2019-11-12	13:29:19.300000	2019-11-12 13:29:19	1	Black
Rukarakara 11/12/19	2019-11-12	13:35:07	2019-11-12 13:35:07	1	Black
Rukarakara 11/12/19	2019-11-12	13:37:38.600000	2019-11-12 13:37:38	1	Black
Rukarakara 11/12/19	2019-11-12	08:51:32.600000	2019-11-12 08:51:32	1	Yellow
Rukarakara 11/12/19	2019-11-12	08:54:37	2019-11-12 08:54:37	1	Yellow
Rukarakara 11/12/19	2019-11-12	09:00:38.700000	2019-11-12 09:00:38	1	Yellow
Rukarakara 11/12/19	2019-11-12	09:20:26.900000	2019-11-12 09:20:26	1	Yellow
Rukarakara 11/12/19	2019-11-12	09:20:28	2019-11-12 09:20:28	1	Yellow
Rukarakara 11/12/19	2019-11-12	09:54:46.700000	2019-11-12 09:54:46	1	Yellow
Rukarakara 11/12/19	2019-11-12	09:54:47.600000	2019-11-12 09:54:47	1	Yellow
Rukarakara 11/12/19	2019-11-12	09:54:48.600000	2019-11-12 09:54:48	1	Yellow
Rukarakara 11/12/19	2019-11-12	10:16:36.200000	2019-11-12 10:16:36	1	Yellow
Rukarakara 11/12/19	2019-11-12	10:25:27.700000	2019-11-12 10:25:27	1	Yellow
Rukarakara 11/12/19	2019-11-12	10:53:52.700000	2019-11-12 10:53:52	1	Yellow
Rukarakara 11/12/19	2019-11-12	11:09:54	2019-11-12 11:09:54	1	Yellow
Rukarakara 11/12/19	2019-11-12	11:15:56.900000	2019-11-12 11:15:56	1	Yellow
Rukarakara 11/12/19	2019-11-12	11:27:22.800000	2019-11-12 11:27:22	1	Yellow
Rukarakara 11/12/19	2019-11-12	11:37:45.700000	2019-11-12 11:37:45	1	Yellow
Rukarakara 11/12/19	2019-11-12	11:56:47.500000	2019-11-12 11:56:47	1	Yellow
Rukarakara 11/12/19	2019-11-12	12:11:53.800000	2019-11-12 12:11:53	1	Yellow
Rukarakara 11/12/19	2019-11-12	12:44:30.500000	2019-11-12 12:44:30	1	Yellow
Rukarakara 11/12/19	2019-11-12	12:48:33.600000	2019-11-12 12:48:33	1	Yellow
Rukarakara 11/12/19	2019-11-12	12:48:35	2019-11-12 12:48:35	1	Yellow
Rukarakara 11/12/19	2019-11-12	12:48:46.500000	2019-11-12 12:48:46	1	Yellow
Rukarakara 11/12/19	2019-11-12	12:48:48	2019-11-12 12:48:48	1	Yellow
Rukarakara 11/12/19	2019-11-12	12:48:51.700000	2019-11-12 12:48:51	1	Yellow
Rukarakara 11/12/19	2019-11-12	12:48:53.300000	2019-11-12 12:48:53	1	Yellow
Rukarakara 11/12/19	2019-11-12	12:49:09.100000	2019-11-12 12:49:09	1	Yellow
Rukarakara 11/12/19	2019-11-12	12:50:44.500000	2019-11-12 12:50:44	1	Yellow
Rukarakara 11/12/19	2019-11-12	12:53:12.400000	2019-11-12 12:53:12	1	Yellow
Rukarakara 11/12/19	2019-11-12	12:55:32.500000	2019-11-12 12:55:32	1	Yellow
Rukarakara 11/12/19	2019-11-12	12:55:33	2019-11-12 12:55:33	1	Yellow
Rukarakara 11/12/19	2019-11-12	12:56:14.500000	2019-11-12 12:56:14	1	Yellow
Rukarakara 11/12/19	2019-11-12	12:58:12.100000	2019-11-12 12:58:12	1	Yellow
Rukarakara 11/12/19	2019-11-12	12:58:15.100000	2019-11-12 12:58:15	1	Yellow
Rukarakara 11/12/19	2019-11-12	12:58:17.600000	2019-11-12 12:58:17	1	Yellow
Rukarakara 11/12/19	2019-11-12	12:59:20	2019-11-12 12:59:20	1	Yellow
Rukarakara 11/12/19	2019-11-12	12:59:21.200000	2019-11-12 12:59:21	1	Yellow
Rukarakara 11/12/19	2019-11-12	12:59:21.800000	2019-11-12 12:59:21	1	Yellow
Rukarakara 11/12/19	2019-11-12	12:59:22.400000	2019-11-12 12:59:22	1	Yellow
Rukarakara 11/12/19	2019-11-12	12:59:38.300000	2019-11-12 12:59:38	1	Yellow
Rukarakara 11/12/19	2019-11-12	13:00:02.900000	2019-11-12 13:00:02	1	Yellow
Rukarakara 11/12/19	2019-11-12	13:03:21.600000	2019-11-12 13:03:21	1	Yellow
Rukarakara 11/12/19	2019-11-12	13:03:27.900000	2019-11-12 13:03:27	1	Yellow
Rukarakara 11/12/19	2019-11-12	13:03:58.300000	2019-11-12 13:03:58	1	Yellow
Rukarakara 11/12/19	2019-11-12	13:04:10.100000	2019-11-12 13:04:10	1	Yellow
Rukarakara 11/12/19	2019-11-12	13:06:03	2019-11-12 13:06:03	1	Yellow
Rukarakara 11/12/19	2019-11-12	13:06:59.900000	2019-11-12 13:06:59	1	Yellow
Rukarakara 11/12/19	2019-11-12	13:13:46	2019-11-12 13:13:46	1	Yellow
Rukarakara 11/12/19	2019-11-12	13:13:47.100000	2019-11-12 13:13:47	1	Yellow
Rukarakara 11/12/19	2019-11-12	13:13:56.800000	2019-11-12 13:13:56	1	Yellow
Rukarakara 11/12/19	2019-11-12	13:14:44.900000	2019-11-12 13:14:44	1	Yellow
Rukarakara 11/12/19	2019-11-12	13:29:27.800000	2019-11-12 13:29:27	1	Yellow
Rukarakara 11/12/19	2019-11-12	13:29:29.400000	2019-11-12 13:29:29	1	Yellow
Rukarakara 11/12/19	2019-11-12	13:29:31.800000	2019-11-12 13:29:31	1	Yellow
Rukarakara 11/12/19	2019-11-12	13:35:07.900000	2019-11-12 13:35:07	1	Yellow
Rukarakara 11/12/19	2019-11-12	13:38:01.100000	2019-11-12 13:38:01	1	Yellow
Rukarakara 11/11/19	2019-11-11	12:20:57	2019-11-11 12:20:57	1	Black
Rukarakara 11/11/19	2019-11-11	12:23:48.400000	2019-11-11 12:23:48	1	Black
Rukarakara 11/11/19	2019-11-11	12:26:03.400000	2019-11-11 12:26:03	1	Black
Rukarakara 11/11/19	2019-11-11	12:26:06	2019-11-11 12:26:06	1	Black
Rukarakara 11/11/19	2019-11-11	12:34:22.500000	2019-11-11 12:34:22	1	Black
Rukarakara 11/11/19	2019-11-11	12:35:03.300000	2019-11-11 12:35:03	1	Black
Rukarakara 11/11/19	2019-11-11	12:36:17.400000	2019-11-11 12:36:17	1	Black
Rukarakara 11/11/19	2019-11-11	12:36:18.300000	2019-11-11 12:36:18	1	Black
Rukarakara 11/11/19	2019-11-11	12:36:19	2019-11-11 12:36:19	1	Black
Rukarakara 11/11/19	2019-11-11	12:36:19.600000	2019-11-11 12:36:19	1	Black
Rukarakara 11/11/19	2019-11-11	12:36:20.600000	2019-11-11 12:36:20	1	Black
Rukarakara 11/11/19	2019-11-11	12:36:21.700000	2019-11-11 12:36:21	1	Black
Rukarakara 11/11/19	2019-11-11	12:36:22.400000	2019-11-11 12:36:22	1	Black
Rukarakara 11/11/19	2019-11-11	12:36:23.100000	2019-11-11 12:36:23	1	Black
Rukarakara 11/11/19	2019-11-11	12:36:36.400000	2019-11-11 12:36:36	1	Black
Rukarakara 11/11/19	2019-11-11	12:36:38.500000	2019-11-11 12:36:38	1	Black
Rukarakara 11/11/19	2019-11-11	12:36:39.700000	2019-11-11 12:36:39	1	Black
Rukarakara 11/11/19	2019-11-11	12:39:20.400000	2019-11-11 12:39:20	1	Black
Rukarakara 11/11/19	2019-11-11	12:39:36.200000	2019-11-11 12:39:36	1	Black
Rukarakara 11/11/19	2019-11-11	12:39:41.200000	2019-11-11 12:39:41	1	Black
Rukarakara 11/11/19	2019-11-11	12:39:42.800000	2019-11-11 12:39:42	1	Black
Rukarakara 11/11/19	2019-11-11	12:40:08.100000	2019-11-11 12:40:08	1	Black
Rukarakara 11/11/19	2019-11-11	12:41:12.500000	2019-11-11 12:41:12	1	Black
Rukarakara 11/11/19	2019-11-11	12:46:37.900000	2019-11-11 12:46:37	1	Black
Rukarakara 11/11/19	2019-11-11	12:53:22	2019-11-11 12:53:22	1	Black
Rukarakara 11/11/19	2019-11-11	12:54:13.600000	2019-11-11 12:54:13	1	Black
Rukarakara 11/11/19	2019-11-11	12:56:50	2019-11-11 12:56:50	1	Black
Rukarakara 11/11/19	2019-11-11	12:56:51.600000	2019-11-11 12:56:51	1	Black
Rukarakara 11/11/19	2019-11-11	13:04:30.500000	2019-11-11 13:04:30	1	Black
Rukarakara 11/11/19	2019-11-11	13:05:53.300000	2019-11-11 13:05:53	1	Black
Rukarakara 11/11/19	2019-11-11	13:06:57.300000	2019-11-11 13:06:57	1	Black
Rukarakara 11/11/19	2019-11-11	13:17:34.500000	2019-11-11 13:17:34	1	Black
Rukarakara 11/11/19	2019-11-11	13:17:35.200000	2019-11-11 13:17:35	1	Black
Rukarakara 11/11/19	2019-11-11	13:19:12.600000	2019-11-11 13:19:12	1	Black
Rukarakara 11/11/19	2019-11-11	13:19:13.500000	2019-11-11 13:19:13	1	Black
Rukarakara 11/11/19	2019-11-11	13:47:28.300000	2019-11-11 13:47:28	1	Black
Rukarakara 11/11/19	2019-11-11	13:47:29.300000	2019-11-11 13:47:29	1	Black
Rukarakara 11/11/19	2019-11-11	13:50:30.500000	2019-11-11 13:50:30	1	Black
Rukarakara 11/11/19	2019-11-11	13:50:35.100000	2019-11-11 13:50:35	1	Black
Rukarakara 11/11/19	2019-11-11	13:52:48.200000	2019-11-11 13:52:48	1	Black
Rukarakara 11/11/19	2019-11-11	14:05:08.500000	2019-11-11 14:05:08	1	Black
Rukarakara 11/11/19	2019-11-11	14:15:59.700000	2019-11-11 14:15:59	1	Black
Rukarakara 11/11/19	2019-11-11	14:43:31.100000	2019-11-11 14:43:31	1	Black
Rukarakara 11/11/19	2019-11-11	14:45:59.900000	2019-11-11 14:45:59	1	Black
Rukarakara 11/11/19	2019-11-11	14:48:12.700000	2019-11-11 14:48:12	1	Black
Rukarakara 11/11/19	2019-11-11	14:48:17.700000	2019-11-11 14:48:17	1	Black
Rukarakara 11/11/19	2019-11-11	14:48:23	2019-11-11 14:48:23	1	Black
Rukarakara 11/11/19	2019-11-11	14:51:23.800000	2019-11-11 14:51:23	1	Black
Rukarakara 11/11/19	2019-11-11	15:15:43.800000	2019-11-11 15:15:43	1	Black
Rukarakara 11/11/19	2019-11-11	15:15:54.200000	2019-11-11 15:15:54	1	Black
Rukarakara 11/11/19	2019-11-11	15:15:59.700000	2019-11-11 15:15:59	1	Black
Rukarakara 11/11/19	2019-11-11	15:16:00.200000	2019-11-11 15:16:00	1	Black
Rukarakara 11/11/19	2019-11-11	15:16:01.900000	2019-11-11 15:16:01	1	Black
Rukarakara 11/11/19	2019-11-11	15:21:52.900000	2019-11-11 15:21:52	1	Black
Rukarakara 11/11/19	2019-11-11	15:21:53.500000	2019-11-11 15:21:53	1	Black
Rukarakara 11/11/19	2019-11-11	15:32:07.900000	2019-11-11 15:32:07	1	Black
Rukarakara 11/11/19	2019-11-11	15:34:43.100000	2019-11-11 15:34:43	1	Black
Rukarakara 11/11/19	2019-11-11	15:35:34.300000	2019-11-11 15:35:34	1	Black
Rukarakara 11/11/19	2019-11-11	15:46:52	2019-11-11 15:46:52	1	Black
Rukarakara 11/11/19	2019-11-11	15:46:53.700000	2019-11-11 15:46:53	1	Black
Rukarakara 11/11/19	2019-11-11	15:46:57.100000	2019-11-11 15:46:57	1	Black
Rukarakara 11/11/19	2019-11-11	15:47:02.200000	2019-11-11 15:47:02	1	Black
Rukarakara 11/11/19	2019-11-11	15:53:19.400000	2019-11-11 15:53:19	1	Black
Rukarakara 11/11/19	2019-11-11	16:09:27.300000	2019-11-11 16:09:27	1	Black
Rukarakara 11/11/19	2019-11-11	16:09:28.400000	2019-11-11 16:09:28	1	Black
Rukarakara 11/11/19	2019-11-11	16:18:08.100000	2019-11-11 16:18:08	1	Black
Rukarakara 11/11/19	2019-11-11	16:18:10.600000	2019-11-11 16:18:10	1	Black
Rukarakara 11/11/19	2019-11-11	16:18:12.500000	2019-11-11 16:18:12	1	Black
Rukarakara 11/11/19	2019-11-11	16:18:22.500000	2019-11-11 16:18:22	1	Black
Rukarakara 11/11/19	2019-11-11	16:18:29.400000	2019-11-11 16:18:29	1	Black
Rukarakara 11/11/19	2019-11-11	16:18:32.200000	2019-11-11 16:18:32	1	Black
Rukarakara 11/11/19	2019-11-11	16:31:52.900000	2019-11-11 16:31:52	1	Black
Rukarakara 11/11/19	2019-11-11	16:36:06.300000	2019-11-11 16:36:06	1	Black
Rukarakara 11/11/19	2019-11-11	16:43:05.100000	2019-11-11 16:43:05	1	Black
Rukarakara 11/11/19	2019-11-11	16:58:48.200000	2019-11-11 16:58:48	1	Black
Rukarakara 11/11/19	2019-11-11	16:58:49.200000	2019-11-11 16:58:49	1	Black
Rukarakara 11/11/19	2019-11-11	17:08:45.600000	2019-11-11 17:08:45	1	Black
Rukarakara 11/11/19	2019-11-11	17:08:47	2019-11-11 17:08:47	1	Black
Rukarakara 11/11/19	2019-11-11	17:08:48.100000	2019-11-11 17:08:48	1	Black
Rukarakara 11/11/19	2019-11-11	17:08:49.200000	2019-11-11 17:08:49	1	Black
Rukarakara 11/11/19	2019-11-11	17:08:50.400000	2019-11-11 17:08:50	1	Black
Rukarakara 11/11/19	2019-11-11	17:08:51.200000	2019-11-11 17:08:51	1	Black
Rukarakara 11/11/19	2019-11-11	12:24:00.600000	2019-11-11 12:24:00	1	Yellow
Rukarakara 11/11/19	2019-11-11	12:26:04.200000	2019-11-11 12:26:04	1	Yellow
Rukarakara 11/11/19	2019-11-11	12:26:05.900000	2019-11-11 12:26:05	1	Yellow
Rukarakara 11/11/19	2019-11-11	12:34:23.600000	2019-11-11 12:34:23	1	Yellow
Rukarakara 11/11/19	2019-11-11	12:35:03.400000	2019-11-11 12:35:03	1	Yellow
Rukarakara 11/11/19	2019-11-11	12:35:43.500000	2019-11-11 12:35:43	1	Yellow
Rukarakara 11/11/19	2019-11-11	12:35:46.100000	2019-11-11 12:35:46	1	Yellow
Rukarakara 11/11/19	2019-11-11	12:35:49.500000	2019-11-11 12:35:49	1	Yellow
Rukarakara 11/11/19	2019-11-11	12:35:56	2019-11-11 12:35:56	1	Yellow
Rukarakara 11/11/19	2019-11-11	12:35:59.800000	2019-11-11 12:35:59	1	Yellow
Rukarakara 11/11/19	2019-11-11	12:36:02.400000	2019-11-11 12:36:02	1	Yellow
Rukarakara 11/11/19	2019-11-11	12:36:04.500000	2019-11-11 12:36:04	1	Yellow
Rukarakara 11/11/19	2019-11-11	12:36:23.800000	2019-11-11 12:36:23	1	Yellow
Rukarakara 11/11/19	2019-11-11	12:36:32.200000	2019-11-11 12:36:32	1	Yellow
Rukarakara 11/11/19	2019-11-11	12:36:40.700000	2019-11-11 12:36:40	1	Yellow
Rukarakara 11/11/19	2019-11-11	12:36:41.700000	2019-11-11 12:36:41	1	Yellow
Rukarakara 11/11/19	2019-11-11	12:36:42.700000	2019-11-11 12:36:42	1	Yellow
Rukarakara 11/11/19	2019-11-11	12:39:26.500000	2019-11-11 12:39:26	1	Yellow
Rukarakara 11/11/19	2019-11-11	12:39:42.100000	2019-11-11 12:39:42	1	Yellow
Rukarakara 11/11/19	2019-11-11	12:39:46	2019-11-11 12:39:46	1	Yellow
Rukarakara 11/11/19	2019-11-11	12:39:48	2019-11-11 12:39:48	1	Yellow
Rukarakara 11/11/19	2019-11-11	12:40:13.200000	2019-11-11 12:40:13	1	Yellow
Rukarakara 11/11/19	2019-11-11	12:41:14.900000	2019-11-11 12:41:14	1	Yellow
Rukarakara 11/11/19	2019-11-11	12:46:50.500000	2019-11-11 12:46:50	1	Yellow
Rukarakara 11/11/19	2019-11-11	12:53:33.700000	2019-11-11 12:53:33	1	Yellow
Rukarakara 11/11/19	2019-11-11	12:53:34.500000	2019-11-11 12:53:34	1	Yellow
Rukarakara 11/11/19	2019-11-11	12:56:55.600000	2019-11-11 12:56:55	1	Yellow
Rukarakara 11/11/19	2019-11-11	12:56:57.500000	2019-11-11 12:56:57	1	Yellow
Rukarakara 11/11/19	2019-11-11	13:04:36.600000	2019-11-11 13:04:36	1	Yellow
Rukarakara 11/11/19	2019-11-11	13:07:16.900000	2019-11-11 13:07:16	1	Yellow
Rukarakara 11/11/19	2019-11-11	13:17:39	2019-11-11 13:17:39	1	Yellow
Rukarakara 11/11/19	2019-11-11	13:17:40	2019-11-11 13:17:40	1	Yellow
Rukarakara 11/11/19	2019-11-11	13:19:19.100000	2019-11-11 13:19:19	1	Yellow
Rukarakara 11/11/19	2019-11-11	13:19:20.100000	2019-11-11 13:19:20	1	Yellow
Rukarakara 11/11/19	2019-11-11	13:47:38.800000	2019-11-11 13:47:38	1	Yellow
Rukarakara 11/11/19	2019-11-11	13:47:39.700000	2019-11-11 13:47:39	1	Yellow
Rukarakara 11/11/19	2019-11-11	13:50:39.700000	2019-11-11 13:50:39	1	Yellow
Rukarakara 11/11/19	2019-11-11	13:50:40.900000	2019-11-11 13:50:40	1	Yellow
Rukarakara 11/11/19	2019-11-11	13:52:52	2019-11-11 13:52:52	1	Yellow
Rukarakara 11/11/19	2019-11-11	14:05:22.900000	2019-11-11 14:05:22	1	Yellow
Rukarakara 11/11/19	2019-11-11	14:15:36.700000	2019-11-11 14:15:36	1	Yellow
Rukarakara 11/11/19	2019-11-11	14:43:37.700000	2019-11-11 14:43:37	1	Yellow
Rukarakara 11/11/19	2019-11-11	14:45:52.500000	2019-11-11 14:45:52	1	Yellow
Rukarakara 11/11/19	2019-11-11	14:47:35.800000	2019-11-11 14:47:35	1	Yellow
Rukarakara 11/11/19	2019-11-11	14:47:37.800000	2019-11-11 14:47:37	1	Yellow
Rukarakara 11/11/19	2019-11-11	14:47:39.200000	2019-11-11 14:47:39	1	Yellow
Rukarakara 11/11/19	2019-11-11	14:51:26.100000	2019-11-11 14:51:26	1	Yellow
Rukarakara 11/11/19	2019-11-11	15:16:15.300000	2019-11-11 15:16:15	1	Yellow
Rukarakara 11/11/19	2019-11-11	15:16:17	2019-11-11 15:16:17	1	Yellow
Rukarakara 11/11/19	2019-11-11	15:18:20.500000	2019-11-11 15:18:20	1	Yellow
Rukarakara 11/11/19	2019-11-11	15:18:21	2019-11-11 15:18:21	1	Yellow
Rukarakara 11/11/19	2019-11-11	15:18:21.500000	2019-11-11 15:18:21	1	Yellow
Rukarakara 11/11/19	2019-11-11	15:21:56.400000	2019-11-11 15:21:56	1	Yellow
Rukarakara 11/11/19	2019-11-11	15:21:57.300000	2019-11-11 15:21:57	1	Yellow
Rukarakara 11/11/19	2019-11-11	15:32:15	2019-11-11 15:32:15	1	Yellow
Rukarakara 11/11/19	2019-11-11	15:34:57.300000	2019-11-11 15:34:57	1	Yellow
Rukarakara 11/11/19	2019-11-11	15:35:12	2019-11-11 15:35:12	1	Yellow
Rukarakara 11/11/19	2019-11-11	15:47:11.600000	2019-11-11 15:47:11	1	Yellow
Rukarakara 11/11/19	2019-11-11	15:47:15.600000	2019-11-11 15:47:15	1	Yellow
Rukarakara 11/11/19	2019-11-11	15:47:17.800000	2019-11-11 15:47:17	1	Yellow
Rukarakara 11/11/19	2019-11-11	15:47:19.200000	2019-11-11 15:47:19	1	Yellow
Rukarakara 11/11/19	2019-11-11	15:53:25.800000	2019-11-11 15:53:25	1	Yellow
Rukarakara 11/11/19	2019-11-11	16:09:22.900000	2019-11-11 16:09:22	1	Yellow
Rukarakara 11/11/19	2019-11-11	16:09:23.500000	2019-11-11 16:09:23	1	Yellow
Rukarakara 11/11/19	2019-11-11	16:18:53.700000	2019-11-11 16:18:53	1	Yellow
Rukarakara 11/11/19	2019-11-11	16:18:55.800000	2019-11-11 16:18:55	1	Yellow
Rukarakara 11/11/19	2019-11-11	16:18:56.400000	2019-11-11 16:18:56	1	Yellow
Rukarakara 11/11/19	2019-11-11	16:18:58	2019-11-11 16:18:58	1	Yellow
Rukarakara 11/11/19	2019-11-11	16:18:59	2019-11-11 16:18:59	1	Yellow
Rukarakara 11/11/19	2019-11-11	16:18:59.900000	2019-11-11 16:18:59	1	Yellow
Rukarakara 11/11/19	2019-11-11	16:32:03.300000	2019-11-11 16:32:03	1	Yellow
Rukarakara 11/11/19	2019-11-11	16:36:14.500000	2019-11-11 16:36:14	1	Yellow
Rukarakara 11/11/19	2019-11-11	16:43:21.600000	2019-11-11 16:43:21	1	Yellow
Rukarakara 11/11/19	2019-11-11	16:58:58.500000	2019-11-11 16:58:58	1	Yellow
Rukarakara 11/11/19	2019-11-11	16:58:58.900000	2019-11-11 16:58:58	1	Yellow
Rukarakara 11/11/19	2019-11-11	17:09:01.700000	2019-11-11 17:09:01	1	Yellow
Rukarakara 11/11/19	2019-11-11	17:09:02.100000	2019-11-11 17:09:02	1	Yellow
Rukarakara 11/11/19	2019-11-11	17:09:02.600000	2019-11-11 17:09:02	1	Yellow
Rukarakara 11/11/19	2019-11-11	17:09:03.400000	2019-11-11 17:09:03	1	Yellow
Rukarakara 11/11/19	2019-11-11	17:09:04	2019-11-11 17:09:04	1	Yellow
Rukarakara 11/11/19	2019-11-11	17:09:04.600000	2019-11-11 17:09:04	1	Yellow
Kazo 11/11/19	2019-11-11	13:46:59.200000	2019-11-11 13:46:59	1	Black
Kazo 11/11/19	2019-11-11	13:47:00.300000	2019-11-11 13:47:00	1	Black
Kazo 11/11/19	2019-11-11	13:47:02.200000	2019-11-11 13:47:02	1	Black
Kazo 11/11/19	2019-11-11	13:48:11.400000	2019-11-11 13:48:11	1	Black
Kazo 11/11/19	2019-11-11	13:48:13	2019-11-11 13:48:13	1	Black
Kazo 11/11/19	2019-11-11	13:53:44.300000	2019-11-11 13:53:44	1	Black
Kazo 11/11/19	2019-11-11	13:56:04.900000	2019-11-11 13:56:04	1	Black
Kazo 11/11/19	2019-11-11	13:56:06.600000	2019-11-11 13:56:06	1	Black
Kazo 11/11/19	2019-11-11	13:56:08.100000	2019-11-11 13:56:08	1	Black
Kazo 11/11/19	2019-11-11	13:57:58.200000	2019-11-11 13:57:58	1	Black
Kazo 11/11/19	2019-11-11	13:57:59.300000	2019-11-11 13:57:59	1	Black
Kazo 11/11/19	2019-11-11	14:02:15.300000	2019-11-11 14:02:15	1	Black
Kazo 11/11/19	2019-11-11	14:02:18	2019-11-11 14:02:18	1	Black
Kazo 11/11/19	2019-11-11	14:07:17	2019-11-11 14:07:17	1	Black
Kazo 11/11/19	2019-11-11	14:07:17.900000	2019-11-11 14:07:17	1	Black
Kazo 11/11/19	2019-11-11	14:07:19	2019-11-11 14:07:19	1	Black
Kazo 11/11/19	2019-11-11	14:15:53.200000	2019-11-11 14:15:53	1	Black
Kazo 11/11/19	2019-11-11	14:18:56.800000	2019-11-11 14:18:56	1	Black
Kazo 11/11/19	2019-11-11	14:23:59.900000	2019-11-11 14:23:59	1	Black
Kazo 11/11/19	2019-11-11	14:29:20.300000	2019-11-11 14:29:20	1	Black
Kazo 11/11/19	2019-11-11	14:30:39.200000	2019-11-11 14:30:39	1	Black
Kazo 11/11/19	2019-11-11	14:35:16.700000	2019-11-11 14:35:16	1	Black
Kazo 11/11/19	2019-11-11	14:35:17.900000	2019-11-11 14:35:17	1	Black
Kazo 11/11/19	2019-11-11	14:35:19.100000	2019-11-11 14:35:19	1	Black
Kazo 11/11/19	2019-11-11	14:35:20.300000	2019-11-11 14:35:20	1	Black
Kazo 11/11/19	2019-11-11	14:35:21.500000	2019-11-11 14:35:21	1	Black
Kazo 11/11/19	2019-11-11	14:35:23.200000	2019-11-11 14:35:23	1	Black
Kazo 11/11/19	2019-11-11	14:35:30.400000	2019-11-11 14:35:30	1	Black
Kazo 11/11/19	2019-11-11	14:41:53.600000	2019-11-11 14:41:53	1	Black
Kazo 11/11/19	2019-11-11	14:41:54.800000	2019-11-11 14:41:54	1	Black
Kazo 11/11/19	2019-11-11	14:41:56	2019-11-11 14:41:56	1	Black
Kazo 11/11/19	2019-11-11	14:44:24.900000	2019-11-11 14:44:24	1	Black
Kazo 11/11/19	2019-11-11	14:44:26.900000	2019-11-11 14:44:26	1	Black
Kazo 11/11/19	2019-11-11	14:46:25.800000	2019-11-11 14:46:25	1	Black
Kazo 11/11/19	2019-11-11	14:48:57.900000	2019-11-11 14:48:57	1	Black
Kazo 11/11/19	2019-11-11	14:54:46.800000	2019-11-11 14:54:46	1	Black
Kazo 11/11/19	2019-11-11	15:00:17.800000	2019-11-11 15:00:17	1	Black
Kazo 11/11/19	2019-11-11	15:07:28.900000	2019-11-11 15:07:28	1	Black
Kazo 11/11/19	2019-11-11	15:07:39.100000	2019-11-11 15:07:39	1	Black
Kazo 11/11/19	2019-11-11	15:07:40.400000	2019-11-11 15:07:40	1	Black
Kazo 11/11/19	2019-11-11	15:08:31.900000	2019-11-11 15:08:31	1	Black
Kazo 11/11/19	2019-11-11	15:38:12.500000	2019-11-11 15:38:12	1	Black
Kazo 11/11/19	2019-11-11	15:58:08.300000	2019-11-11 15:58:08	1	Black
Kazo 11/11/19	2019-11-11	16:02:13.300000	2019-11-11 16:02:13	1	Black
Kazo 11/11/19	2019-11-11	16:02:14.900000	2019-11-11 16:02:14	1	Black
Kazo 11/11/19	2019-11-11	16:02:16.500000	2019-11-11 16:02:16	1	Black
Kazo 11/11/19	2019-11-11	16:09:08.300000	2019-11-11 16:09:08	1	Black
Kazo 11/11/19	2019-11-11	16:09:25.300000	2019-11-11 16:09:25	1	Black
Kazo 11/11/19	2019-11-11	16:10:09.500000	2019-11-11 16:10:09	1	Black
Kazo 11/11/19	2019-11-11	16:10:12.200000	2019-11-11 16:10:12	1	Black
Kazo 11/11/19	2019-11-11	16:14:02.700000	2019-11-11 16:14:02	1	Black
Kazo 11/11/19	2019-11-11	16:24:22.300000	2019-11-11 16:24:22	1	Black
Kazo 11/11/19	2019-11-11	16:31:38.100000	2019-11-11 16:31:38	1	Black
Kazo 11/11/19	2019-11-11	16:31:39.400000	2019-11-11 16:31:39	1	Black
Kazo 11/11/19	2019-11-11	16:32:18.400000	2019-11-11 16:32:18	1	Black
Kazo 11/11/19	2019-11-11	16:39:31.100000	2019-11-11 16:39:31	1	Black
Kazo 11/11/19	2019-11-11	16:41:14.400000	2019-11-11 16:41:14	1	Black
Kazo 11/11/19	2019-11-11	16:41:15.500000	2019-11-11 16:41:15	1	Black
Kazo 11/11/19	2019-11-11	16:41:16.500000	2019-11-11 16:41:16	1	Black
Kazo 11/11/19	2019-11-11	16:41:17.400000	2019-11-11 16:41:17	1	Black
Kazo 11/11/19	2019-11-11	16:41:18.300000	2019-11-11 16:41:18	1	Black
Kazo 11/11/19	2019-11-11	16:48:03.700000	2019-11-11 16:48:03	1	Black
Kazo 11/11/19	2019-11-11	16:54:38.300000	2019-11-11 16:54:38	1	Black
Kazo 11/11/19	2019-11-11	16:54:39	2019-11-11 16:54:39	1	Black
Kazo 11/11/19	2019-11-11	16:54:39.700000	2019-11-11 16:54:39	1	Black
Kazo 11/11/19	2019-11-11	16:58:49.600000	2019-11-11 16:58:49	1	Black
Kazo 11/11/19	2019-11-11	17:03:06.800000	2019-11-11 17:03:06	1	Black
Kazo 11/11/19	2019-11-11	17:03:07.500000	2019-11-11 17:03:07	1	Black
Kazo 11/11/19	2019-11-11	17:04:43.100000	2019-11-11 17:04:43	1	Black
Kazo 11/11/19	2019-11-11	17:06:00.400000	2019-11-11 17:06:00	1	Black
Kazo 11/11/19	2019-11-11	17:08:30.100000	2019-11-11 17:08:30	1	Black
Kazo 11/11/19	2019-11-11	17:08:31.800000	2019-11-11 17:08:31	1	Black
Kazo 11/11/19	2019-11-11	17:08:33.900000	2019-11-11 17:08:33	1	Black
Kazo 11/11/19	2019-11-11	17:08:35.700000	2019-11-11 17:08:35	1	Black
Kazo 11/11/19	2019-11-11	17:08:37.200000	2019-11-11 17:08:37	1	Black
Kazo 11/11/19	2019-11-11	17:09:25.400000	2019-11-11 17:09:25	1	Black
Kazo 11/11/19	2019-11-11	17:09:26.500000	2019-11-11 17:09:26	1	Black
Kazo 11/11/19	2019-11-11	17:17:28.400000	2019-11-11 17:17:28	1	Black
Kazo 11/11/19	2019-11-11	17:17:29.200000	2019-11-11 17:17:29	1	Black
Kazo 11/11/19	2019-11-11	17:21:28.100000	2019-11-11 17:21:28	1	Black
Kazo 11/11/19	2019-11-11	17:21:28.900000	2019-11-11 17:21:28	1	Black
Kazo 11/11/19	2019-11-11	17:21:42.800000	2019-11-11 17:21:42	1	Black
Kazo 11/11/19	2019-11-11	17:26:07.400000	2019-11-11 17:26:07	1	Black
Kazo 11/11/19	2019-11-11	17:26:08.500000	2019-11-11 17:26:08	1	Black
Kazo 11/11/19	2019-11-11	17:26:09.400000	2019-11-11 17:26:09	1	Black
Kazo 11/11/19	2019-11-11	17:26:10.200000	2019-11-11 17:26:10	1	Black
Kazo 11/11/19	2019-11-11	17:26:11	2019-11-11 17:26:11	1	Black
Kazo 11/11/19	2019-11-11	17:26:11.800000	2019-11-11 17:26:11	1	Black
Kazo 11/11/19	2019-11-11	17:29:17.100000	2019-11-11 17:29:17	1	Black
Kazo 11/11/19	2019-11-11	17:34:16	2019-11-11 17:34:16	1	Black
Kazo 11/11/19	2019-11-11	17:39:36.500000	2019-11-11 17:39:36	1	Black
Kazo 11/11/19	2019-11-11	17:40:52.900000	2019-11-11 17:40:52	1	Black
Kazo 11/11/19	2019-11-11	17:41:48.900000	2019-11-11 17:41:48	1	Black
Kazo 11/11/19	2019-11-11	17:42:20.400000	2019-11-11 17:42:20	1	Black
Kazo 11/11/19	2019-11-11	17:46:51.100000	2019-11-11 17:46:51	1	Black
Kazo 11/11/19	2019-11-11	17:46:52.500000	2019-11-11 17:46:52	1	Black
Kazo 11/11/19	2019-11-11	17:55:12.600000	2019-11-11 17:55:12	1	Black
Kazo 11/11/19	2019-11-11	17:55:15.500000	2019-11-11 17:55:15	1	Black
Kazo 11/11/19	2019-11-11	18:01:44.800000	2019-11-11 18:01:44	1	Black
Kazo 11/11/19	2019-11-11	18:01:46.100000	2019-11-11 18:01:46	1	Black
Kazo 11/11/19	2019-11-11	18:01:47.400000	2019-11-11 18:01:47	1	Black
Kazo 11/11/19	2019-11-11	18:04:12.300000	2019-11-11 18:04:12	1	Black
Kazo 11/11/19	2019-11-11	18:04:13.400000	2019-11-11 18:04:13	1	Black
Kazo 11/11/19	2019-11-11	18:13:45.100000	2019-11-11 18:13:45	1	Black
Kazo 11/11/19	2019-11-11	18:15:09.200000	2019-11-11 18:15:09	1	Black
Kazo 11/11/19	2019-11-11	18:36:22.400000	2019-11-11 18:36:22	1	Black
Kazo 11/11/19	2019-11-11	18:36:23.200000	2019-11-11 18:36:23	1	Black
Kazo 11/11/19	2019-11-11	18:46:39.700000	2019-11-11 18:46:39	1	Black
Kazo 11/11/19	2019-11-11	13:46:54.600000	2019-11-11 13:46:54	1	Yellow
Kazo 11/11/19	2019-11-11	13:46:56.100000	2019-11-11 13:46:56	1	Yellow
Kazo 11/11/19	2019-11-11	13:46:57.500000	2019-11-11 13:46:57	1	Yellow
Kazo 11/11/19	2019-11-11	13:48:12.400000	2019-11-11 13:48:12	1	Yellow
Kazo 11/11/19	2019-11-11	13:48:14	2019-11-11 13:48:14	1	Yellow
Kazo 11/11/19	2019-11-11	13:53:48.400000	2019-11-11 13:53:48	1	Yellow
Kazo 11/11/19	2019-11-11	13:56:09.500000	2019-11-11 13:56:09	1	Yellow
Kazo 11/11/19	2019-11-11	13:56:11	2019-11-11 13:56:11	1	Yellow
Kazo 11/11/19	2019-11-11	13:56:12.600000	2019-11-11 13:56:12	1	Yellow
Kazo 11/11/19	2019-11-11	13:56:59.300000	2019-11-11 13:56:59	1	Yellow
Kazo 11/11/19	2019-11-11	13:57:01.200000	2019-11-11 13:57:01	1	Yellow
Kazo 11/11/19	2019-11-11	14:02:17.700000	2019-11-11 14:02:17	1	Yellow
Kazo 11/11/19	2019-11-11	14:02:18.800000	2019-11-11 14:02:18	1	Yellow
Kazo 11/11/19	2019-11-11	14:07:20.300000	2019-11-11 14:07:20	1	Yellow
Kazo 11/11/19	2019-11-11	14:07:21.200000	2019-11-11 14:07:21	1	Yellow
Kazo 11/11/19	2019-11-11	14:07:22	2019-11-11 14:07:22	1	Yellow
Kazo 11/11/19	2019-11-11	14:16:08.700000	2019-11-11 14:16:08	1	Yellow
Kazo 11/11/19	2019-11-11	14:19:01.700000	2019-11-11 14:19:01	1	Yellow
Kazo 11/11/19	2019-11-11	14:23:52.100000	2019-11-11 14:23:52	1	Yellow
Kazo 11/11/19	2019-11-11	14:29:19.900000	2019-11-11 14:29:19	1	Yellow
Kazo 11/11/19	2019-11-11	14:30:49.600000	2019-11-11 14:30:49	1	Yellow
Kazo 11/11/19	2019-11-11	14:35:06.400000	2019-11-11 14:35:06	1	Yellow
Kazo 11/11/19	2019-11-11	14:35:07.400000	2019-11-11 14:35:07	1	Yellow
Kazo 11/11/19	2019-11-11	14:35:08.300000	2019-11-11 14:35:08	1	Yellow
Kazo 11/11/19	2019-11-11	14:35:09.100000	2019-11-11 14:35:09	1	Yellow
Kazo 11/11/19	2019-11-11	14:35:16.500000	2019-11-11 14:35:16	1	Yellow
Kazo 11/11/19	2019-11-11	14:35:17.300000	2019-11-11 14:35:17	1	Yellow
Kazo 11/11/19	2019-11-11	14:35:24.400000	2019-11-11 14:35:24	1	Yellow
Kazo 11/11/19	2019-11-11	14:41:48.800000	2019-11-11 14:41:48	1	Yellow
Kazo 11/11/19	2019-11-11	14:41:49.400000	2019-11-11 14:41:49	1	Yellow
Kazo 11/11/19	2019-11-11	14:41:53.300000	2019-11-11 14:41:53	1	Yellow
Kazo 11/11/19	2019-11-11	14:44:19.500000	2019-11-11 14:44:19	1	Yellow
Kazo 11/11/19	2019-11-11	14:44:20.100000	2019-11-11 14:44:20	1	Yellow
Kazo 11/11/19	2019-11-11	14:46:31.200000	2019-11-11 14:46:31	1	Yellow
Kazo 11/11/19	2019-11-11	14:48:12.300000	2019-11-11 14:48:12	1	Yellow
Kazo 11/11/19	2019-11-11	14:55:14.200000	2019-11-11 14:55:14	1	Yellow
Kazo 11/11/19	2019-11-11	15:00:32.600000	2019-11-11 15:00:32	1	Yellow
Kazo 11/11/19	2019-11-11	15:07:28.100000	2019-11-11 15:07:28	1	Yellow
Kazo 11/11/19	2019-11-11	15:07:46.900000	2019-11-11 15:07:46	1	Yellow
Kazo 11/11/19	2019-11-11	15:07:47.500000	2019-11-11 15:07:47	1	Yellow
Kazo 11/11/19	2019-11-11	15:08:32.400000	2019-11-11 15:08:32	1	Yellow
Kazo 11/11/19	2019-11-11	15:37:12.400000	2019-11-11 15:37:12	1	Yellow
Kazo 11/11/19	2019-11-11	15:59:55.100000	2019-11-11 15:59:55	1	Yellow
Kazo 11/11/19	2019-11-11	16:02:35	2019-11-11 16:02:35	1	Yellow
Kazo 11/11/19	2019-11-11	16:02:35.900000	2019-11-11 16:02:35	1	Yellow
Kazo 11/11/19	2019-11-11	16:02:36.700000	2019-11-11 16:02:36	1	Yellow
Kazo 11/11/19	2019-11-11	16:09:12.800000	2019-11-11 16:09:12	1	Yellow
Kazo 11/11/19	2019-11-11	16:09:24.400000	2019-11-11 16:09:24	1	Yellow
Kazo 11/11/19	2019-11-11	16:10:04.500000	2019-11-11 16:10:04	1	Yellow
Kazo 11/11/19	2019-11-11	16:10:05.200000	2019-11-11 16:10:05	1	Yellow
Kazo 11/11/19	2019-11-11	16:14:24.600000	2019-11-11 16:14:24	1	Yellow
Kazo 11/11/19	2019-11-11	16:26:37.700000	2019-11-11 16:26:37	1	Yellow
Kazo 11/11/19	2019-11-11	16:31:36.500000	2019-11-11 16:31:36	1	Yellow
Kazo 11/11/19	2019-11-11	16:31:37.600000	2019-11-11 16:31:37	1	Yellow
Kazo 11/11/19	2019-11-11	16:32:29	2019-11-11 16:32:29	1	Yellow
Kazo 11/11/19	2019-11-11	16:39:41.100000	2019-11-11 16:39:41	1	Yellow
Kazo 11/11/19	2019-11-11	16:41:56.700000	2019-11-11 16:41:56	1	Yellow
Kazo 11/11/19	2019-11-11	16:41:57.300000	2019-11-11 16:41:57	1	Yellow
Kazo 11/11/19	2019-11-11	16:41:57.900000	2019-11-11 16:41:57	1	Yellow
Kazo 11/11/19	2019-11-11	16:41:58.700000	2019-11-11 16:41:58	1	Yellow
Kazo 11/11/19	2019-11-11	16:41:59.600000	2019-11-11 16:41:59	1	Yellow
Kazo 11/11/19	2019-11-11	16:48:05.200000	2019-11-11 16:48:05	1	Yellow
Kazo 11/11/19	2019-11-11	16:54:04.500000	2019-11-11 16:54:04	1	Yellow
Kazo 11/11/19	2019-11-11	16:54:05.400000	2019-11-11 16:54:05	1	Yellow
Kazo 11/11/19	2019-11-11	16:54:06.400000	2019-11-11 16:54:06	1	Yellow
Kazo 11/11/19	2019-11-11	16:58:56	2019-11-11 16:58:56	1	Yellow
Kazo 11/11/19	2019-11-11	17:03:26.200000	2019-11-11 17:03:26	1	Yellow
Kazo 11/11/19	2019-11-11	17:03:27	2019-11-11 17:03:27	1	Yellow
Kazo 11/11/19	2019-11-11	17:05:03.100000	2019-11-11 17:05:03	1	Yellow
Kazo 11/11/19	2019-11-11	17:06:58.900000	2019-11-11 17:06:58	1	Yellow
Kazo 11/11/19	2019-11-11	17:09:13.300000	2019-11-11 17:09:13	1	Yellow
Kazo 11/11/19	2019-11-11	17:09:13.800000	2019-11-11 17:09:13	1	Yellow
Kazo 11/11/19	2019-11-11	17:09:14.300000	2019-11-11 17:09:14	1	Yellow
Kazo 11/11/19	2019-11-11	17:09:14.900000	2019-11-11 17:09:14	1	Yellow
Kazo 11/11/19	2019-11-11	17:09:15.400000	2019-11-11 17:09:15	1	Yellow
Kazo 11/11/19	2019-11-11	17:09:18.200000	2019-11-11 17:09:18	1	Yellow
Kazo 11/11/19	2019-11-11	17:09:18.700000	2019-11-11 17:09:18	1	Yellow
Kazo 11/11/19	2019-11-11	17:17:16	2019-11-11 17:17:16	1	Yellow
Kazo 11/11/19	2019-11-11	17:17:17.700000	2019-11-11 17:17:17	1	Yellow
Kazo 11/11/19	2019-11-11	17:21:05.500000	2019-11-11 17:21:05	1	Yellow
Kazo 11/11/19	2019-11-11	17:21:06.500000	2019-11-11 17:21:06	1	Yellow
Kazo 11/11/19	2019-11-11	17:22:04.800000	2019-11-11 17:22:04	1	Yellow
Kazo 11/11/19	2019-11-11	17:26:18.500000	2019-11-11 17:26:18	1	Yellow
Kazo 11/11/19	2019-11-11	17:26:19.200000	2019-11-11 17:26:19	1	Yellow
Kazo 11/11/19	2019-11-11	17:26:19.900000	2019-11-11 17:26:19	1	Yellow
Kazo 11/11/19	2019-11-11	17:26:20.600000	2019-11-11 17:26:20	1	Yellow
Kazo 11/11/19	2019-11-11	17:26:21.300000	2019-11-11 17:26:21	1	Yellow
Kazo 11/11/19	2019-11-11	17:26:22.100000	2019-11-11 17:26:22	1	Yellow
Kazo 11/11/19	2019-11-11	17:29:34.700000	2019-11-11 17:29:34	1	Yellow
Kazo 11/11/19	2019-11-11	17:34:47.600000	2019-11-11 17:34:47	1	Yellow
Kazo 11/11/19	2019-11-11	17:40:38.800000	2019-11-11 17:40:38	1	Yellow
Kazo 11/11/19	2019-11-11	17:42:29.900000	2019-11-11 17:42:29	1	Yellow
Kazo 11/11/19	2019-11-11	17:42:30.900000	2019-11-11 17:42:30	1	Yellow
Kazo 11/11/19	2019-11-11	17:46:25.600000	2019-11-11 17:46:25	1	Yellow
Kazo 11/11/19	2019-11-11	17:46:26.700000	2019-11-11 17:46:26	1	Yellow
Kazo 11/11/19	2019-11-11	17:56:24.900000	2019-11-11 17:56:24	1	Yellow
Kazo 11/11/19	2019-11-11	17:56:25.600000	2019-11-11 17:56:25	1	Yellow
Kazo 11/11/19	2019-11-11	18:00:58.100000	2019-11-11 18:00:58	1	Yellow
Kazo 11/11/19	2019-11-11	18:00:59	2019-11-11 18:00:59	1	Yellow
Kazo 11/11/19	2019-11-11	18:00:59.900000	2019-11-11 18:00:59	1	Yellow
Kazo 11/11/19	2019-11-11	18:04:15.900000	2019-11-11 18:04:15	1	Yellow
Kazo 11/11/19	2019-11-11	18:04:17.500000	2019-11-11 18:04:17	1	Yellow
Kazo 11/11/19	2019-11-11	18:13:49.500000	2019-11-11 18:13:49	1	Yellow
Kazo 11/11/19	2019-11-11	18:36:43	2019-11-11 18:36:43	1	Yellow
Kazo 11/11/19	2019-11-11	18:36:43.600000	2019-11-11 18:36:43	1	Yellow
Kazo 11/11/19	2019-11-11	18:36:44.300000	2019-11-11 18:36:44	1	Yellow
Kazo 11/11/19	2019-11-11	18:46:53.600000	2019-11-11 18:46:53	1	Yellow
Kazo 11/12/19	2019-11-12	07:07:23	2019-11-12 07:07:23	1	Green
Kazo 11/12/19	2019-11-12	07:07:24	2019-11-12 07:07:24	1	Green
Kazo 11/12/19	2019-11-12	07:07:25	2019-11-12 07:07:25	1	Green
Kazo 11/12/19	2019-11-12	07:07:27	2019-11-12 07:07:27	1	Green
Kazo 11/12/19	2019-11-12	07:07:28	2019-11-12 07:07:28	1	Green
Kazo 11/12/19	2019-11-12	07:07:29	2019-11-12 07:07:29	1	Green
Kazo 11/12/19	2019-11-12	07:07:32	2019-11-12 07:07:32	1	Green
Kazo 11/12/19	2019-11-12	07:15:28	2019-11-12 07:15:28	1	Green
Kazo 11/12/19	2019-11-12	07:15:28	2019-11-12 07:15:28	1	Green
Kazo 11/12/19	2019-11-12	07:16:29	2019-11-12 07:16:29	1	Green
Kazo 11/12/19	2019-11-12	07:19:31	2019-11-12 07:19:31	1	Green
Kazo 11/12/19	2019-11-12	07:22:10	2019-11-12 07:22:10	1	Green
Kazo 11/12/19	2019-11-12	07:27:38	2019-11-12 07:27:38	1	Green
Kazo 11/12/19	2019-11-12	07:27:48	2019-11-12 07:27:48	1	Green
Kazo 11/12/19	2019-11-12	07:31:48	2019-11-12 07:31:48	1	Green
Kazo 11/12/19	2019-11-12	07:31:50	2019-11-12 07:31:50	1	Green
Kazo 11/12/19	2019-11-12	07:31:56	2019-11-12 07:31:56	1	Green
Kazo 11/12/19	2019-11-12	07:42:50	2019-11-12 07:42:50	1	Green
Kazo 11/12/19	2019-11-12	07:42:51	2019-11-12 07:42:51	1	Green
Kazo 11/12/19	2019-11-12	07:42:52	2019-11-12 07:42:52	1	Green
Kazo 11/12/19	2019-11-12	07:42:52	2019-11-12 07:42:52	1	Green
Kazo 11/12/19	2019-11-12	07:42:53	2019-11-12 07:42:53	1	Green
Kazo 11/12/19	2019-11-12	07:43:43	2019-11-12 07:43:43	1	Green
Kazo 11/12/19	2019-11-12	07:43:44	2019-11-12 07:43:44	1	Green
Kazo 11/12/19	2019-11-12	07:43:45	2019-11-12 07:43:45	1	Green
Kazo 11/12/19	2019-11-12	07:43:46	2019-11-12 07:43:46	1	Green
Kazo 11/12/19	2019-11-12	07:43:46	2019-11-12 07:43:46	1	Green
Kazo 11/12/19	2019-11-12	07:44:53	2019-11-12 07:44:53	1	Green
Kazo 11/12/19	2019-11-12	07:44:53	2019-11-12 07:44:53	1	Green
Kazo 11/12/19	2019-11-12	07:44:54	2019-11-12 07:44:54	1	Green
Kazo 11/12/19	2019-11-12	07:44:54	2019-11-12 07:44:54	1	Green
Kazo 11/12/19	2019-11-12	07:44:54	2019-11-12 07:44:54	1	Green
Kazo 11/12/19	2019-11-12	07:45:44	2019-11-12 07:45:44	1	Green
Kazo 11/12/19	2019-11-12	07:45:44	2019-11-12 07:45:44	1	Green
Kazo 11/12/19	2019-11-12	07:48:25	2019-11-12 07:48:25	1	Green
Kazo 11/12/19	2019-11-12	07:48:26	2019-11-12 07:48:26	1	Green
Kazo 11/12/19	2019-11-12	07:48:26	2019-11-12 07:48:26	1	Green
Kazo 11/12/19	2019-11-12	07:48:27	2019-11-12 07:48:27	1	Green
Kazo 11/12/19	2019-11-12	07:48:27	2019-11-12 07:48:27	1	Green
Kazo 11/12/19	2019-11-12	07:48:27	2019-11-12 07:48:27	1	Green
Kazo 11/12/19	2019-11-12	07:48:27	2019-11-12 07:48:27	1	Green
Kazo 11/12/19	2019-11-12	07:48:28	2019-11-12 07:48:28	1	Green
Kazo 11/12/19	2019-11-12	07:50:52	2019-11-12 07:50:52	1	Green
Kazo 11/12/19	2019-11-12	07:50:53	2019-11-12 07:50:53	1	Green
Kazo 11/12/19	2019-11-12	07:50:53	2019-11-12 07:50:53	1	Green
Kazo 11/12/19	2019-11-12	07:50:54	2019-11-12 07:50:54	1	Green
Kazo 11/12/19	2019-11-12	07:50:54	2019-11-12 07:50:54	1	Green
Kazo 11/12/19	2019-11-12	07:50:55	2019-11-12 07:50:55	1	Green
Kazo 11/12/19	2019-11-12	07:50:56	2019-11-12 07:50:56	1	Green
Kazo 11/12/19	2019-11-12	07:50:56	2019-11-12 07:50:56	1	Green
Kazo 11/12/19	2019-11-12	07:50:57	2019-11-12 07:50:57	1	Green
Kazo 11/12/19	2019-11-12	07:50:57	2019-11-12 07:50:57	1	Green
Kazo 11/12/19	2019-11-12	07:57:00	2019-11-12 07:57:00	1	Green
Kazo 11/12/19	2019-11-12	07:57:01	2019-11-12 07:57:01	1	Green
Kazo 11/12/19	2019-11-12	08:12:37	2019-11-12 08:12:37	1	Green
Kazo 11/12/19	2019-11-12	08:12:44	2019-11-12 08:12:44	1	Green
Kazo 11/12/19	2019-11-12	08:12:46	2019-11-12 08:12:46	1	Green
Kazo 11/12/19	2019-11-12	08:13:01	2019-11-12 08:13:01	1	Green
Kazo 11/12/19	2019-11-12	08:20:56	2019-11-12 08:20:56	1	Green
Kazo 11/12/19	2019-11-12	08:20:56	2019-11-12 08:20:56	1	Green
Kazo 11/12/19	2019-11-12	08:23:27	2019-11-12 08:23:27	1	Green
Kazo 11/12/19	2019-11-12	08:29:35	2019-11-12 08:29:35	1	Green
Kazo 11/12/19	2019-11-12	08:30:55	2019-11-12 08:30:55	1	Green
Kazo 11/12/19	2019-11-12	08:33:28	2019-11-12 08:33:28	1	Green
Kazo 11/12/19	2019-11-12	08:34:51	2019-11-12 08:34:51	1	Green
Kazo 11/12/19	2019-11-12	08:37:42	2019-11-12 08:37:42	1	Green
Kazo 11/12/19	2019-11-12	08:37:43	2019-11-12 08:37:43	1	Green
Kazo 11/12/19	2019-11-12	08:37:44	2019-11-12 08:37:44	1	Green
Kazo 11/12/19	2019-11-12	08:37:44	2019-11-12 08:37:44	1	Green
Kazo 11/12/19	2019-11-12	08:38:48	2019-11-12 08:38:48	1	Green
Kazo 11/12/19	2019-11-12	08:38:49	2019-11-12 08:38:49	1	Green
Kazo 11/12/19	2019-11-12	08:41:36	2019-11-12 08:41:36	1	Green
Kazo 11/12/19	2019-11-12	08:44:02	2019-11-12 08:44:02	1	Green
Kazo 11/12/19	2019-11-12	08:44:03	2019-11-12 08:44:03	1	Green
Kazo 11/12/19	2019-11-12	08:59:14	2019-11-12 08:59:14	1	Green
Kazo 11/12/19	2019-11-12	09:01:27	2019-11-12 09:01:27	1	Green
Kazo 11/12/19	2019-11-12	09:08:50	2019-11-12 09:08:50	1	Green
Kazo 11/12/19	2019-11-12	09:17:19	2019-11-12 09:17:19	1	Green
Kazo 11/12/19	2019-11-12	09:17:19	2019-11-12 09:17:19	1	Green
Kazo 11/12/19	2019-11-12	09:17:20	2019-11-12 09:17:20	1	Green
Kazo 11/12/19	2019-11-12	09:17:20	2019-11-12 09:17:20	1	Green
Kazo 11/12/19	2019-11-12	09:21:15	2019-11-12 09:21:15	1	Green
Kazo 11/12/19	2019-11-12	09:24:25	2019-11-12 09:24:25	1	Green
Kazo 11/12/19	2019-11-12	09:31:31	2019-11-12 09:31:31	1	Green
Kazo 11/12/19	2019-11-12	09:38:51	2019-11-12 09:38:51	1	Green
Kazo 11/12/19	2019-11-12	09:38:52	2019-11-12 09:38:52	1	Green
Kazo 11/12/19	2019-11-12	09:38:55	2019-11-12 09:38:55	1	Green
Kazo 11/12/19	2019-11-12	09:43:03	2019-11-12 09:43:03	1	Green
Kazo 11/12/19	2019-11-12	10:01:13	2019-11-12 10:01:13	1	Green
Kazo 11/12/19	2019-11-12	10:15:34	2019-11-12 10:15:34	1	Green
Kazo 11/12/19	2019-11-12	10:23:33	2019-11-12 10:23:33	1	Green
Kazo 11/12/19	2019-11-12	10:23:34	2019-11-12 10:23:34	1	Green
Kazo 11/12/19	2019-11-12	10:23:34	2019-11-12 10:23:34	1	Green
Kazo 11/12/19	2019-11-12	10:23:35	2019-11-12 10:23:35	1	Green
Kazo 11/12/19	2019-11-12	10:24:34	2019-11-12 10:24:34	1	Green
Kazo 11/12/19	2019-11-12	10:36:37	2019-11-12 10:36:37	1	Green
Kazo 11/12/19	2019-11-12	10:36:38	2019-11-12 10:36:38	1	Green
Kazo 11/12/19	2019-11-12	10:45:30	2019-11-12 10:45:30	1	Green
Kazo 11/12/19	2019-11-12	10:51:47	2019-11-12 10:51:47	1	Green
Kazo 11/12/19	2019-11-12	10:58:15	2019-11-12 10:58:15	1	Green
Kazo 11/12/19	2019-11-12	10:58:16	2019-11-12 10:58:16	1	Green
Kazo 11/12/19	2019-11-12	11:02:28	2019-11-12 11:02:28	1	Green
Kazo 11/12/19	2019-11-12	11:08:33	2019-11-12 11:08:33	1	Green
Kazo 11/12/19	2019-11-12	11:08:33	2019-11-12 11:08:33	1	Green
Kazo 11/12/19	2019-11-12	11:21:52	2019-11-12 11:21:52	1	Green
Kazo 11/12/19	2019-11-12	11:21:53	2019-11-12 11:21:53	1	Green
Kazo 11/12/19	2019-11-12	11:21:55	2019-11-12 11:21:55	1	Green
Kazo 11/12/19	2019-11-12	11:25:05	2019-11-12 11:25:05	1	Green
Kazo 11/12/19	2019-11-12	11:25:06	2019-11-12 11:25:06	1	Green
Kazo 11/12/19	2019-11-12	11:27:12	2019-11-12 11:27:12	1	Green
Kazo 11/12/19	2019-11-12	11:27:13	2019-11-12 11:27:13	1	Green
Kazo 11/12/19	2019-11-12	11:31:45	2019-11-12 11:31:45	1	Green
Kazo 11/12/19	2019-11-12	11:32:09	2019-11-12 11:32:09	1	Green
Kazo 11/12/19	2019-11-12	11:32:11	2019-11-12 11:32:11	1	Green
Kazo 11/12/19	2019-11-12	11:38:16	2019-11-12 11:38:16	1	Green
Kazo 11/12/19	2019-11-12	11:49:23	2019-11-12 11:49:23	1	Green
Kazo 11/12/19	2019-11-12	11:49:24	2019-11-12 11:49:24	1	Green
Kazo 11/12/19	2019-11-12	11:52:53	2019-11-12 11:52:53	1	Green
Kazo 11/12/19	2019-11-12	12:00:27	2019-11-12 12:00:27	1	Green
Nkuna 11/14/19	2019-11-14	12:05:57.600000	2019-11-14 12:05:57	1	Green
Nkuna 11/14/19	2019-11-14	12:06:13	2019-11-14 12:06:13	1	Green
Nkuna 11/14/19	2019-11-14	12:06:14.300000	2019-11-14 12:06:14	1	Green
Nkuna 11/14/19	2019-11-14	12:07:06.200000	2019-11-14 12:07:06	1	Green
Nkuna 11/14/19	2019-11-14	12:07:06.900000	2019-11-14 12:07:06	1	Green
Nkuna 11/14/19	2019-11-14	12:07:07.500000	2019-11-14 12:07:07	1	Green
Nkuna 11/14/19	2019-11-14	12:07:08.500000	2019-11-14 12:07:08	1	Green
Nkuna 11/14/19	2019-11-14	12:07:09.300000	2019-11-14 12:07:09	1	Green
Nkuna 11/14/19	2019-11-14	12:08:51.700000	2019-11-14 12:08:51	1	Green
Nkuna 11/14/19	2019-11-14	12:08:52.300000	2019-11-14 12:08:52	1	Green
Nkuna 11/14/19	2019-11-14	12:08:52.800000	2019-11-14 12:08:52	1	Green
Nkuna 11/14/19	2019-11-14	12:08:53.400000	2019-11-14 12:08:53	1	Green
Nkuna 11/14/19	2019-11-14	12:08:53.900000	2019-11-14 12:08:53	1	Green
Nkuna 11/14/19	2019-11-14	12:08:54.400000	2019-11-14 12:08:54	1	Green
Nkuna 11/14/19	2019-11-14	12:08:55	2019-11-14 12:08:55	1	Green
Nkuna 11/14/19	2019-11-14	12:09:59.600000	2019-11-14 12:09:59	1	Green
Nkuna 11/14/19	2019-11-14	12:10:00.300000	2019-11-14 12:10:00	1	Green
Nkuna 11/14/19	2019-11-14	12:10:01	2019-11-14 12:10:01	1	Green
Nkuna 11/14/19	2019-11-14	12:10:01.600000	2019-11-14 12:10:01	1	Green
Nkuna 11/14/19	2019-11-14	12:10:02.200000	2019-11-14 12:10:02	1	Green
Nkuna 11/14/19	2019-11-14	12:10:02.800000	2019-11-14 12:10:02	1	Green
Nkuna 11/14/19	2019-11-14	12:10:52	2019-11-14 12:10:52	1	Green
Nkuna 11/14/19	2019-11-14	12:10:52.700000	2019-11-14 12:10:52	1	Green
Nkuna 11/14/19	2019-11-14	12:10:53.300000	2019-11-14 12:10:53	1	Green
Nkuna 11/14/19	2019-11-14	12:10:53.900000	2019-11-14 12:10:53	1	Green
Nkuna 11/14/19	2019-11-14	12:10:54.500000	2019-11-14 12:10:54	1	Green
Nkuna 11/14/19	2019-11-14	12:10:55	2019-11-14 12:10:55	1	Green
Nkuna 11/14/19	2019-11-14	12:11:10.900000	2019-11-14 12:11:10	1	Green
Nkuna 11/14/19	2019-11-14	12:11:50.800000	2019-11-14 12:11:50	1	Green
Nkuna 11/14/19	2019-11-14	12:11:56.500000	2019-11-14 12:11:56	1	Green
Nkuna 11/14/19	2019-11-14	12:18:57.700000	2019-11-14 12:18:57	1	Green
Nkuna 11/14/19	2019-11-14	12:18:58.400000	2019-11-14 12:18:58	1	Green
Nkuna 11/14/19	2019-11-14	12:22:20.200000	2019-11-14 12:22:20	1	Green
Nkuna 11/14/19	2019-11-14	12:22:20.800000	2019-11-14 12:22:20	1	Green
Nkuna 11/14/19	2019-11-14	12:22:21.300000	2019-11-14 12:22:21	1	Green
Nkuna 11/14/19	2019-11-14	12:22:21.800000	2019-11-14 12:22:21	1	Green
Nkuna 11/14/19	2019-11-14	12:22:22.300000	2019-11-14 12:22:22	1	Green
Nkuna 11/14/19	2019-11-14	12:22:22.900000	2019-11-14 12:22:22	1	Green
Nkuna 11/14/19	2019-11-14	12:27:46.200000	2019-11-14 12:27:46	1	Green
Nkuna 11/14/19	2019-11-14	12:27:46.700000	2019-11-14 12:27:46	1	Green
Nkuna 11/14/19	2019-11-14	12:27:47.300000	2019-11-14 12:27:47	1	Green
Nkuna 11/14/19	2019-11-14	12:28:32.600000	2019-11-14 12:28:32	1	Green
Nkuna 11/14/19	2019-11-14	12:31:36	2019-11-14 12:31:36	1	Green
Nkuna 11/14/19	2019-11-14	12:31:36.500000	2019-11-14 12:31:36	1	Green
Nkuna 11/14/19	2019-11-14	12:31:37.200000	2019-11-14 12:31:37	1	Green
Nkuna 11/14/19	2019-11-14	12:31:38.300000	2019-11-14 12:31:38	1	Green
Nkuna 11/14/19	2019-11-14	12:32:46.400000	2019-11-14 12:32:46	1	Green
Nkuna 11/14/19	2019-11-14	12:32:47.200000	2019-11-14 12:32:47	1	Green
Nkuna 11/14/19	2019-11-14	12:38:31.600000	2019-11-14 12:38:31	1	Green
Nkuna 11/14/19	2019-11-14	12:38:32.300000	2019-11-14 12:38:32	1	Green
Nkuna 11/14/19	2019-11-14	12:40:53.900000	2019-11-14 12:40:53	1	Green
Nkuna 11/14/19	2019-11-14	12:41:27.800000	2019-11-14 12:41:27	1	Green
Nkuna 11/14/19	2019-11-14	12:41:28.600000	2019-11-14 12:41:28	1	Green
Nkuna 11/14/19	2019-11-14	12:41:29.700000	2019-11-14 12:41:29	1	Green
Nkuna 11/14/19	2019-11-14	12:41:33.600000	2019-11-14 12:41:33	1	Green
Nkuna 11/14/19	2019-11-14	12:41:34.300000	2019-11-14 12:41:34	1	Green
Nkuna 11/14/19	2019-11-14	12:41:51.400000	2019-11-14 12:41:51	1	Green
Nkuna 11/14/19	2019-11-14	12:41:52.300000	2019-11-14 12:41:52	1	Green
Nkuna 11/14/19	2019-11-14	12:42:14.500000	2019-11-14 12:42:14	1	Green
Nkuna 11/14/19	2019-11-14	12:42:15.200000	2019-11-14 12:42:15	1	Green
Nkuna 11/14/19	2019-11-14	12:42:35.200000	2019-11-14 12:42:35	1	Green
Nkuna 11/14/19	2019-11-14	12:46:19.600000	2019-11-14 12:46:19	1	Green
Nkuna 11/14/19	2019-11-14	12:46:20.700000	2019-11-14 12:46:20	1	Green
Nkuna 11/14/19	2019-11-14	12:46:21.400000	2019-11-14 12:46:21	1	Green
Nkuna 11/14/19	2019-11-14	12:46:22.700000	2019-11-14 12:46:22	1	Green
Nkuna 11/14/19	2019-11-14	12:49:51.800000	2019-11-14 12:49:51	1	Green
Nkuna 11/14/19	2019-11-14	12:49:52.400000	2019-11-14 12:49:52	1	Green
Nkuna 11/14/19	2019-11-14	12:49:52.900000	2019-11-14 12:49:52	1	Green
Nkuna 11/14/19	2019-11-14	12:51:03.900000	2019-11-14 12:51:03	1	Green
Nkuna 11/14/19	2019-11-14	12:52:08.900000	2019-11-14 12:52:08	1	Green
Nkuna 11/14/19	2019-11-14	12:54:18.800000	2019-11-14 12:54:18	1	Green
Nkuna 11/14/19	2019-11-14	12:55:43.300000	2019-11-14 12:55:43	1	Green
Nkuna 11/14/19	2019-11-14	12:55:44	2019-11-14 12:55:44	1	Green
Nkuna 11/14/19	2019-11-14	13:04:01.600000	2019-11-14 13:04:01	1	Green
Nkuna 11/14/19	2019-11-14	13:04:02.200000	2019-11-14 13:04:02	1	Green
Nkuna 11/14/19	2019-11-14	13:04:49.500000	2019-11-14 13:04:49	1	Green
Nkuna 11/14/19	2019-11-14	13:04:50.200000	2019-11-14 13:04:50	1	Green
Nkuna 11/14/19	2019-11-14	13:10:14.800000	2019-11-14 13:10:14	1	Green
Nkuna 11/14/19	2019-11-14	13:12:11	2019-11-14 13:12:11	1	Green
Nkuna 11/14/19	2019-11-14	13:13:13	2019-11-14 13:13:13	1	Green
Nkuna 11/14/19	2019-11-14	13:13:13.300000	2019-11-14 13:13:13	1	Green
Nkuna 11/14/19	2019-11-14	13:13:40.500000	2019-11-14 13:13:40	1	Green
Nkuna 11/14/19	2019-11-14	13:14:42.200000	2019-11-14 13:14:42	1	Green
Nkuna 11/14/19	2019-11-14	13:15:20.100000	2019-11-14 13:15:20	1	Green
Nkuna 11/14/19	2019-11-14	13:15:20.600000	2019-11-14 13:15:20	1	Green
Nkuna 11/14/19	2019-11-14	13:15:38.100000	2019-11-14 13:15:38	1	Green
Nkuna 11/14/19	2019-11-14	13:15:52.900000	2019-11-14 13:15:52	1	Green
Nkuna 11/14/19	2019-11-14	13:15:54	2019-11-14 13:15:54	1	Green
Nkuna 11/14/19	2019-11-14	13:15:57.200000	2019-11-14 13:15:57	1	Green
Nkuna 11/14/19	2019-11-14	13:16:22	2019-11-14 13:16:22	1	Green
Nkuna 11/14/19	2019-11-14	13:17:02.200000	2019-11-14 13:17:02	1	Green
Nkuna 11/14/19	2019-11-14	13:17:43.200000	2019-11-14 13:17:43	1	Green
Nkuna 11/14/19	2019-11-14	13:19:05	2019-11-14 13:19:05	1	Green
Nkuna 11/14/19	2019-11-14	13:19:06.300000	2019-11-14 13:19:06	1	Green
Nkuna 11/14/19	2019-11-14	13:19:07.600000	2019-11-14 13:19:07	1	Green
Nkuna 11/14/19	2019-11-14	13:19:08.800000	2019-11-14 13:19:08	1	Green
Nkuna 11/14/19	2019-11-14	13:19:10	2019-11-14 13:19:10	1	Green
Nkuna 11/14/19	2019-11-14	13:19:22.600000	2019-11-14 13:19:22	1	Green
Nkuna 11/14/19	2019-11-14	13:19:40.500000	2019-11-14 13:19:40	1	Green
Nkuna 11/14/19	2019-11-14	13:20:01.200000	2019-11-14 13:20:01	1	Green
Nkuna 11/14/19	2019-11-14	13:20:01.800000	2019-11-14 13:20:01	1	Green
Nkuna 11/14/19	2019-11-14	13:20:02.500000	2019-11-14 13:20:02	1	Green
Nkuna 11/14/19	2019-11-14	13:22:22.500000	2019-11-14 13:22:22	1	Green
Nkuna 11/14/19	2019-11-14	13:22:23.200000	2019-11-14 13:22:23	1	Green
Nkuna 11/14/19	2019-11-14	13:22:23.600000	2019-11-14 13:22:23	1	Green
Nkuna 11/14/19	2019-11-14	13:23:14.700000	2019-11-14 13:23:14	1	Green
Nkuna 11/14/19	2019-11-14	13:23:15.300000	2019-11-14 13:23:15	1	Green
Nkuna 11/14/19	2019-11-14	13:23:35.900000	2019-11-14 13:23:35	1	Green
Nkuna 11/14/19	2019-11-14	13:25:37.400000	2019-11-14 13:25:37	1	Green
Nkuna 11/14/19	2019-11-14	13:28:24.300000	2019-11-14 13:28:24	1	Green
Nkuna 11/14/19	2019-11-14	13:34:06.200000	2019-11-14 13:34:06	1	Green
Nkuna 11/14/19	2019-11-14	13:39:18.200000	2019-11-14 13:39:18	1	Green
Nkuna 11/14/19	2019-11-14	13:46:22.600000	2019-11-14 13:46:22	1	Green
Nkuna 11/14/19	2019-11-14	13:47:14.900000	2019-11-14 13:47:14	1	Green
Nkuna 11/14/19	2019-11-14	13:47:15.200000	2019-11-14 13:47:15	1	Green
Nkuna 11/14/19	2019-11-14	13:47:54.700000	2019-11-14 13:47:54	1	Green
Nkuna 11/14/19	2019-11-14	13:51:29.400000	2019-11-14 13:51:29	1	Green
Nkuna 11/14/19	2019-11-14	13:51:29.900000	2019-11-14 13:51:29	1	Green
Nkuna 11/14/19	2019-11-14	13:51:30.200000	2019-11-14 13:51:30	1	Green
Nkuna 11/14/19	2019-11-14	13:51:58.900000	2019-11-14 13:51:58	1	Green
Nkuna 11/14/19	2019-11-14	13:51:59.300000	2019-11-14 13:51:59	1	Green
Nkuna 11/14/19	2019-11-14	13:52:13.500000	2019-11-14 13:52:13	1	Green
Nkuna 11/14/19	2019-11-14	13:52:14	2019-11-14 13:52:14	1	Green
Nkuna 11/14/19	2019-11-14	13:53:19.900000	2019-11-14 13:53:19	1	Green
Nkuna 11/14/19	2019-11-14	13:53:20.300000	2019-11-14 13:53:20	1	Green
Nkuna 11/14/19	2019-11-14	13:54:25.700000	2019-11-14 13:54:25	1	Green
Nkuna 11/14/19	2019-11-14	13:54:26.400000	2019-11-14 13:54:26	1	Green
Nkuna 11/14/19	2019-11-14	13:54:26.900000	2019-11-14 13:54:26	1	Green
Nkuna 11/14/19	2019-11-14	13:55:19.700000	2019-11-14 13:55:19	1	Green
Nkuna 11/14/19	2019-11-14	13:58:32.500000	2019-11-14 13:58:32	1	Green
Nkuna 11/14/19	2019-11-14	13:58:33.200000	2019-11-14 13:58:33	1	Green
Nkuna 11/14/19	2019-11-14	13:58:34	2019-11-14 13:58:34	1	Green
Nkuna 11/14/19	2019-11-14	14:07:42.700000	2019-11-14 14:07:42	1	Green
Nkuna 11/14/19	2019-11-14	14:07:43.200000	2019-11-14 14:07:43	1	Green
Nkuna 11/14/19	2019-11-14	14:07:43.700000	2019-11-14 14:07:43	1	Green
Nkuna 11/14/19	2019-11-14	14:19:08.900000	2019-11-14 14:19:08	1	Green
Nkuna 11/14/19	2019-11-14	14:19:09.900000	2019-11-14 14:19:09	1	Green
Nkuna 11/14/19	2019-11-14	14:20:50.600000	2019-11-14 14:20:50	1	Green
Nkuna 11/14/19	2019-11-14	14:20:51.100000	2019-11-14 14:20:51	1	Green
Nkuna 11/14/19	2019-11-14	14:20:51.500000	2019-11-14 14:20:51	1	Green
Nkuna 11/14/19	2019-11-14	14:20:52	2019-11-14 14:20:52	1	Green
Nkuna 11/14/19	2019-11-14	14:20:52.500000	2019-11-14 14:20:52	1	Green
Nkuna 11/14/19	2019-11-14	14:20:53.100000	2019-11-14 14:20:53	1	Green
Nkuna 11/14/19	2019-11-14	14:20:53.700000	2019-11-14 14:20:53	1	Green
Nkuna 11/14/19	2019-11-14	14:20:54.300000	2019-11-14 14:20:54	1	Green
Nkuna 11/14/19	2019-11-14	14:20:55	2019-11-14 14:20:55	1	Green
Nkuna 11/14/19	2019-11-14	14:23:19.500000	2019-11-14 14:23:19	1	Green
Nkuna 11/14/19	2019-11-14	14:23:24	2019-11-14 14:23:24	1	Green
Nkuna 11/14/19	2019-11-14	14:23:24.500000	2019-11-14 14:23:24	1	Green
Nkuna 11/14/19	2019-11-14	14:23:24.800000	2019-11-14 14:23:24	1	Green
Nkuna 11/14/19	2019-11-14	14:28:43.800000	2019-11-14 14:28:43	1	Green
Nkuna 11/14/19	2019-11-14	14:28:44.300000	2019-11-14 14:28:44	1	Green
Nkuna 11/14/19	2019-11-14	14:28:44.900000	2019-11-14 14:28:44	1	Green
Nkuna 11/14/19	2019-11-14	14:28:45.400000	2019-11-14 14:28:45	1	Green
Nkuna 11/14/19	2019-11-14	14:28:45.800000	2019-11-14 14:28:45	1	Green
Nkuna 11/14/19	2019-11-14	14:34:16.400000	2019-11-14 14:34:16	1	Green
Nkuna 11/14/19	2019-11-14	14:34:20.800000	2019-11-14 14:34:20	1	Green
Nkuna 11/14/19	2019-11-14	14:37:19.600000	2019-11-14 14:37:19	1	Green
Nkuna 11/14/19	2019-11-14	14:37:20.100000	2019-11-14 14:37:20	1	Green
Nkuna 11/14/19	2019-11-14	14:37:20.600000	2019-11-14 14:37:20	1	Green
Nkuna 11/14/19	2019-11-14	14:38:14.400000	2019-11-14 14:38:14	1	Green
Nkuna 11/14/19	2019-11-14	14:38:14.900000	2019-11-14 14:38:14	1	Green
Nkuna 11/14/19	2019-11-14	14:38:15.300000	2019-11-14 14:38:15	1	Green
Nkuna 11/14/19	2019-11-14	14:47:29	2019-11-14 14:47:29	1	Green
Nkuna 11/14/19	2019-11-14	14:47:29.500000	2019-11-14 14:47:29	1	Green
Nkuna 11/14/19	2019-11-14	14:47:29.900000	2019-11-14 14:47:29	1	Green
Nkuna 11/14/19	2019-11-14	14:47:30.800000	2019-11-14 14:47:30	1	Green
Nkuna 11/14/19	2019-11-14	14:47:31.100000	2019-11-14 14:47:31	1	Green
Nkuna 11/14/19	2019-11-14	14:57:11.100000	2019-11-14 14:57:11	1	Green
Nkuna 11/14/19	2019-11-14	14:57:11.600000	2019-11-14 14:57:11	1	Green
Nkuna 11/14/19	2019-11-14	14:57:12	2019-11-14 14:57:12	1	Green
Nkuna 11/14/19	2019-11-14	14:57:12.400000	2019-11-14 14:57:12	1	Green
Nkuna 11/14/19	2019-11-14	14:58:13.500000	2019-11-14 14:58:13	1	Green
Nkuna 11/14/19	2019-11-14	15:03:51.900000	2019-11-14 15:03:51	1	Green
Nkuna 11/14/19	2019-11-14	15:04:13.500000	2019-11-14 15:04:13	1	Green
Nkuna 11/14/19	2019-11-14	15:06:40.500000	2019-11-14 15:06:40	1	Green
Nkuna 11/14/19	2019-11-14	15:06:41.100000	2019-11-14 15:06:41	1	Green
Nkuna 11/14/19	2019-11-14	15:06:41.700000	2019-11-14 15:06:41	1	Green
Nkuna 11/14/19	2019-11-14	15:06:42.400000	2019-11-14 15:06:42	1	Green
Nkuna 11/14/19	2019-11-14	15:06:43	2019-11-14 15:06:43	1	Green
Nkuna 11/14/19	2019-11-14	15:06:43.500000	2019-11-14 15:06:43	1	Green
Nkuna 11/14/19	2019-11-14	15:06:44.200000	2019-11-14 15:06:44	1	Green
Nkuna 11/14/19	2019-11-14	15:08:55.900000	2019-11-14 15:08:55	1	Green
Nkuna 11/14/19	2019-11-14	15:10:12.400000	2019-11-14 15:10:12	1	Green
Nkuna 11/14/19	2019-11-14	15:11:21	2019-11-14 15:11:21	1	Green
Nkuna 11/14/19	2019-11-14	15:12:00.100000	2019-11-14 15:12:00	1	Green
Nkuna 11/14/19	2019-11-14	15:12:01.100000	2019-11-14 15:12:01	1	Green
Nkuna 11/14/19	2019-11-14	15:12:02	2019-11-14 15:12:02	1	Green
Nkuna 11/14/19	2019-11-14	15:12:02.900000	2019-11-14 15:12:02	1	Green
Nkuna 11/14/19	2019-11-14	15:16:09.700000	2019-11-14 15:16:09	1	Green
Nkuna 11/14/19	2019-11-14	15:21:27.900000	2019-11-14 15:21:27	1	Green
Nkuna 11/14/19	2019-11-14	15:22:01.700000	2019-11-14 15:22:01	1	Green
Nkuna 11/14/19	2019-11-14	15:24:18.200000	2019-11-14 15:24:18	1	Green
Nkuna 11/14/19	2019-11-14	15:26:36.100000	2019-11-14 15:26:36	1	Green
Nkuna 11/14/19	2019-11-14	15:38:40.600000	2019-11-14 15:38:40	1	Green
Nkuna 11/14/19	2019-11-14	15:42:16.200000	2019-11-14 15:42:16	1	Green
Nkuna 11/14/19	2019-11-14	15:43:44.800000	2019-11-14 15:43:44	1	Green
Nkuna 11/14/19	2019-11-14	15:43:46.200000	2019-11-14 15:43:46	1	Green
Nkuna 11/14/19	2019-11-14	15:43:48	2019-11-14 15:43:48	1	Green
Nkuna 11/14/19	2019-11-14	15:45:41.400000	2019-11-14 15:45:41	1	Green
Nkuna 11/14/19	2019-11-14	15:46:12.800000	2019-11-14 15:46:12	1	Green
Nkuna 11/14/19	2019-11-14	15:49:39.600000	2019-11-14 15:49:39	1	Green
Nkuna 11/14/19	2019-11-14	15:51:47.200000	2019-11-14 15:51:47	1	Green
Nkuna 11/14/19	2019-11-14	15:51:48.100000	2019-11-14 15:51:48	1	Green
Nkuna 11/14/19	2019-11-14	16:00:25.100000	2019-11-14 16:00:25	1	Green
Nkuna 11/14/19	2019-11-14	16:06:55	2019-11-14 16:06:55	1	Green
Nkuna 11/14/19	2019-11-14	16:13:31.500000	2019-11-14 16:13:31	1	Green
Nkuna 11/14/19	2019-11-14	16:13:32	2019-11-14 16:13:32	1	Green
Nkuna 11/14/19	2019-11-14	16:15:59.500000	2019-11-14 16:15:59	1	Green
Nkuna 11/14/19	2019-11-14	16:16:00	2019-11-14 16:16:00	1	Green
Nkuna 11/14/19	2019-11-14	16:16:00.500000	2019-11-14 16:16:00	1	Green
Nkuna 11/14/19	2019-11-14	16:16:01	2019-11-14 16:16:01	1	Green
Nkuna 11/14/19	2019-11-14	16:16:01.600000	2019-11-14 16:16:01	1	Green
Nkuna 11/14/19	2019-11-14	16:18:07.300000	2019-11-14 16:18:07	1	Green
Nkuna 11/14/19	2019-11-14	16:25:40.400000	2019-11-14 16:25:40	1	Green
Nkuna 11/14/19	2019-11-14	16:27:09	2019-11-14 16:27:09	1	Green
Nkuna 11/14/19	2019-11-14	16:27:09.500000	2019-11-14 16:27:09	1	Green
Nkuna 11/14/19	2019-11-14	16:28:30.500000	2019-11-14 16:28:30	1	Green
Nkuna 11/14/19	2019-11-14	16:28:31	2019-11-14 16:28:31	1	Green
Nkuna 11/14/19	2019-11-14	16:30:58.900000	2019-11-14 16:30:58	1	Green
Nkuna 11/14/19	2019-11-14	16:33:06	2019-11-14 16:33:06	1	Green
Nkuna 11/14/19	2019-11-14	16:37:06.900000	2019-11-14 16:37:06	1	Green
Nkuna 11/14/19	2019-11-14	16:37:06.900000	2019-11-14 16:37:06	1	Green
Nkuna 11/14/19	2019-11-14	16:40:23.400000	2019-11-14 16:40:23	1	Green
Nkuna 11/14/19	2019-11-14	16:40:23.900000	2019-11-14 16:40:23	1	Green
Nkuna 11/14/19	2019-11-14	16:49:08.100000	2019-11-14 16:49:08	1	Green
Nkuna 11/14/19	2019-11-14	16:49:08.600000	2019-11-14 16:49:08	1	Green
Nkuna 11/14/19	2019-11-14	16:51:06.400000	2019-11-14 16:51:06	1	Green
Nkuna 11/14/19	2019-11-14	16:57:49.300000	2019-11-14 16:57:49	1	Green
Nkuna 11/14/19	2019-11-14	16:57:52.800000	2019-11-14 16:57:52	1	Green
Nkuna 11/14/19	2019-11-14	16:59:04.400000	2019-11-14 16:59:04	1	Green
Nkuna 11/14/19	2019-11-14	17:00:50.700000	2019-11-14 17:00:50	1	Green
Nkuna 11/15/19	2019-11-15	06:43:05.100000	2019-11-15 06:43:05	1	Black
Nkuna 11/15/19	2019-11-15	06:43:06	2019-11-15 06:43:06	1	Black
Nkuna 11/15/19	2019-11-15	06:43:07	2019-11-15 06:43:07	1	Black
Nkuna 11/15/19	2019-11-15	06:43:08	2019-11-15 06:43:08	1	Black
Nkuna 11/15/19	2019-11-15	06:43:09.900000	2019-11-15 06:43:09	1	Black
Nkuna 11/15/19	2019-11-15	06:43:10.700000	2019-11-15 06:43:10	1	Black
Nkuna 11/15/19	2019-11-15	06:43:42.200000	2019-11-15 06:43:42	1	Black
Nkuna 11/15/19	2019-11-15	06:43:43	2019-11-15 06:43:43	1	Black
Nkuna 11/15/19	2019-11-15	06:43:43.800000	2019-11-15 06:43:43	1	Black
Nkuna 11/15/19	2019-11-15	06:43:44.600000	2019-11-15 06:43:44	1	Black
Nkuna 11/15/19	2019-11-15	06:43:45.400000	2019-11-15 06:43:45	1	Black
Nkuna 11/15/19	2019-11-15	06:43:46.100000	2019-11-15 06:43:46	1	Black
Nkuna 11/15/19	2019-11-15	06:43:47	2019-11-15 06:43:47	1	Black
Nkuna 11/15/19	2019-11-15	06:43:47.700000	2019-11-15 06:43:47	1	Black
Nkuna 11/15/19	2019-11-15	06:43:48.400000	2019-11-15 06:43:48	1	Black
Nkuna 11/15/19	2019-11-15	06:44:49.500000	2019-11-15 06:44:49	1	Black
Nkuna 11/15/19	2019-11-15	06:44:50.200000	2019-11-15 06:44:50	1	Black
Nkuna 11/15/19	2019-11-15	06:46:25	2019-11-15 06:46:25	1	Black
Nkuna 11/15/19	2019-11-15	06:46:26.200000	2019-11-15 06:46:26	1	Black
Nkuna 11/15/19	2019-11-15	06:47:34.900000	2019-11-15 06:47:34	1	Black
Nkuna 11/15/19	2019-11-15	06:51:41.300000	2019-11-15 06:51:41	1	Black
Nkuna 11/15/19	2019-11-15	06:51:42.300000	2019-11-15 06:51:42	1	Black
Nkuna 11/15/19	2019-11-15	06:51:43.300000	2019-11-15 06:51:43	1	Black
Nkuna 11/15/19	2019-11-15	06:51:44.200000	2019-11-15 06:51:44	1	Black
Nkuna 11/15/19	2019-11-15	06:51:45.100000	2019-11-15 06:51:45	1	Black
Nkuna 11/15/19	2019-11-15	06:51:46	2019-11-15 06:51:46	1	Black
Nkuna 11/15/19	2019-11-15	06:52:07.100000	2019-11-15 06:52:07	1	Black
Nkuna 11/15/19	2019-11-15	06:53:52.100000	2019-11-15 06:53:52	1	Black
Nkuna 11/15/19	2019-11-15	06:55:44	2019-11-15 06:55:44	1	Black
Nkuna 11/15/19	2019-11-15	06:58:37	2019-11-15 06:58:37	1	Black
Nkuna 11/15/19	2019-11-15	07:00:16.900000	2019-11-15 07:00:16	1	Black
Nkuna 11/15/19	2019-11-15	07:00:17.600000	2019-11-15 07:00:17	1	Black
Nkuna 11/15/19	2019-11-15	07:00:18.200000	2019-11-15 07:00:18	1	Black
Nkuna 11/15/19	2019-11-15	07:00:18.900000	2019-11-15 07:00:18	1	Black
Nkuna 11/15/19	2019-11-15	07:00:19.500000	2019-11-15 07:00:19	1	Black
Nkuna 11/15/19	2019-11-15	07:00:20.100000	2019-11-15 07:00:20	1	Black
Nkuna 11/15/19	2019-11-15	07:00:20.700000	2019-11-15 07:00:20	1	Black
Nkuna 11/15/19	2019-11-15	07:01:58.400000	2019-11-15 07:01:58	1	Black
Nkuna 11/15/19	2019-11-15	07:01:59.100000	2019-11-15 07:01:59	1	Black
Nkuna 11/15/19	2019-11-15	07:01:59.800000	2019-11-15 07:01:59	1	Black
Nkuna 11/15/19	2019-11-15	07:02:00.500000	2019-11-15 07:02:00	1	Black
Nkuna 11/15/19	2019-11-15	07:02:01.100000	2019-11-15 07:02:01	1	Black
Nkuna 11/15/19	2019-11-15	07:03:31.400000	2019-11-15 07:03:31	1	Black
Nkuna 11/15/19	2019-11-15	07:03:32.200000	2019-11-15 07:03:32	1	Black
Nkuna 11/15/19	2019-11-15	07:03:33	2019-11-15 07:03:33	1	Black
Nkuna 11/15/19	2019-11-15	07:03:33.800000	2019-11-15 07:03:33	1	Black
Nkuna 11/15/19	2019-11-15	07:04:10.800000	2019-11-15 07:04:10	1	Black
Nkuna 11/15/19	2019-11-15	07:04:11.600000	2019-11-15 07:04:11	1	Black
Nkuna 11/15/19	2019-11-15	07:04:12.400000	2019-11-15 07:04:12	1	Black
Nkuna 11/15/19	2019-11-15	07:04:13.100000	2019-11-15 07:04:13	1	Black
Nkuna 11/15/19	2019-11-15	07:04:13.800000	2019-11-15 07:04:13	1	Black
Nkuna 11/15/19	2019-11-15	07:04:14.500000	2019-11-15 07:04:14	1	Black
Nkuna 11/15/19	2019-11-15	07:04:15.100000	2019-11-15 07:04:15	1	Black
Nkuna 11/15/19	2019-11-15	07:05:01.300000	2019-11-15 07:05:01	1	Black
Nkuna 11/15/19	2019-11-15	07:08:35.400000	2019-11-15 07:08:35	1	Black
Nkuna 11/15/19	2019-11-15	07:08:36.100000	2019-11-15 07:08:36	1	Black
Nkuna 11/15/19	2019-11-15	07:08:36.900000	2019-11-15 07:08:36	1	Black
Nkuna 11/15/19	2019-11-15	07:08:37.600000	2019-11-15 07:08:37	1	Black
Nkuna 11/15/19	2019-11-15	07:08:38.300000	2019-11-15 07:08:38	1	Black
Nkuna 11/15/19	2019-11-15	07:08:38.900000	2019-11-15 07:08:38	1	Black
Nkuna 11/15/19	2019-11-15	07:08:39.500000	2019-11-15 07:08:39	1	Black
Nkuna 11/15/19	2019-11-15	07:09:27.100000	2019-11-15 07:09:27	1	Black
Nkuna 11/15/19	2019-11-15	07:09:27.600000	2019-11-15 07:09:27	1	Black
Nkuna 11/15/19	2019-11-15	07:10:52	2019-11-15 07:10:52	1	Black
Nkuna 11/15/19	2019-11-15	07:10:52.400000	2019-11-15 07:10:52	1	Black
Nkuna 11/15/19	2019-11-15	07:10:52.900000	2019-11-15 07:10:52	1	Black
Nkuna 11/15/19	2019-11-15	07:10:53.400000	2019-11-15 07:10:53	1	Black
Nkuna 11/15/19	2019-11-15	07:11:43.500000	2019-11-15 07:11:43	1	Black
Nkuna 11/15/19	2019-11-15	07:11:44.200000	2019-11-15 07:11:44	1	Black
Nkuna 11/15/19	2019-11-15	07:11:44.800000	2019-11-15 07:11:44	1	Black
Nkuna 11/15/19	2019-11-15	07:11:45.400000	2019-11-15 07:11:45	1	Black
Nkuna 11/15/19	2019-11-15	07:11:46	2019-11-15 07:11:46	1	Black
Nkuna 11/15/19	2019-11-15	07:11:46.600000	2019-11-15 07:11:46	1	Black
Nkuna 11/15/19	2019-11-15	07:11:47.200000	2019-11-15 07:11:47	1	Black
Nkuna 11/15/19	2019-11-15	07:11:47.800000	2019-11-15 07:11:47	1	Black
Nkuna 11/15/19	2019-11-15	07:11:48.400000	2019-11-15 07:11:48	1	Black
Nkuna 11/15/19	2019-11-15	07:11:48.900000	2019-11-15 07:11:48	1	Black
Nkuna 11/15/19	2019-11-15	07:11:49.500000	2019-11-15 07:11:49	1	Black
Nkuna 11/15/19	2019-11-15	07:11:50.100000	2019-11-15 07:11:50	1	Black
Nkuna 11/15/19	2019-11-15	07:12:47.100000	2019-11-15 07:12:47	1	Black
Nkuna 11/15/19	2019-11-15	07:14:41.600000	2019-11-15 07:14:41	1	Black
Nkuna 11/15/19	2019-11-15	07:14:42	2019-11-15 07:14:42	1	Black
Nkuna 11/15/19	2019-11-15	07:14:42.400000	2019-11-15 07:14:42	1	Black
Nkuna 11/15/19	2019-11-15	07:14:42.800000	2019-11-15 07:14:42	1	Black
Nkuna 11/15/19	2019-11-15	07:14:43.200000	2019-11-15 07:14:43	1	Black
Nkuna 11/15/19	2019-11-15	07:14:43.500000	2019-11-15 07:14:43	1	Black
Nkuna 11/15/19	2019-11-15	07:14:44.200000	2019-11-15 07:14:44	1	Black
Nkuna 11/15/19	2019-11-15	07:14:44.600000	2019-11-15 07:14:44	1	Black
Nkuna 11/15/19	2019-11-15	07:15:05.100000	2019-11-15 07:15:05	1	Black
Nkuna 11/15/19	2019-11-15	07:19:27.600000	2019-11-15 07:19:27	1	Black
Nkuna 11/15/19	2019-11-15	07:19:28	2019-11-15 07:19:28	1	Black
Nkuna 11/15/19	2019-11-15	07:19:28.500000	2019-11-15 07:19:28	1	Black
Nkuna 11/15/19	2019-11-15	07:19:28.900000	2019-11-15 07:19:28	1	Black
Nkuna 11/15/19	2019-11-15	07:19:29.300000	2019-11-15 07:19:29	1	Black
Nkuna 11/15/19	2019-11-15	07:19:29.700000	2019-11-15 07:19:29	1	Black
Nkuna 11/15/19	2019-11-15	07:19:30.200000	2019-11-15 07:19:30	1	Black
Nkuna 11/15/19	2019-11-15	07:19:30.600000	2019-11-15 07:19:30	1	Black
Nkuna 11/15/19	2019-11-15	07:19:31	2019-11-15 07:19:31	1	Black
Nkuna 11/15/19	2019-11-15	07:19:31.400000	2019-11-15 07:19:31	1	Black
Nkuna 11/15/19	2019-11-15	07:19:31.900000	2019-11-15 07:19:31	1	Black
Nkuna 11/15/19	2019-11-15	07:19:32.300000	2019-11-15 07:19:32	1	Black
Nkuna 11/15/19	2019-11-15	07:19:32.700000	2019-11-15 07:19:32	1	Black
Nkuna 11/15/19	2019-11-15	07:19:33.100000	2019-11-15 07:19:33	1	Black
Nkuna 11/15/19	2019-11-15	07:19:33.600000	2019-11-15 07:19:33	1	Black
Nkuna 11/15/19	2019-11-15	07:19:34	2019-11-15 07:19:34	1	Black
Nkuna 11/15/19	2019-11-15	07:19:34.400000	2019-11-15 07:19:34	1	Black
Nkuna 11/15/19	2019-11-15	07:19:34.800000	2019-11-15 07:19:34	1	Black
Nkuna 11/15/19	2019-11-15	07:19:35.300000	2019-11-15 07:19:35	1	Black
Nkuna 11/15/19	2019-11-15	07:19:35.700000	2019-11-15 07:19:35	1	Black
Nkuna 11/15/19	2019-11-15	07:19:36.100000	2019-11-15 07:19:36	1	Black
Nkuna 11/15/19	2019-11-15	07:19:36.600000	2019-11-15 07:19:36	1	Black
Nkuna 11/15/19	2019-11-15	07:19:37	2019-11-15 07:19:37	1	Black
Nkuna 11/15/19	2019-11-15	07:19:37.500000	2019-11-15 07:19:37	1	Black
Nkuna 11/15/19	2019-11-15	07:19:37.900000	2019-11-15 07:19:37	1	Black
Nkuna 11/15/19	2019-11-15	07:19:38.300000	2019-11-15 07:19:38	1	Black
Nkuna 11/15/19	2019-11-15	07:19:38.800000	2019-11-15 07:19:38	1	Black
Nkuna 11/15/19	2019-11-15	07:23:00.600000	2019-11-15 07:23:00	1	Black
Nkuna 11/15/19	2019-11-15	07:23:01.200000	2019-11-15 07:23:01	1	Black
Nkuna 11/15/19	2019-11-15	07:23:01.800000	2019-11-15 07:23:01	1	Black
Nkuna 11/15/19	2019-11-15	07:23:02.300000	2019-11-15 07:23:02	1	Black
Nkuna 11/15/19	2019-11-15	07:23:02.800000	2019-11-15 07:23:02	1	Black
Nkuna 11/15/19	2019-11-15	07:23:03.300000	2019-11-15 07:23:03	1	Black
Nkuna 11/15/19	2019-11-15	07:23:03.800000	2019-11-15 07:23:03	1	Black
Nkuna 11/15/19	2019-11-15	07:23:04.400000	2019-11-15 07:23:04	1	Black
Nkuna 11/15/19	2019-11-15	07:23:04.800000	2019-11-15 07:23:04	1	Black
Nkuna 11/15/19	2019-11-15	07:23:18.900000	2019-11-15 07:23:18	1	Black
Nkuna 11/15/19	2019-11-15	07:24:29.800000	2019-11-15 07:24:29	1	Black
Nkuna 11/15/19	2019-11-15	07:24:30.300000	2019-11-15 07:24:30	1	Black
Nkuna 11/15/19	2019-11-15	07:24:30.900000	2019-11-15 07:24:30	1	Black
Nkuna 11/15/19	2019-11-15	07:24:31.400000	2019-11-15 07:24:31	1	Black
Nkuna 11/15/19	2019-11-15	07:26:36.100000	2019-11-15 07:26:36	1	Black
Nkuna 11/15/19	2019-11-15	07:26:43.900000	2019-11-15 07:26:43	1	Black
Nkuna 11/15/19	2019-11-15	07:29:15	2019-11-15 07:29:15	1	Black
Nkuna 11/15/19	2019-11-15	07:29:15.500000	2019-11-15 07:29:15	1	Black
Nkuna 11/15/19	2019-11-15	07:29:16	2019-11-15 07:29:16	1	Black
Nkuna 11/15/19	2019-11-15	07:29:16.500000	2019-11-15 07:29:16	1	Black
Nkuna 11/15/19	2019-11-15	07:29:17.300000	2019-11-15 07:29:17	1	Black
Nkuna 11/15/19	2019-11-15	07:31:10	2019-11-15 07:31:10	1	Black
Nkuna 11/15/19	2019-11-15	07:32:51.500000	2019-11-15 07:32:51	1	Black
Nkuna 11/15/19	2019-11-15	07:32:52	2019-11-15 07:32:52	1	Black
Nkuna 11/15/19	2019-11-15	07:32:52.500000	2019-11-15 07:32:52	1	Black
Nkuna 11/15/19	2019-11-15	07:32:53	2019-11-15 07:32:53	1	Black
Nkuna 11/15/19	2019-11-15	07:33:05.800000	2019-11-15 07:33:05	1	Black
Nkuna 11/15/19	2019-11-15	07:33:22.900000	2019-11-15 07:33:22	1	Black
Nkuna 11/15/19	2019-11-15	07:33:24	2019-11-15 07:33:24	1	Black
Nkuna 11/15/19	2019-11-15	07:38:40.900000	2019-11-15 07:38:40	1	Black
Nkuna 11/15/19	2019-11-15	07:38:41.500000	2019-11-15 07:38:41	1	Black
Nkuna 11/15/19	2019-11-15	07:41:13.200000	2019-11-15 07:41:13	1	Black
Nkuna 11/15/19	2019-11-15	07:41:13.800000	2019-11-15 07:41:13	1	Black
Nkuna 11/15/19	2019-11-15	07:41:14.300000	2019-11-15 07:41:14	1	Black
Nkuna 11/15/19	2019-11-15	07:42:18.500000	2019-11-15 07:42:18	1	Black
Nkuna 11/15/19	2019-11-15	07:42:19.200000	2019-11-15 07:42:19	1	Black
Nkuna 11/15/19	2019-11-15	07:52:38	2019-11-15 07:52:38	1	Black
Nkuna 11/15/19	2019-11-15	07:52:38.800000	2019-11-15 07:52:38	1	Black
Nkuna 11/15/19	2019-11-15	07:53:37.800000	2019-11-15 07:53:37	1	Black
Nkuna 11/15/19	2019-11-15	07:53:38.700000	2019-11-15 07:53:38	1	Black
Nkuna 11/15/19	2019-11-15	07:56:52.600000	2019-11-15 07:56:52	1	Black
Nkuna 11/15/19	2019-11-15	07:56:53.400000	2019-11-15 07:56:53	1	Black
Nkuna 11/15/19	2019-11-15	07:56:54.100000	2019-11-15 07:56:54	1	Black
Nkuna 11/15/19	2019-11-15	07:56:54.800000	2019-11-15 07:56:54	1	Black
Nkuna 11/15/19	2019-11-15	08:00:12.800000	2019-11-15 08:00:12	1	Black
Nkuna 11/15/19	2019-11-15	08:01:01.500000	2019-11-15 08:01:01	1	Black
Nkuna 11/15/19	2019-11-15	08:03:57.200000	2019-11-15 08:03:57	1	Black
Nkuna 11/15/19	2019-11-15	08:04:33	2019-11-15 08:04:33	1	Black
Nkuna 11/15/19	2019-11-15	08:08:29.400000	2019-11-15 08:08:29	1	Black
Nkuna 11/15/19	2019-11-15	08:08:30.300000	2019-11-15 08:08:30	1	Black
Nkuna 11/15/19	2019-11-15	08:08:31.300000	2019-11-15 08:08:31	1	Black
Nkuna 11/15/19	2019-11-15	08:08:32.100000	2019-11-15 08:08:32	1	Black
Nkuna 11/15/19	2019-11-15	08:08:33	2019-11-15 08:08:33	1	Black
Nkuna 11/15/19	2019-11-15	08:08:33.800000	2019-11-15 08:08:33	1	Black
Nkuna 11/15/19	2019-11-15	08:08:34.900000	2019-11-15 08:08:34	1	Black
Nkuna 11/15/19	2019-11-15	08:12:34.700000	2019-11-15 08:12:34	1	Black
Nkuna 11/15/19	2019-11-15	08:15:43.300000	2019-11-15 08:15:43	1	Black
Nkuna 11/15/19	2019-11-15	08:17:02.400000	2019-11-15 08:17:02	1	Black
Nkuna 11/15/19	2019-11-15	08:17:03.200000	2019-11-15 08:17:03	1	Black
Nkuna 11/15/19	2019-11-15	08:17:11.100000	2019-11-15 08:17:11	1	Black
Nkuna 11/15/19	2019-11-15	08:19:17.300000	2019-11-15 08:19:17	1	Black
Nkuna 11/15/19	2019-11-15	08:20:11.300000	2019-11-15 08:20:11	1	Black
Nkuna 11/15/19	2019-11-15	08:21:55.400000	2019-11-15 08:21:55	1	Black
Nkuna 11/15/19	2019-11-15	08:24:57	2019-11-15 08:24:57	1	Black
Nkuna 11/15/19	2019-11-15	08:24:57.800000	2019-11-15 08:24:57	1	Black
Nkuna 11/15/19	2019-11-15	08:27:33.700000	2019-11-15 08:27:33	1	Black
Nkuna 11/15/19	2019-11-15	08:27:34.500000	2019-11-15 08:27:34	1	Black
Nkuna 11/15/19	2019-11-15	08:30:50.200000	2019-11-15 08:30:50	1	Black
Nkuna 11/15/19	2019-11-15	08:30:51	2019-11-15 08:30:51	1	Black
Nkuna 11/15/19	2019-11-15	08:30:51.700000	2019-11-15 08:30:51	1	Black
Nkuna 11/15/19	2019-11-15	08:30:52.500000	2019-11-15 08:30:52	1	Black
Nkuna 11/15/19	2019-11-15	08:30:53.200000	2019-11-15 08:30:53	1	Black
Nkuna 11/15/19	2019-11-15	08:30:53.900000	2019-11-15 08:30:53	1	Black
Nkuna 11/15/19	2019-11-15	08:31:16	2019-11-15 08:31:16	1	Black
Nkuna 11/15/19	2019-11-15	08:38:08.900000	2019-11-15 08:38:08	1	Black
Nkuna 11/15/19	2019-11-15	08:38:09.600000	2019-11-15 08:38:09	1	Black
Nkuna 11/15/19	2019-11-15	08:41:51.500000	2019-11-15 08:41:51	1	Black
Nkuna 11/15/19	2019-11-15	08:43:15	2019-11-15 08:43:15	1	Black
Nkuna 11/15/19	2019-11-15	08:43:45.600000	2019-11-15 08:43:45	1	Black
Nkuna 11/15/19	2019-11-15	08:43:46.200000	2019-11-15 08:43:46	1	Black
Nkuna 11/15/19	2019-11-15	08:43:46.700000	2019-11-15 08:43:46	1	Black
Nkuna 11/15/19	2019-11-15	08:45:54	2019-11-15 08:45:54	1	Black
Nkuna 11/15/19	2019-11-15	08:45:54.900000	2019-11-15 08:45:54	1	Black
Nkuna 11/15/19	2019-11-15	08:45:55.800000	2019-11-15 08:45:55	1	Black
Nkuna 11/15/19	2019-11-15	08:45:56.500000	2019-11-15 08:45:56	1	Black
Nkuna 11/15/19	2019-11-15	08:46:55.100000	2019-11-15 08:46:55	1	Black
Nkuna 11/15/19	2019-11-15	08:47:20.200000	2019-11-15 08:47:20	1	Black
Nkuna 11/15/19	2019-11-15	08:53:09.300000	2019-11-15 08:53:09	1	Black
Nkuna 11/15/19	2019-11-15	08:53:10.200000	2019-11-15 08:53:10	1	Black
Nkuna 11/15/19	2019-11-15	08:53:11.100000	2019-11-15 08:53:11	1	Black
Nkuna 11/15/19	2019-11-15	08:53:11.900000	2019-11-15 08:53:11	1	Black
Nkuna 11/15/19	2019-11-15	08:53:30.700000	2019-11-15 08:53:30	1	Black
Nkuna 11/15/19	2019-11-15	08:54:37.700000	2019-11-15 08:54:37	1	Black
Nkuna 11/15/19	2019-11-15	08:54:38.500000	2019-11-15 08:54:38	1	Black
Nkuna 11/15/19	2019-11-15	08:54:39.400000	2019-11-15 08:54:39	1	Black
Nkuna 11/15/19	2019-11-15	08:54:40.100000	2019-11-15 08:54:40	1	Black
Nkuna 11/15/19	2019-11-15	08:54:41	2019-11-15 08:54:41	1	Black
Nkuna 11/15/19	2019-11-15	08:56:33	2019-11-15 08:56:33	1	Black
Nkuna 11/15/19	2019-11-15	08:56:33.600000	2019-11-15 08:56:33	1	Black
Nkuna 11/15/19	2019-11-15	08:57:41.300000	2019-11-15 08:57:41	1	Black
Nkuna 11/15/19	2019-11-15	08:59:57.400000	2019-11-15 08:59:57	1	Black
Nkuna 11/15/19	2019-11-15	09:00:08	2019-11-15 09:00:08	1	Black
Nkuna 11/15/19	2019-11-15	09:00:55.500000	2019-11-15 09:00:55	1	Black
Nkuna 11/15/19	2019-11-15	09:01:21.600000	2019-11-15 09:01:21	1	Black
Nkuna 11/15/19	2019-11-15	09:01:22.600000	2019-11-15 09:01:22	1	Black
Nkuna 11/15/19	2019-11-15	09:01:24.300000	2019-11-15 09:01:24	1	Black
Nkuna 11/15/19	2019-11-15	09:01:25.200000	2019-11-15 09:01:25	1	Black
Nkuna 11/15/19	2019-11-15	09:01:26	2019-11-15 09:01:26	1	Black
Nkuna 11/15/19	2019-11-15	09:05:53.200000	2019-11-15 09:05:53	1	Black
Nkuna 11/15/19	2019-11-15	09:08:08	2019-11-15 09:08:08	1	Black
Nkuna 11/15/19	2019-11-15	09:08:20.200000	2019-11-15 09:08:20	1	Black
Nkuna 11/15/19	2019-11-15	09:20:01.700000	2019-11-15 09:20:01	1	Black
Nkuna 11/15/19	2019-11-15	09:20:02.400000	2019-11-15 09:20:02	1	Black
Nkuna 11/15/19	2019-11-15	09:21:22.100000	2019-11-15 09:21:22	1	Black
Nkuna 11/15/19	2019-11-15	09:21:22.900000	2019-11-15 09:21:22	1	Black
Nkuna 11/15/19	2019-11-15	09:23:09.200000	2019-11-15 09:23:09	1	Black
Nkuna 11/15/19	2019-11-15	09:23:09.800000	2019-11-15 09:23:09	1	Black
Nkuna 11/15/19	2019-11-15	09:24:37.500000	2019-11-15 09:24:37	1	Black
Nkuna 11/15/19	2019-11-15	09:24:38.300000	2019-11-15 09:24:38	1	Black
Nkuna 11/15/19	2019-11-15	09:25:06.100000	2019-11-15 09:25:06	1	Black
Nkuna 11/15/19	2019-11-15	09:25:06.900000	2019-11-15 09:25:06	1	Black
Nkuna 11/15/19	2019-11-15	09:29:04.900000	2019-11-15 09:29:04	1	Black
Nkuna 11/15/19	2019-11-15	09:29:48.200000	2019-11-15 09:29:48	1	Black
Nkuna 11/15/19	2019-11-15	09:33:22.200000	2019-11-15 09:33:22	1	Black
Nkuna 11/15/19	2019-11-15	09:35:35.800000	2019-11-15 09:35:35	1	Black
Nkuna 11/15/19	2019-11-15	09:35:36.600000	2019-11-15 09:35:36	1	Black
Nkuna 11/15/19	2019-11-15	09:35:37.400000	2019-11-15 09:35:37	1	Black
Nkuna 11/15/19	2019-11-15	09:35:38.100000	2019-11-15 09:35:38	1	Black
Nkuna 11/15/19	2019-11-15	09:35:38.800000	2019-11-15 09:35:38	1	Black
Nkuna 11/15/19	2019-11-15	09:37:27.200000	2019-11-15 09:37:27	1	Black
Nkuna 11/15/19	2019-11-15	09:37:27.800000	2019-11-15 09:37:27	1	Black
Nkuna 11/15/19	2019-11-15	09:37:28.500000	2019-11-15 09:37:28	1	Black
Nkuna 11/15/19	2019-11-15	09:48:14.600000	2019-11-15 09:48:14	1	Black
Nkuna 11/15/19	2019-11-15	09:56:25.900000	2019-11-15 09:56:25	1	Black
Nkuna 11/15/19	2019-11-15	09:59:11.400000	2019-11-15 09:59:11	1	Black
Nkuna 11/15/19	2019-11-15	10:03:58.800000	2019-11-15 10:03:58	1	Black
Nkuna 11/15/19	2019-11-15	10:07:21.500000	2019-11-15 10:07:21	1	Black
Nkuna 11/15/19	2019-11-15	10:07:22.400000	2019-11-15 10:07:22	1	Black
Nkuna 11/15/19	2019-11-15	10:07:23.200000	2019-11-15 10:07:23	1	Black
Nkuna 11/15/19	2019-11-15	10:07:24	2019-11-15 10:07:24	1	Black
Nkuna 11/15/19	2019-11-15	10:07:24.700000	2019-11-15 10:07:24	1	Black
Nkuna 11/15/19	2019-11-15	10:08:15.800000	2019-11-15 10:08:15	1	Black
Nkuna 11/15/19	2019-11-15	10:16:15.700000	2019-11-15 10:16:15	1	Black
Nkuna 11/15/19	2019-11-15	10:34:01.900000	2019-11-15 10:34:01	1	Black
Nkuna 11/15/19	2019-11-15	10:34:02.900000	2019-11-15 10:34:02	1	Black
Nkuna 11/15/19	2019-11-15	10:35:30	2019-11-15 10:35:30	1	Black
Nkuna 11/15/19	2019-11-15	10:37:36.500000	2019-11-15 10:37:36	1	Black
Nkuna 11/15/19	2019-11-15	10:38:05.600000	2019-11-15 10:38:05	1	Black
Nkuna 11/15/19	2019-11-15	10:40:30.800000	2019-11-15 10:40:30	1	Black
Nkuna 11/15/19	2019-11-15	10:40:31.800000	2019-11-15 10:40:31	1	Black
Nkuna 11/15/19	2019-11-15	10:46:45.700000	2019-11-15 10:46:45	1	Black
Nkuna 11/15/19	2019-11-15	10:49:21.900000	2019-11-15 10:49:21	1	Black
Nkuna 11/15/19	2019-11-15	10:50:26	2019-11-15 10:50:26	1	Black
Nkuna 11/15/19	2019-11-15	10:59:06.500000	2019-11-15 10:59:06	1	Black
Nkuna 11/15/19	2019-11-15	10:59:07.500000	2019-11-15 10:59:07	1	Black
Nkuna 11/15/19	2019-11-15	10:59:08.300000	2019-11-15 10:59:08	1	Black
Nkuna 11/15/19	2019-11-15	10:59:09.100000	2019-11-15 10:59:09	1	Black
Nkuna 11/15/19	2019-11-15	11:08:07.400000	2019-11-15 11:08:07	1	Black
Nkuna 11/15/19	2019-11-15	11:08:08.100000	2019-11-15 11:08:08	1	Black
Nkuna 11/15/19	2019-11-15	11:08:08.900000	2019-11-15 11:08:08	1	Black
Nkuna 11/15/19	2019-11-15	11:12:12.900000	2019-11-15 11:12:12	1	Black
Nkuna 11/15/19	2019-11-15	11:13:55.900000	2019-11-15 11:13:55	1	Black
Nkuna 11/15/19	2019-11-15	11:13:56.700000	2019-11-15 11:13:56	1	Black
Nkuna 11/15/19	2019-11-15	11:13:57.400000	2019-11-15 11:13:57	1	Black
Nkuna 11/15/19	2019-11-15	11:13:58	2019-11-15 11:13:58	1	Black
Nkuna 11/15/19	2019-11-15	11:15:20.600000	2019-11-15 11:15:20	1	Black
Nkuna 11/15/19	2019-11-15	11:21:13.500000	2019-11-15 11:21:13	1	Black
Nkuna 11/15/19	2019-11-15	11:22:00.900000	2019-11-15 11:22:00	1	Black
Nkuna 11/15/19	2019-11-15	11:32:03.400000	2019-11-15 11:32:03	1	Black
Nkuna 11/15/19	2019-11-15	11:37:21.600000	2019-11-15 11:37:21	1	Black
Nkuna 11/15/19	2019-11-15	11:37:22.300000	2019-11-15 11:37:22	1	Black
Nkuna 11/15/19	2019-11-15	11:37:22.900000	2019-11-15 11:37:22	1	Black
Nkuna 11/15/19	2019-11-15	11:37:23.500000	2019-11-15 11:37:23	1	Black
Nkuna 11/15/19	2019-11-15	11:37:28.100000	2019-11-15 11:37:28	1	Black
Nkuna 11/15/19	2019-11-15	11:39:00.500000	2019-11-15 11:39:00	1	Black
Nkuna 11/15/19	2019-11-15	11:40:22.500000	2019-11-15 11:40:22	1	Black
Nkuna 11/15/19	2019-11-15	11:40:23.200000	2019-11-15 11:40:23	1	Black
Nkuna 11/15/19	2019-11-15	11:40:24	2019-11-15 11:40:24	1	Black
Nkuna 11/15/19	2019-11-15	11:40:24.900000	2019-11-15 11:40:24	1	Black
Nkuna 11/15/19	2019-11-15	11:46:30.200000	2019-11-15 11:46:30	1	Black
Nkuna 11/15/19	2019-11-15	11:46:30.700000	2019-11-15 11:46:30	1	Black
Nkuna 11/15/19	2019-11-15	11:46:31.200000	2019-11-15 11:46:31	1	Black
Nkuna 11/15/19	2019-11-15	11:46:31.600000	2019-11-15 11:46:31	1	Black
Nkuna 11/15/19	2019-11-15	11:46:32.100000	2019-11-15 11:46:32	1	Black
Nkuna 11/15/19	2019-11-15	11:46:32.500000	2019-11-15 11:46:32	1	Black
Nkuna 11/15/19	2019-11-15	11:46:32.900000	2019-11-15 11:46:32	1	Black
Nkuna 11/15/19	2019-11-15	11:46:33.300000	2019-11-15 11:46:33	1	Black
Nkuna 11/15/19	2019-11-15	06:42:52.700000	2019-11-15 06:42:52	1	Yellow
Nkuna 11/15/19	2019-11-15	06:42:53.900000	2019-11-15 06:42:53	1	Yellow
Nkuna 11/15/19	2019-11-15	06:42:55.600000	2019-11-15 06:42:55	1	Yellow
Nkuna 11/15/19	2019-11-15	06:42:56.800000	2019-11-15 06:42:56	1	Yellow
Nkuna 11/15/19	2019-11-15	06:43:14.200000	2019-11-15 06:43:14	1	Yellow
Nkuna 11/15/19	2019-11-15	06:43:15	2019-11-15 06:43:15	1	Yellow
Nkuna 11/15/19	2019-11-15	06:43:52.600000	2019-11-15 06:43:52	1	Yellow
Nkuna 11/15/19	2019-11-15	06:43:53.500000	2019-11-15 06:43:53	1	Yellow
Nkuna 11/15/19	2019-11-15	06:43:54.300000	2019-11-15 06:43:54	1	Yellow
Nkuna 11/15/19	2019-11-15	06:43:55.100000	2019-11-15 06:43:55	1	Yellow
Nkuna 11/15/19	2019-11-15	06:43:55.900000	2019-11-15 06:43:55	1	Yellow
Nkuna 11/15/19	2019-11-15	06:43:56.600000	2019-11-15 06:43:56	1	Yellow
Nkuna 11/15/19	2019-11-15	06:43:57.400000	2019-11-15 06:43:57	1	Yellow
Nkuna 11/15/19	2019-11-15	06:43:58.100000	2019-11-15 06:43:58	1	Yellow
Nkuna 11/15/19	2019-11-15	06:43:58.900000	2019-11-15 06:43:58	1	Yellow
Nkuna 11/15/19	2019-11-15	06:44:56.600000	2019-11-15 06:44:56	1	Yellow
Nkuna 11/15/19	2019-11-15	06:44:57.200000	2019-11-15 06:44:57	1	Yellow
Nkuna 11/15/19	2019-11-15	06:46:05.400000	2019-11-15 06:46:05	1	Yellow
Nkuna 11/15/19	2019-11-15	06:46:10.900000	2019-11-15 06:46:10	1	Yellow
Nkuna 11/15/19	2019-11-15	06:47:41.200000	2019-11-15 06:47:41	1	Yellow
Nkuna 11/15/19	2019-11-15	06:51:53.600000	2019-11-15 06:51:53	1	Yellow
Nkuna 11/15/19	2019-11-15	06:51:54.500000	2019-11-15 06:51:54	1	Yellow
Nkuna 11/15/19	2019-11-15	06:51:55.300000	2019-11-15 06:51:55	1	Yellow
Nkuna 11/15/19	2019-11-15	06:51:56.100000	2019-11-15 06:51:56	1	Yellow
Nkuna 11/15/19	2019-11-15	06:51:56.900000	2019-11-15 06:51:56	1	Yellow
Nkuna 11/15/19	2019-11-15	06:51:57.800000	2019-11-15 06:51:57	1	Yellow
Nkuna 11/15/19	2019-11-15	06:51:58.600000	2019-11-15 06:51:58	1	Yellow
Nkuna 11/15/19	2019-11-15	06:54:00.100000	2019-11-15 06:54:00	1	Yellow
Nkuna 11/15/19	2019-11-15	06:56:01.900000	2019-11-15 06:56:01	1	Yellow
Nkuna 11/15/19	2019-11-15	06:58:39.200000	2019-11-15 06:58:39	1	Yellow
Nkuna 11/15/19	2019-11-15	07:00:22.700000	2019-11-15 07:00:22	1	Yellow
Nkuna 11/15/19	2019-11-15	07:00:23.400000	2019-11-15 07:00:23	1	Yellow
Nkuna 11/15/19	2019-11-15	07:00:24	2019-11-15 07:00:24	1	Yellow
Nkuna 11/15/19	2019-11-15	07:00:24.600000	2019-11-15 07:00:24	1	Yellow
Nkuna 11/15/19	2019-11-15	07:00:25.300000	2019-11-15 07:00:25	1	Yellow
Nkuna 11/15/19	2019-11-15	07:00:25.900000	2019-11-15 07:00:25	1	Yellow
Nkuna 11/15/19	2019-11-15	07:00:26.500000	2019-11-15 07:00:26	1	Yellow
Nkuna 11/15/19	2019-11-15	07:02:02.400000	2019-11-15 07:02:02	1	Yellow
Nkuna 11/15/19	2019-11-15	07:02:03.100000	2019-11-15 07:02:03	1	Yellow
Nkuna 11/15/19	2019-11-15	07:02:03.700000	2019-11-15 07:02:03	1	Yellow
Nkuna 11/15/19	2019-11-15	07:02:04.300000	2019-11-15 07:02:04	1	Yellow
Nkuna 11/15/19	2019-11-15	07:02:04.900000	2019-11-15 07:02:04	1	Yellow
Nkuna 11/15/19	2019-11-15	07:03:35.200000	2019-11-15 07:03:35	1	Yellow
Nkuna 11/15/19	2019-11-15	07:03:35.800000	2019-11-15 07:03:35	1	Yellow
Nkuna 11/15/19	2019-11-15	07:03:36.400000	2019-11-15 07:03:36	1	Yellow
Nkuna 11/15/19	2019-11-15	07:03:36.900000	2019-11-15 07:03:36	1	Yellow
Nkuna 11/15/19	2019-11-15	07:04:16.800000	2019-11-15 07:04:16	1	Yellow
Nkuna 11/15/19	2019-11-15	07:04:17.500000	2019-11-15 07:04:17	1	Yellow
Nkuna 11/15/19	2019-11-15	07:04:18.100000	2019-11-15 07:04:18	1	Yellow
Nkuna 11/15/19	2019-11-15	07:04:18.700000	2019-11-15 07:04:18	1	Yellow
Nkuna 11/15/19	2019-11-15	07:04:19.300000	2019-11-15 07:04:19	1	Yellow
Nkuna 11/15/19	2019-11-15	07:04:19.900000	2019-11-15 07:04:19	1	Yellow
Nkuna 11/15/19	2019-11-15	07:04:20.500000	2019-11-15 07:04:20	1	Yellow
Nkuna 11/15/19	2019-11-15	07:05:02.700000	2019-11-15 07:05:02	1	Yellow
Nkuna 11/15/19	2019-11-15	07:08:41.800000	2019-11-15 07:08:41	1	Yellow
Nkuna 11/15/19	2019-11-15	07:08:42.400000	2019-11-15 07:08:42	1	Yellow
Nkuna 11/15/19	2019-11-15	07:08:43	2019-11-15 07:08:43	1	Yellow
Nkuna 11/15/19	2019-11-15	07:08:43.500000	2019-11-15 07:08:43	1	Yellow
Nkuna 11/15/19	2019-11-15	07:08:44	2019-11-15 07:08:44	1	Yellow
Nkuna 11/15/19	2019-11-15	07:08:44.400000	2019-11-15 07:08:44	1	Yellow
Nkuna 11/15/19	2019-11-15	07:08:44.800000	2019-11-15 07:08:44	1	Yellow
Nkuna 11/15/19	2019-11-15	07:09:28.500000	2019-11-15 07:09:28	1	Yellow
Nkuna 11/15/19	2019-11-15	07:09:29	2019-11-15 07:09:29	1	Yellow
Nkuna 11/15/19	2019-11-15	07:10:54.400000	2019-11-15 07:10:54	1	Yellow
Nkuna 11/15/19	2019-11-15	07:10:54.900000	2019-11-15 07:10:54	1	Yellow
Nkuna 11/15/19	2019-11-15	07:10:55.400000	2019-11-15 07:10:55	1	Yellow
Nkuna 11/15/19	2019-11-15	07:10:55.800000	2019-11-15 07:10:55	1	Yellow
Nkuna 11/15/19	2019-11-15	07:11:51.400000	2019-11-15 07:11:51	1	Yellow
Nkuna 11/15/19	2019-11-15	07:11:52	2019-11-15 07:11:52	1	Yellow
Nkuna 11/15/19	2019-11-15	07:11:52.500000	2019-11-15 07:11:52	1	Yellow
Nkuna 11/15/19	2019-11-15	07:11:53.100000	2019-11-15 07:11:53	1	Yellow
Nkuna 11/15/19	2019-11-15	07:11:53.600000	2019-11-15 07:11:53	1	Yellow
Nkuna 11/15/19	2019-11-15	07:11:54.200000	2019-11-15 07:11:54	1	Yellow
Nkuna 11/15/19	2019-11-15	07:11:54.800000	2019-11-15 07:11:54	1	Yellow
Nkuna 11/15/19	2019-11-15	07:11:55.300000	2019-11-15 07:11:55	1	Yellow
Nkuna 11/15/19	2019-11-15	07:11:55.900000	2019-11-15 07:11:55	1	Yellow
Nkuna 11/15/19	2019-11-15	07:11:56.400000	2019-11-15 07:11:56	1	Yellow
Nkuna 11/15/19	2019-11-15	07:11:56.900000	2019-11-15 07:11:56	1	Yellow
Nkuna 11/15/19	2019-11-15	07:11:57.400000	2019-11-15 07:11:57	1	Yellow
Nkuna 11/15/19	2019-11-15	07:12:48.200000	2019-11-15 07:12:48	1	Yellow
Nkuna 11/15/19	2019-11-15	07:14:45.700000	2019-11-15 07:14:45	1	Yellow
Nkuna 11/15/19	2019-11-15	07:14:46.100000	2019-11-15 07:14:46	1	Yellow
Nkuna 11/15/19	2019-11-15	07:14:46.500000	2019-11-15 07:14:46	1	Yellow
Nkuna 11/15/19	2019-11-15	07:14:46.900000	2019-11-15 07:14:46	1	Yellow
Nkuna 11/15/19	2019-11-15	07:14:47.200000	2019-11-15 07:14:47	1	Yellow
Nkuna 11/15/19	2019-11-15	07:14:47.600000	2019-11-15 07:14:47	1	Yellow
Nkuna 11/15/19	2019-11-15	07:14:48	2019-11-15 07:14:48	1	Yellow
Nkuna 11/15/19	2019-11-15	07:14:48.300000	2019-11-15 07:14:48	1	Yellow
Nkuna 11/15/19	2019-11-15	07:15:05.500000	2019-11-15 07:15:05	1	Yellow
Nkuna 11/15/19	2019-11-15	07:19:44.500000	2019-11-15 07:19:44	1	Yellow
Nkuna 11/15/19	2019-11-15	07:19:45	2019-11-15 07:19:45	1	Yellow
Nkuna 11/15/19	2019-11-15	07:19:45.400000	2019-11-15 07:19:45	1	Yellow
Nkuna 11/15/19	2019-11-15	07:19:45.800000	2019-11-15 07:19:45	1	Yellow
Nkuna 11/15/19	2019-11-15	07:19:46.200000	2019-11-15 07:19:46	1	Yellow
Nkuna 11/15/19	2019-11-15	07:19:46.700000	2019-11-15 07:19:46	1	Yellow
Nkuna 11/15/19	2019-11-15	07:19:47.100000	2019-11-15 07:19:47	1	Yellow
Nkuna 11/15/19	2019-11-15	07:19:47.500000	2019-11-15 07:19:47	1	Yellow
Nkuna 11/15/19	2019-11-15	07:19:47.900000	2019-11-15 07:19:47	1	Yellow
Nkuna 11/15/19	2019-11-15	07:19:48.300000	2019-11-15 07:19:48	1	Yellow
Nkuna 11/15/19	2019-11-15	07:19:48.800000	2019-11-15 07:19:48	1	Yellow
Nkuna 11/15/19	2019-11-15	07:19:49.200000	2019-11-15 07:19:49	1	Yellow
Nkuna 11/15/19	2019-11-15	07:19:49.600000	2019-11-15 07:19:49	1	Yellow
Nkuna 11/15/19	2019-11-15	07:19:50	2019-11-15 07:19:50	1	Yellow
Nkuna 11/15/19	2019-11-15	07:19:50.500000	2019-11-15 07:19:50	1	Yellow
Nkuna 11/15/19	2019-11-15	07:19:50.900000	2019-11-15 07:19:50	1	Yellow
Nkuna 11/15/19	2019-11-15	07:19:51.300000	2019-11-15 07:19:51	1	Yellow
Nkuna 11/15/19	2019-11-15	07:19:51.700000	2019-11-15 07:19:51	1	Yellow
Nkuna 11/15/19	2019-11-15	07:19:52.100000	2019-11-15 07:19:52	1	Yellow
Nkuna 11/15/19	2019-11-15	07:19:52.500000	2019-11-15 07:19:52	1	Yellow
Nkuna 11/15/19	2019-11-15	07:19:53.200000	2019-11-15 07:19:53	1	Yellow
Nkuna 11/15/19	2019-11-15	07:19:53.700000	2019-11-15 07:19:53	1	Yellow
Nkuna 11/15/19	2019-11-15	07:19:54.100000	2019-11-15 07:19:54	1	Yellow
Nkuna 11/15/19	2019-11-15	07:19:54.500000	2019-11-15 07:19:54	1	Yellow
Nkuna 11/15/19	2019-11-15	07:19:54.900000	2019-11-15 07:19:54	1	Yellow
Nkuna 11/15/19	2019-11-15	07:19:55.300000	2019-11-15 07:19:55	1	Yellow
Nkuna 11/15/19	2019-11-15	07:19:55.700000	2019-11-15 07:19:55	1	Yellow
Nkuna 11/15/19	2019-11-15	07:23:08.300000	2019-11-15 07:23:08	1	Yellow
Nkuna 11/15/19	2019-11-15	07:23:08.800000	2019-11-15 07:23:08	1	Yellow
Nkuna 11/15/19	2019-11-15	07:23:09.300000	2019-11-15 07:23:09	1	Yellow
Nkuna 11/15/19	2019-11-15	07:23:09.800000	2019-11-15 07:23:09	1	Yellow
Nkuna 11/15/19	2019-11-15	07:23:10.300000	2019-11-15 07:23:10	1	Yellow
Nkuna 11/15/19	2019-11-15	07:23:10.800000	2019-11-15 07:23:10	1	Yellow
Nkuna 11/15/19	2019-11-15	07:23:11.200000	2019-11-15 07:23:11	1	Yellow
Nkuna 11/15/19	2019-11-15	07:23:11.700000	2019-11-15 07:23:11	1	Yellow
Nkuna 11/15/19	2019-11-15	07:23:12.200000	2019-11-15 07:23:12	1	Yellow
Nkuna 11/15/19	2019-11-15	07:23:16.900000	2019-11-15 07:23:16	1	Yellow
Nkuna 11/15/19	2019-11-15	07:24:32.200000	2019-11-15 07:24:32	1	Yellow
Nkuna 11/15/19	2019-11-15	07:24:32.800000	2019-11-15 07:24:32	1	Yellow
Nkuna 11/15/19	2019-11-15	07:24:33.300000	2019-11-15 07:24:33	1	Yellow
Nkuna 11/15/19	2019-11-15	07:24:33.800000	2019-11-15 07:24:33	1	Yellow
Nkuna 11/15/19	2019-11-15	07:26:36.800000	2019-11-15 07:26:36	1	Yellow
Nkuna 11/15/19	2019-11-15	07:26:44.500000	2019-11-15 07:26:44	1	Yellow
Nkuna 11/15/19	2019-11-15	07:29:19.400000	2019-11-15 07:29:19	1	Yellow
Nkuna 11/15/19	2019-11-15	07:29:19.900000	2019-11-15 07:29:19	1	Yellow
Nkuna 11/15/19	2019-11-15	07:29:20.400000	2019-11-15 07:29:20	1	Yellow
Nkuna 11/15/19	2019-11-15	07:29:20.800000	2019-11-15 07:29:20	1	Yellow
Nkuna 11/15/19	2019-11-15	07:29:21.300000	2019-11-15 07:29:21	1	Yellow
Nkuna 11/15/19	2019-11-15	07:31:11	2019-11-15 07:31:11	1	Yellow
Nkuna 11/15/19	2019-11-15	07:32:54	2019-11-15 07:32:54	1	Yellow
Nkuna 11/15/19	2019-11-15	07:32:54.500000	2019-11-15 07:32:54	1	Yellow
Nkuna 11/15/19	2019-11-15	07:32:55	2019-11-15 07:32:55	1	Yellow
Nkuna 11/15/19	2019-11-15	07:32:55.400000	2019-11-15 07:32:55	1	Yellow
Nkuna 11/15/19	2019-11-15	07:33:06.500000	2019-11-15 07:33:06	1	Yellow
Nkuna 11/15/19	2019-11-15	07:33:24.600000	2019-11-15 07:33:24	1	Yellow
Nkuna 11/15/19	2019-11-15	07:33:25.200000	2019-11-15 07:33:25	1	Yellow
Nkuna 11/15/19	2019-11-15	07:38:42.500000	2019-11-15 07:38:42	1	Yellow
Nkuna 11/15/19	2019-11-15	07:38:43.100000	2019-11-15 07:38:43	1	Yellow
Nkuna 11/15/19	2019-11-15	07:41:19.600000	2019-11-15 07:41:19	1	Yellow
Nkuna 11/15/19	2019-11-15	07:41:21.600000	2019-11-15 07:41:21	1	Yellow
Nkuna 11/15/19	2019-11-15	07:41:22.300000	2019-11-15 07:41:22	1	Yellow
Nkuna 11/15/19	2019-11-15	07:42:04.800000	2019-11-15 07:42:04	1	Yellow
Nkuna 11/15/19	2019-11-15	07:42:09.600000	2019-11-15 07:42:09	1	Yellow
Nkuna 11/15/19	2019-11-15	07:51:49.700000	2019-11-15 07:51:49	1	Yellow
Nkuna 11/15/19	2019-11-15	07:51:52.200000	2019-11-15 07:51:52	1	Yellow
Nkuna 11/15/19	2019-11-15	07:53:33.700000	2019-11-15 07:53:33	1	Yellow
Nkuna 11/15/19	2019-11-15	07:53:35.600000	2019-11-15 07:53:35	1	Yellow
Nkuna 11/15/19	2019-11-15	07:56:37.200000	2019-11-15 07:56:37	1	Yellow
Nkuna 11/15/19	2019-11-15	07:56:37.700000	2019-11-15 07:56:37	1	Yellow
Nkuna 11/15/19	2019-11-15	07:56:38.400000	2019-11-15 07:56:38	1	Yellow
Nkuna 11/15/19	2019-11-15	07:56:39	2019-11-15 07:56:39	1	Yellow
Nkuna 11/15/19	2019-11-15	07:59:58	2019-11-15 07:59:58	1	Yellow
Nkuna 11/15/19	2019-11-15	08:01:42.300000	2019-11-15 08:01:42	1	Yellow
Nkuna 11/15/19	2019-11-15	08:05:11.400000	2019-11-15 08:05:11	1	Yellow
Nkuna 11/15/19	2019-11-15	08:05:12	2019-11-15 08:05:12	1	Yellow
Nkuna 11/15/19	2019-11-15	08:08:00.600000	2019-11-15 08:08:00	1	Yellow
Nkuna 11/15/19	2019-11-15	08:08:01	2019-11-15 08:08:01	1	Yellow
Nkuna 11/15/19	2019-11-15	08:08:01.500000	2019-11-15 08:08:01	1	Yellow
Nkuna 11/15/19	2019-11-15	08:08:02.100000	2019-11-15 08:08:02	1	Yellow
Nkuna 11/15/19	2019-11-15	08:08:02.600000	2019-11-15 08:08:02	1	Yellow
Nkuna 11/15/19	2019-11-15	08:08:21.800000	2019-11-15 08:08:21	1	Yellow
Nkuna 11/15/19	2019-11-15	08:08:22.600000	2019-11-15 08:08:22	1	Yellow
Nkuna 11/15/19	2019-11-15	08:13:28.200000	2019-11-15 08:13:28	1	Yellow
Nkuna 11/15/19	2019-11-15	08:15:18.600000	2019-11-15 08:15:18	1	Yellow
Nkuna 11/15/19	2019-11-15	08:17:13.400000	2019-11-15 08:17:13	1	Yellow
Nkuna 11/15/19	2019-11-15	08:17:13.800000	2019-11-15 08:17:13	1	Yellow
Nkuna 11/15/19	2019-11-15	08:17:14.300000	2019-11-15 08:17:14	1	Yellow
Nkuna 11/15/19	2019-11-15	08:17:14.600000	2019-11-15 08:17:14	1	Yellow
Nkuna 11/15/19	2019-11-15	08:18:48.800000	2019-11-15 08:18:48	1	Yellow
Nkuna 11/15/19	2019-11-15	08:20:53.500000	2019-11-15 08:20:53	1	Yellow
Nkuna 11/15/19	2019-11-15	08:22:17	2019-11-15 08:22:17	1	Yellow
Nkuna 11/15/19	2019-11-15	08:24:39.600000	2019-11-15 08:24:39	1	Yellow
Nkuna 11/15/19	2019-11-15	08:24:40.600000	2019-11-15 08:24:40	1	Yellow
Nkuna 11/15/19	2019-11-15	08:27:26.100000	2019-11-15 08:27:26	1	Yellow
Nkuna 11/15/19	2019-11-15	08:29:08.900000	2019-11-15 08:29:08	1	Yellow
Nkuna 11/15/19	2019-11-15	08:29:41	2019-11-15 08:29:41	1	Yellow
Nkuna 11/15/19	2019-11-15	08:29:41.500000	2019-11-15 08:29:41	1	Yellow
Nkuna 11/15/19	2019-11-15	08:29:42.500000	2019-11-15 08:29:42	1	Yellow
Nkuna 11/15/19	2019-11-15	08:29:43.200000	2019-11-15 08:29:43	1	Yellow
Nkuna 11/15/19	2019-11-15	08:29:49.500000	2019-11-15 08:29:49	1	Yellow
Nkuna 11/15/19	2019-11-15	08:29:51.300000	2019-11-15 08:29:51	1	Yellow
Nkuna 11/15/19	2019-11-15	08:31:14.900000	2019-11-15 08:31:14	1	Yellow
Nkuna 11/15/19	2019-11-15	08:39:45.700000	2019-11-15 08:39:45	1	Yellow
Nkuna 11/15/19	2019-11-15	08:39:45.900000	2019-11-15 08:39:45	1	Yellow
Nkuna 11/15/19	2019-11-15	08:40:52.400000	2019-11-15 08:40:52	1	Yellow
Nkuna 11/15/19	2019-11-15	08:42:39.200000	2019-11-15 08:42:39	1	Yellow
Nkuna 11/15/19	2019-11-15	08:42:44.300000	2019-11-15 08:42:44	1	Yellow
Nkuna 11/15/19	2019-11-15	08:43:23.700000	2019-11-15 08:43:23	1	Yellow
Nkuna 11/15/19	2019-11-15	08:43:24.100000	2019-11-15 08:43:24	1	Yellow
Nkuna 11/15/19	2019-11-15	08:43:24.400000	2019-11-15 08:43:24	1	Yellow
Nkuna 11/15/19	2019-11-15	08:45:41.700000	2019-11-15 08:45:41	1	Yellow
Nkuna 11/15/19	2019-11-15	08:45:42.100000	2019-11-15 08:45:42	1	Yellow
Nkuna 11/15/19	2019-11-15	08:45:42.600000	2019-11-15 08:45:42	1	Yellow
Nkuna 11/15/19	2019-11-15	08:46:00.100000	2019-11-15 08:46:00	1	Yellow
Nkuna 11/15/19	2019-11-15	08:46:37.400000	2019-11-15 08:46:37	1	Yellow
Nkuna 11/15/19	2019-11-15	08:48:24.900000	2019-11-15 08:48:24	1	Yellow
Nkuna 11/15/19	2019-11-15	08:52:17	2019-11-15 08:52:17	1	Yellow
Nkuna 11/15/19	2019-11-15	08:52:17.600000	2019-11-15 08:52:17	1	Yellow
Nkuna 11/15/19	2019-11-15	08:52:18.300000	2019-11-15 08:52:18	1	Yellow
Nkuna 11/15/19	2019-11-15	08:53:35.200000	2019-11-15 08:53:35	1	Yellow
Nkuna 11/15/19	2019-11-15	08:53:35.700000	2019-11-15 08:53:35	1	Yellow
Nkuna 11/15/19	2019-11-15	08:54:11.500000	2019-11-15 08:54:11	1	Yellow
Nkuna 11/15/19	2019-11-15	08:54:12	2019-11-15 08:54:12	1	Yellow
Nkuna 11/15/19	2019-11-15	08:54:12.500000	2019-11-15 08:54:12	1	Yellow
Nkuna 11/15/19	2019-11-15	08:54:13	2019-11-15 08:54:13	1	Yellow
Nkuna 11/15/19	2019-11-15	08:54:13.400000	2019-11-15 08:54:13	1	Yellow
Nkuna 11/15/19	2019-11-15	08:54:39.900000	2019-11-15 08:54:39	1	Yellow
Nkuna 11/15/19	2019-11-15	08:57:08.200000	2019-11-15 08:57:08	1	Yellow
Nkuna 11/15/19	2019-11-15	08:57:08.800000	2019-11-15 08:57:08	1	Yellow
Nkuna 11/15/19	2019-11-15	08:57:09.200000	2019-11-15 08:57:09	1	Yellow
Nkuna 11/15/19	2019-11-15	09:00:16.500000	2019-11-15 09:00:16	1	Yellow
Nkuna 11/15/19	2019-11-15	09:00:16.900000	2019-11-15 09:00:16	1	Yellow
Nkuna 11/15/19	2019-11-15	09:00:51.500000	2019-11-15 09:00:51	1	Yellow
Nkuna 11/15/19	2019-11-15	09:01:31	2019-11-15 09:01:31	1	Yellow
Nkuna 11/15/19	2019-11-15	09:01:31.500000	2019-11-15 09:01:31	1	Yellow
Nkuna 11/15/19	2019-11-15	09:01:32	2019-11-15 09:01:32	1	Yellow
Nkuna 11/15/19	2019-11-15	09:01:32.600000	2019-11-15 09:01:32	1	Yellow
Nkuna 11/15/19	2019-11-15	09:01:33.100000	2019-11-15 09:01:33	1	Yellow
Nkuna 11/15/19	2019-11-15	09:06:08.500000	2019-11-15 09:06:08	1	Yellow
Nkuna 11/15/19	2019-11-15	09:06:09	2019-11-15 09:06:09	1	Yellow
Nkuna 11/15/19	2019-11-15	09:07:34.100000	2019-11-15 09:07:34	1	Yellow
Nkuna 11/15/19	2019-11-15	09:19:08.100000	2019-11-15 09:19:08	1	Yellow
Nkuna 11/15/19	2019-11-15	09:19:13	2019-11-15 09:19:13	1	Yellow
Nkuna 11/15/19	2019-11-15	09:20:45.900000	2019-11-15 09:20:45	1	Yellow
Nkuna 11/15/19	2019-11-15	09:20:46.600000	2019-11-15 09:20:46	1	Yellow
Nkuna 11/15/19	2019-11-15	09:22:53.100000	2019-11-15 09:22:53	1	Yellow
Nkuna 11/15/19	2019-11-15	09:22:54.100000	2019-11-15 09:22:54	1	Yellow
Nkuna 11/15/19	2019-11-15	09:26:57.700000	2019-11-15 09:26:57	1	Yellow
Nkuna 11/15/19	2019-11-15	09:26:58.100000	2019-11-15 09:26:58	1	Yellow
Nkuna 11/15/19	2019-11-15	09:26:58.600000	2019-11-15 09:26:58	1	Yellow
Nkuna 11/15/19	2019-11-15	09:26:59.900000	2019-11-15 09:26:59	1	Yellow
Nkuna 11/15/19	2019-11-15	09:29:37.200000	2019-11-15 09:29:37	1	Yellow
Nkuna 11/15/19	2019-11-15	09:30:49.900000	2019-11-15 09:30:49	1	Yellow
Nkuna 11/15/19	2019-11-15	09:33:10.200000	2019-11-15 09:33:10	1	Yellow
Nkuna 11/15/19	2019-11-15	09:36:00.700000	2019-11-15 09:36:00	1	Yellow
Nkuna 11/15/19	2019-11-15	09:36:01.100000	2019-11-15 09:36:01	1	Yellow
Nkuna 11/15/19	2019-11-15	09:36:01.500000	2019-11-15 09:36:01	1	Yellow
Nkuna 11/15/19	2019-11-15	09:36:01.900000	2019-11-15 09:36:01	1	Yellow
Nkuna 11/15/19	2019-11-15	09:36:02.200000	2019-11-15 09:36:02	1	Yellow
Nkuna 11/15/19	2019-11-15	09:37:17.900000	2019-11-15 09:37:17	1	Yellow
Nkuna 11/15/19	2019-11-15	09:37:18.500000	2019-11-15 09:37:18	1	Yellow
Nkuna 11/15/19	2019-11-15	09:37:19	2019-11-15 09:37:19	1	Yellow
Nkuna 11/15/19	2019-11-15	09:38:46.400000	2019-11-15 09:38:46	1	Yellow
Nkuna 11/15/19	2019-11-15	09:38:46.900000	2019-11-15 09:38:46	1	Yellow
Nkuna 11/15/19	2019-11-15	09:38:47.200000	2019-11-15 09:38:47	1	Yellow
Nkuna 11/15/19	2019-11-15	09:48:05.400000	2019-11-15 09:48:05	1	Yellow
Nkuna 11/15/19	2019-11-15	09:56:03.400000	2019-11-15 09:56:03	1	Yellow
Nkuna 11/15/19	2019-11-15	10:00:09.500000	2019-11-15 10:00:09	1	Yellow
Nkuna 11/15/19	2019-11-15	10:05:06.200000	2019-11-15 10:05:06	1	Yellow
Nkuna 11/15/19	2019-11-15	10:06:37.100000	2019-11-15 10:06:37	1	Yellow
Nkuna 11/15/19	2019-11-15	10:09:00.900000	2019-11-15 10:09:00	1	Yellow
Nkuna 11/15/19	2019-11-15	10:09:01.400000	2019-11-15 10:09:01	1	Yellow
Nkuna 11/15/19	2019-11-15	10:09:01.800000	2019-11-15 10:09:01	1	Yellow
Nkuna 11/15/19	2019-11-15	10:09:02.300000	2019-11-15 10:09:02	1	Yellow
Nkuna 11/15/19	2019-11-15	10:17:13.500000	2019-11-15 10:17:13	1	Yellow
Nkuna 11/15/19	2019-11-15	10:21:55.300000	2019-11-15 10:21:55	1	Yellow
Nkuna 11/15/19	2019-11-15	10:33:37.100000	2019-11-15 10:33:37	1	Yellow
Nkuna 11/15/19	2019-11-15	10:36:58	2019-11-15 10:36:58	1	Yellow
Nkuna 11/15/19	2019-11-15	10:38:06.200000	2019-11-15 10:38:06	1	Yellow
Nkuna 11/15/19	2019-11-15	10:38:06.700000	2019-11-15 10:38:06	1	Yellow
Nkuna 11/15/19	2019-11-15	10:39:25.700000	2019-11-15 10:39:25	1	Yellow
Nkuna 11/15/19	2019-11-15	10:40:21.200000	2019-11-15 10:40:21	1	Yellow
Nkuna 11/15/19	2019-11-15	10:40:21.700000	2019-11-15 10:40:21	1	Yellow
Nkuna 11/15/19	2019-11-15	10:41:11	2019-11-15 10:41:11	1	Yellow
Nkuna 11/15/19	2019-11-15	10:41:11.400000	2019-11-15 10:41:11	1	Yellow
Nkuna 11/15/19	2019-11-15	10:46:38.500000	2019-11-15 10:46:38	1	Yellow
Nkuna 11/15/19	2019-11-15	10:49:05.800000	2019-11-15 10:49:05	1	Yellow
Nkuna 11/15/19	2019-11-15	10:50:17.100000	2019-11-15 10:50:17	1	Yellow
Nkuna 11/15/19	2019-11-15	10:58:00.100000	2019-11-15 10:58:00	1	Yellow
Nkuna 11/15/19	2019-11-15	10:58:02.900000	2019-11-15 10:58:02	1	Yellow
Nkuna 11/15/19	2019-11-15	10:59:08.900000	2019-11-15 10:59:08	1	Yellow
Nkuna 11/15/19	2019-11-15	10:59:09.500000	2019-11-15 10:59:09	1	Yellow
Nkuna 11/15/19	2019-11-15	11:06:11.400000	2019-11-15 11:06:11	1	Yellow
Nkuna 11/15/19	2019-11-15	11:06:12.100000	2019-11-15 11:06:12	1	Yellow
Nkuna 11/15/19	2019-11-15	11:10:08	2019-11-15 11:10:08	1	Yellow
Nkuna 11/15/19	2019-11-15	11:10:08.600000	2019-11-15 11:10:08	1	Yellow
Nkuna 11/15/19	2019-11-15	11:10:09.900000	2019-11-15 11:10:09	1	Yellow
Nkuna 11/15/19	2019-11-15	11:10:53.900000	2019-11-15 11:10:53	1	Yellow
Nkuna 11/15/19	2019-11-15	11:12:55.600000	2019-11-15 11:12:55	1	Yellow
Nkuna 11/15/19	2019-11-15	11:14:41	2019-11-15 11:14:41	1	Yellow
Nkuna 11/15/19	2019-11-15	11:14:41.600000	2019-11-15 11:14:41	1	Yellow
Nkuna 11/15/19	2019-11-15	11:16:35.200000	2019-11-15 11:16:35	1	Yellow
Nkuna 11/15/19	2019-11-15	11:21:27	2019-11-15 11:21:27	1	Yellow
Nkuna 11/15/19	2019-11-15	11:21:43	2019-11-15 11:21:43	1	Yellow
Nkuna 11/15/19	2019-11-15	11:29:55.200000	2019-11-15 11:29:55	1	Yellow
Nkuna 11/15/19	2019-11-15	11:31:09.800000	2019-11-15 11:31:09	1	Yellow
Nkuna 11/15/19	2019-11-15	11:34:43.500000	2019-11-15 11:34:43	1	Yellow
Nkuna 11/15/19	2019-11-15	11:34:44.700000	2019-11-15 11:34:44	1	Yellow
Nkuna 11/15/19	2019-11-15	11:37:30	2019-11-15 11:37:30	1	Yellow
Nkuna 11/15/19	2019-11-15	11:37:30.800000	2019-11-15 11:37:30	1	Yellow
Nkuna 11/15/19	2019-11-15	11:37:31.900000	2019-11-15 11:37:31	1	Yellow
Nkuna 11/15/19	2019-11-15	11:37:32.700000	2019-11-15 11:37:32	1	Yellow
Nkuna 11/15/19	2019-11-15	11:38:59.100000	2019-11-15 11:38:59	1	Yellow
Nkuna 11/15/19	2019-11-15	11:38:59.900000	2019-11-15 11:38:59	1	Yellow
Nkuna 11/15/19	2019-11-15	11:40:13.900000	2019-11-15 11:40:13	1	Yellow
Nkuna 11/15/19	2019-11-15	11:40:14.900000	2019-11-15 11:40:14	1	Yellow
Nkuna 11/15/19	2019-11-15	11:40:23.400000	2019-11-15 11:40:23	1	Yellow
Nkuna 11/15/19	2019-11-15	11:46:48.100000	2019-11-15 11:46:48	1	Yellow
Nkuna 11/15/19	2019-11-15	11:46:48.600000	2019-11-15 11:46:48	1	Yellow
Nkuna 11/15/19	2019-11-15	11:46:49	2019-11-15 11:46:49	1	Yellow
Nkuna 11/15/19	2019-11-15	11:46:49.400000	2019-11-15 11:46:49	1	Yellow
Nkuna 11/15/19	2019-11-15	11:46:49.800000	2019-11-15 11:46:49	1	Yellow
Nkuna 11/15/19	2019-11-15	11:46:50.200000	2019-11-15 11:46:50	1	Yellow
Nkuna 11/15/19	2019-11-15	11:46:50.500000	2019-11-15 11:46:50	1	Yellow
Nkuna 11/15/19	2019-11-15	11:46:50.900000	2019-11-15 11:46:50	1	Yellow
Mugeri 11/17/19	2019-11-17	13:47:45	2019-11-17 13:47:45	1	Green
Mugeri 11/17/19	2019-11-17	13:47:46	2019-11-17 13:47:46	1	Green
Mugeri 11/17/19	2019-11-17	13:47:46	2019-11-17 13:47:46	1	Green
Mugeri 11/17/19	2019-11-17	13:47:47	2019-11-17 13:47:47	1	Green
Mugeri 11/17/19	2019-11-17	14:07:37	2019-11-17 14:07:37	1	Green
Mugeri 11/17/19	2019-11-17	14:07:38	2019-11-17 14:07:38	1	Green
Mugeri 11/17/19	2019-11-17	14:07:38	2019-11-17 14:07:38	1	Green
Mugeri 11/17/19	2019-11-17	14:07:39	2019-11-17 14:07:39	1	Green
Mugeri 11/17/19	2019-11-17	14:07:39	2019-11-17 14:07:39	1	Green
Mugeri 11/17/19	2019-11-17	14:09:23	2019-11-17 14:09:23	1	Green
Mugeri 11/17/19	2019-11-17	14:20:15	2019-11-17 14:20:15	1	Green
Mugeri 11/17/19	2019-11-17	14:20:15	2019-11-17 14:20:15	1	Green
Mugeri 11/17/19	2019-11-17	14:21:10	2019-11-17 14:21:10	1	Green
Mugeri 11/17/19	2019-11-17	14:21:11	2019-11-17 14:21:11	1	Green
Mugeri 11/17/19	2019-11-17	14:26:20	2019-11-17 14:26:20	1	Green
Mugeri 11/17/19	2019-11-17	14:32:04	2019-11-17 14:32:04	1	Green
Mugeri 11/17/19	2019-11-17	14:36:56	2019-11-17 14:36:56	1	Green
Mugeri 11/17/19	2019-11-17	14:40:23	2019-11-17 14:40:23	1	Green
Mugeri 11/17/19	2019-11-17	14:41:29	2019-11-17 14:41:29	1	Green
Mugeri 11/17/19	2019-11-17	14:42:34	2019-11-17 14:42:34	1	Green
Mugeri 11/17/19	2019-11-17	14:42:35	2019-11-17 14:42:35	1	Green
Mugeri 11/17/19	2019-11-17	14:44:23	2019-11-17 14:44:23	1	Green
Mugeri 11/17/19	2019-11-17	14:44:23	2019-11-17 14:44:23	1	Green
Mugeri 11/17/19	2019-11-17	14:45:10	2019-11-17 14:45:10	1	Green
Mugeri 11/17/19	2019-11-17	14:45:11	2019-11-17 14:45:11	1	Green
Mugeri 11/17/19	2019-11-17	14:45:11	2019-11-17 14:45:11	1	Green
Mugeri 11/17/19	2019-11-17	14:45:12	2019-11-17 14:45:12	1	Green
Mugeri 11/17/19	2019-11-17	15:06:08	2019-11-17 15:06:08	1	Green
Mugeri 11/17/19	2019-11-17	15:25:23	2019-11-17 15:25:23	1	Green
Mugeri 11/17/19	2019-11-17	15:27:51	2019-11-17 15:27:51	1	Green
Mugeri 11/17/19	2019-11-17	15:27:51	2019-11-17 15:27:51	1	Green
Mugeri 11/17/19	2019-11-17	15:29:09	2019-11-17 15:29:09	1	Green
Mugeri 11/17/19	2019-11-17	15:32:43	2019-11-17 15:32:43	1	Green
Mugeri 11/17/19	2019-11-17	15:39:44	2019-11-17 15:39:44	1	Green
Mugeri 11/17/19	2019-11-17	15:43:50	2019-11-17 15:43:50	1	Green
Mugeri 11/17/19	2019-11-17	15:43:50	2019-11-17 15:43:50	1	Green
Mugeri 11/17/19	2019-11-17	15:43:51	2019-11-17 15:43:51	1	Green
Mugeri 11/17/19	2019-11-17	15:54:19	2019-11-17 15:54:19	1	Green
Mugeri 11/17/19	2019-11-17	15:57:06	2019-11-17 15:57:06	1	Green
Mugeri 11/17/19	2019-11-17	15:57:07	2019-11-17 15:57:07	1	Green
Mugeri 11/17/19	2019-11-17	15:57:08	2019-11-17 15:57:08	1	Green
Mugeri 11/17/19	2019-11-17	15:59:24	2019-11-17 15:59:24	1	Green
Mugeri 11/17/19	2019-11-17	15:59:24	2019-11-17 15:59:24	1	Green
Mugeri 11/17/19	2019-11-17	15:59:24	2019-11-17 15:59:24	1	Green
Mugeri 11/17/19	2019-11-17	16:04:52	2019-11-17 16:04:52	1	Green
Mugeri 11/17/19	2019-11-17	16:05:39	2019-11-17 16:05:39	1	Green
Mugeri 11/17/19	2019-11-17	16:05:42	2019-11-17 16:05:42	1	Green
Mugeri 11/17/19	2019-11-17	16:06:12	2019-11-17 16:06:12	1	Green
Mugeri 11/17/19	2019-11-17	16:07:59	2019-11-17 16:07:59	1	Green
Mugeri 11/17/19	2019-11-17	16:10:57	2019-11-17 16:10:57	1	Green
Mugeri 11/17/19	2019-11-17	16:20:00	2019-11-17 16:20:00	1	Green
Mugeri 11/17/19	2019-11-17	16:20:09	2019-11-17 16:20:09	1	Green
Mugeri 11/17/19	2019-11-17	16:24:47	2019-11-17 16:24:47	1	Green
Mugeri 11/17/19	2019-11-17	16:24:48	2019-11-17 16:24:48	1	Green
Mugeri 11/17/19	2019-11-17	16:24:48	2019-11-17 16:24:48	1	Green
Mugeri 11/17/19	2019-11-17	16:38:03	2019-11-17 16:38:03	1	Green
Mugeri 11/17/19	2019-11-17	16:39:28	2019-11-17 16:39:28	1	Green
Mugeri 11/17/19	2019-11-17	16:44:15	2019-11-17 16:44:15	1	Green
Mugeri 11/17/19	2019-11-17	16:46:44	2019-11-17 16:46:44	1	Green
Mugeri 11/17/19	2019-11-17	16:46:44	2019-11-17 16:46:44	1	Green
Mugeri 11/17/19	2019-11-17	16:47:20	2019-11-17 16:47:20	1	Green
Mugeri 11/17/19	2019-11-17	16:47:24	2019-11-17 16:47:24	1	Green
Mugeri 11/17/19	2019-11-17	16:48:27	2019-11-17 16:48:27	1	Green
Mugeri 11/17/19	2019-11-17	16:50:39	2019-11-17 16:50:39	1	Green
Mugeri 11/17/19	2019-11-17	16:54:03	2019-11-17 16:54:03	1	Green
Mugeri 11/17/19	2019-11-17	16:54:03	2019-11-17 16:54:03	1	Green
Mugeri 11/17/19	2019-11-17	16:54:04	2019-11-17 16:54:04	1	Green
Mugeri 11/17/19	2019-11-17	16:54:04	2019-11-17 16:54:04	1	Green
Mugeri 11/17/19	2019-11-17	16:54:05	2019-11-17 16:54:05	1	Green
Mugeri 11/17/19	2019-11-17	16:54:05	2019-11-17 16:54:05	1	Green
Mugeri 11/17/19	2019-11-17	16:54:06	2019-11-17 16:54:06	1	Green
Mugeri 11/17/19	2019-11-17	16:54:06	2019-11-17 16:54:06	1	Green
Mugeri 11/17/19	2019-11-17	16:54:07	2019-11-17 16:54:07	1	Green
Mugeri 11/17/19	2019-11-17	16:54:07	2019-11-17 16:54:07	1	Green
Mugeri 11/17/19	2019-11-17	16:54:08	2019-11-17 16:54:08	1	Green
Mugeri 11/17/19	2019-11-17	16:54:09	2019-11-17 16:54:09	1	Green
Mugeri 11/17/19	2019-11-17	16:54:09	2019-11-17 16:54:09	1	Green
Mugeri 11/17/19	2019-11-17	16:54:09	2019-11-17 16:54:09	1	Green
Mugeri 11/17/19	2019-11-17	16:54:10	2019-11-17 16:54:10	1	Green
Mugeri 11/17/19	2019-11-17	16:54:10	2019-11-17 16:54:10	1	Green
Mugeri 11/17/19	2019-11-17	16:57:11	2019-11-17 16:57:11	1	Green
Mugeri 11/17/19	2019-11-17	16:57:11	2019-11-17 16:57:11	1	Green
Mugeri 11/17/19	2019-11-17	16:59:46	2019-11-17 16:59:46	1	Green
Mugeri 11/17/19	2019-11-17	17:00:00	2019-11-17 17:00:00	1	Green
Mugeri 11/17/19	2019-11-17	17:04:24	2019-11-17 17:04:24	1	Green
Mugeri 11/17/19	2019-11-17	17:04:24	2019-11-17 17:04:24	1	Green
Mugeri 11/17/19	2019-11-17	17:04:25	2019-11-17 17:04:25	1	Green
Mugeri 11/17/19	2019-11-17	17:07:22	2019-11-17 17:07:22	1	Green
Mugeri 11/17/19	2019-11-17	17:07:23	2019-11-17 17:07:23	1	Green
Mugeri 11/17/19	2019-11-17	17:07:23	2019-11-17 17:07:23	1	Green
Mugeri 11/17/19	2019-11-17	17:07:24	2019-11-17 17:07:24	1	Green
Mugeri 11/17/19	2019-11-17	17:07:24	2019-11-17 17:07:24	1	Green
Mugeri 11/17/19	2019-11-17	17:07:24	2019-11-17 17:07:24	1	Green
Mugeri 11/17/19	2019-11-17	17:08:32	2019-11-17 17:08:32	1	Green
Mugeri 11/17/19	2019-11-17	17:08:32	2019-11-17 17:08:32	1	Green
Mugeri 11/17/19	2019-11-17	17:09:14	2019-11-17 17:09:14	1	Green
Mugeri 11/17/19	2019-11-17	17:10:42	2019-11-17 17:10:42	1	Green
Mugeri 11/17/19	2019-11-17	17:10:43	2019-11-17 17:10:43	1	Green
Mugeri 11/17/19	2019-11-17	17:10:43	2019-11-17 17:10:43	1	Green
Mugeri 11/17/19	2019-11-17	17:10:43	2019-11-17 17:10:43	1	Green
Mugeri 11/17/19	2019-11-17	17:15:24	2019-11-17 17:15:24	1	Green
Mugeri 11/17/19	2019-11-17	17:15:24	2019-11-17 17:15:24	1	Green
Mugeri 11/17/19	2019-11-17	17:17:06	2019-11-17 17:17:06	1	Green
Mugeri 11/17/19	2019-11-17	17:17:07	2019-11-17 17:17:07	1	Green
Mugeri 11/17/19	2019-11-17	17:25:10	2019-11-17 17:25:10	1	Green
Mugeri 11/17/19	2019-11-17	17:25:10	2019-11-17 17:25:10	1	Green
Mugeri 11/17/19	2019-11-17	17:25:11	2019-11-17 17:25:11	1	Green
Mugeri 11/17/19	2019-11-17	17:25:11	2019-11-17 17:25:11	1	Green
Mugeri 11/17/19	2019-11-17	17:25:20	2019-11-17 17:25:20	1	Green
Mugeri 11/17/19	2019-11-17	17:25:53	2019-11-17 17:25:53	1	Green
Mugeri 11/17/19	2019-11-17	17:25:53	2019-11-17 17:25:53	1	Green
Mugeri 11/17/19	2019-11-17	17:35:12	2019-11-17 17:35:12	1	Green
Mugeri 11/18/19	2019-11-18	07:23:04	2019-11-18 07:23:04	1	Green
Mugeri 11/18/19	2019-11-18	07:23:09	2019-11-18 07:23:09	1	Green
Mugeri 11/18/19	2019-11-18	07:24:20	2019-11-18 07:24:20	1	Green
Mugeri 11/18/19	2019-11-18	07:28:07.900000	2019-11-18 07:28:07	1	Green
Mugeri 11/18/19	2019-11-18	07:28:08.600000	2019-11-18 07:28:08	1	Green
Mugeri 11/18/19	2019-11-18	07:28:09.200000	2019-11-18 07:28:09	1	Green
Mugeri 11/18/19	2019-11-18	07:28:11.500000	2019-11-18 07:28:11	1	Green
Mugeri 11/18/19	2019-11-18	07:44:24.200000	2019-11-18 07:44:24	1	Green
Mugeri 11/18/19	2019-11-18	07:47:12.300000	2019-11-18 07:47:12	1	Green
Mugeri 11/18/19	2019-11-18	07:51:20.600000	2019-11-18 07:51:20	1	Green
Mugeri 11/18/19	2019-11-18	07:51:36.200000	2019-11-18 07:51:36	1	Green
Mugeri 11/18/19	2019-11-18	08:01:02.100000	2019-11-18 08:01:02	1	Green
Mugeri 11/18/19	2019-11-18	08:04:08.900000	2019-11-18 08:04:08	1	Green
Mugeri 11/18/19	2019-11-18	08:10:14.500000	2019-11-18 08:10:14	1	Green
Mugeri 11/18/19	2019-11-18	08:14:25.800000	2019-11-18 08:14:25	1	Green
Mugeri 11/18/19	2019-11-18	08:14:26.300000	2019-11-18 08:14:26	1	Green
Mugeri 11/18/19	2019-11-18	08:15:22.600000	2019-11-18 08:15:22	1	Green
Mugeri 11/18/19	2019-11-18	08:15:23	2019-11-18 08:15:23	1	Green
Mugeri 11/18/19	2019-11-18	08:16:50	2019-11-18 08:16:50	1	Green
Mugeri 11/18/19	2019-11-18	08:20:41.100000	2019-11-18 08:20:41	1	Green
Mugeri 11/18/19	2019-11-18	08:20:41.600000	2019-11-18 08:20:41	1	Green
Mugeri 11/18/19	2019-11-18	08:23:14.500000	2019-11-18 08:23:14	1	Green
Mugeri 11/18/19	2019-11-18	08:25:34.500000	2019-11-18 08:25:34	1	Green
Mugeri 11/18/19	2019-11-18	08:26:57.100000	2019-11-18 08:26:57	1	Green
Mugeri 11/18/19	2019-11-18	08:27:00.900000	2019-11-18 08:27:00	1	Green
Mugeri 11/18/19	2019-11-18	08:29:53.600000	2019-11-18 08:29:53	1	Green
Mugeri 11/18/19	2019-11-18	08:29:55.100000	2019-11-18 08:29:55	1	Green
Mugeri 11/18/19	2019-11-18	08:29:55.900000	2019-11-18 08:29:55	1	Green
Mugeri 11/18/19	2019-11-18	08:29:56.600000	2019-11-18 08:29:56	1	Green
Mugeri 11/18/19	2019-11-18	08:41:34.600000	2019-11-18 08:41:34	1	Green
Mugeri 11/18/19	2019-11-18	08:56:08.100000	2019-11-18 08:56:08	1	Green
Mugeri 11/18/19	2019-11-18	09:05:59.600000	2019-11-18 09:05:59	1	Green
Mugeri 11/18/19	2019-11-18	09:12:23	2019-11-18 09:12:23	1	Green
Mugeri 11/18/19	2019-11-18	09:12:27.800000	2019-11-18 09:12:27	1	Green
Mugeri 11/18/19	2019-11-18	09:12:35.900000	2019-11-18 09:12:35	1	Green
Mugeri 11/18/19	2019-11-18	09:23:57.100000	2019-11-18 09:23:57	1	Green
Mugeri 11/18/19	2019-11-18	09:25:47	2019-11-18 09:25:47	1	Green
Mugeri 11/18/19	2019-11-18	09:27:41.100000	2019-11-18 09:27:41	1	Green
Mugeri 11/18/19	2019-11-18	09:28:34.800000	2019-11-18 09:28:34	1	Green
Mugeri 11/18/19	2019-11-18	09:39:49	2019-11-18 09:39:49	1	Green
Mugeri 11/18/19	2019-11-18	09:43:54.200000	2019-11-18 09:43:54	1	Green
Mugeri 11/18/19	2019-11-18	09:53:13.700000	2019-11-18 09:53:13	1	Green
Mugeri 11/18/19	2019-11-18	09:53:14.600000	2019-11-18 09:53:14	1	Green
Mugeri 11/18/19	2019-11-18	10:05:22.100000	2019-11-18 10:05:22	1	Green
Mugeri 11/18/19	2019-11-18	10:19:14	2019-11-18 10:19:14	1	Green
Mugeri 11/18/19	2019-11-18	10:19:14.800000	2019-11-18 10:19:14	1	Green
Mugeri 11/18/19	2019-11-18	10:20:04.300000	2019-11-18 10:20:04	1	Green
Mugeri 11/18/19	2019-11-18	10:22:39.300000	2019-11-18 10:22:39	1	Green
Mugeri 11/18/19	2019-11-18	10:22:40.700000	2019-11-18 10:22:40	1	Green
Mugeri 11/18/19	2019-11-18	10:32:15.300000	2019-11-18 10:32:15	1	Green
Mugeri 11/18/19	2019-11-18	10:48:00.800000	2019-11-18 10:48:00	1	Green
Mugeri 11/18/19	2019-11-18	10:56:53	2019-11-18 10:56:53	1	Green
Mugeri 11/18/19	2019-11-18	11:02:27.700000	2019-11-18 11:02:27	1	Green
Mugeri 11/18/19	2019-11-18	11:02:28.100000	2019-11-18 11:02:28	1	Green
Mugeri 11/18/19	2019-11-18	11:08:00.500000	2019-11-18 11:08:00	1	Green
Mugeri 11/18/19	2019-11-18	11:11:20.700000	2019-11-18 11:11:20	1	Green
Mugeri 11/18/19	2019-11-18	11:11:21.200000	2019-11-18 11:11:21	1	Green
Mugeri 11/18/19	2019-11-18	11:16:54.100000	2019-11-18 11:16:54	1	Green
Mugeri 11/18/19	2019-11-18	11:16:54.500000	2019-11-18 11:16:54	1	Green
Mugeri 11/18/19	2019-11-18	11:18:39.300000	2019-11-18 11:18:39	1	Green
Mugeri 11/18/19	2019-11-18	11:22:21	2019-11-18 11:22:21	1	Green
Mugeri 11/18/19	2019-11-18	11:22:21.400000	2019-11-18 11:22:21	1	Green
Mugeri 11/18/19	2019-11-18	11:24:48.700000	2019-11-18 11:24:48	1	Green
Mugeri 11/18/19	2019-11-18	11:31:03.100000	2019-11-18 11:31:03	1	Green
Mugeri 11/18/19	2019-11-18	11:33:58.400000	2019-11-18 11:33:58	1	Green
Mugeri 11/18/19	2019-11-18	11:34:10.200000	2019-11-18 11:34:10	1	Green
Mugeri 11/18/19	2019-11-18	11:34:10.500000	2019-11-18 11:34:10	1	Green
Mugeri 11/18/19	2019-11-18	11:35:21	2019-11-18 11:35:21	1	Green
Mugeri 11/18/19	2019-11-18	11:35:21.400000	2019-11-18 11:35:21	1	Green
Mugeri 11/18/19	2019-11-18	11:42:34.200000	2019-11-18 11:42:34	1	Green
Mugeri 11/18/19	2019-11-18	11:42:34.500000	2019-11-18 11:42:34	1	Green
Mugeri 11/18/19	2019-11-18	11:42:34.900000	2019-11-18 11:42:34	1	Green
Mugeri 11/18/19	2019-11-18	11:42:35.200000	2019-11-18 11:42:35	1	Green
Mugeri 11/18/19	2019-11-18	11:42:35.600000	2019-11-18 11:42:35	1	Green
Mugeri 11/18/19	2019-11-18	11:42:35.900000	2019-11-18 11:42:35	1	Green
Mugeri 11/18/19	2019-11-18	11:52:41.300000	2019-11-18 11:52:41	1	Green
Kabere 11/14/19	2019-11-14	11:39:42.400000	2019-11-14 11:39:42	1	Yellow
Kabere 11/14/19	2019-11-14	11:39:43.500000	2019-11-14 11:39:43	1	Yellow
Kabere 11/14/19	2019-11-14	11:39:43.900000	2019-11-14 11:39:43	1	Yellow
Kabere 11/14/19	2019-11-14	11:45:14.700000	2019-11-14 11:45:14	1	Yellow
Kabere 11/14/19	2019-11-14	11:46:17.900000	2019-11-14 11:46:17	1	Yellow
Kabere 11/14/19	2019-11-14	11:46:21.500000	2019-11-14 11:46:21	1	Yellow
Kabere 11/14/19	2019-11-14	11:46:22.600000	2019-11-14 11:46:22	1	Yellow
Kabere 11/14/19	2019-11-14	11:46:23.800000	2019-11-14 11:46:23	1	Yellow
Kabere 11/14/19	2019-11-14	11:46:27	2019-11-14 11:46:27	1	Yellow
Kabere 11/14/19	2019-11-14	11:48:54.600000	2019-11-14 11:48:54	1	Yellow
Kabere 11/14/19	2019-11-14	11:48:55.700000	2019-11-14 11:48:55	1	Yellow
Kabere 11/14/19	2019-11-14	11:50:24.400000	2019-11-14 11:50:24	1	Yellow
Kabere 11/14/19	2019-11-14	11:50:31.700000	2019-11-14 11:50:31	1	Yellow
Kabere 11/14/19	2019-11-14	11:50:32.200000	2019-11-14 11:50:32	1	Yellow
Kabere 11/14/19	2019-11-14	11:52:24.300000	2019-11-14 11:52:24	1	Yellow
Kabere 11/14/19	2019-11-14	11:52:25	2019-11-14 11:52:25	1	Yellow
Kabere 11/14/19	2019-11-14	11:52:26.300000	2019-11-14 11:52:26	1	Yellow
Kabere 11/14/19	2019-11-14	11:53:42.400000	2019-11-14 11:53:42	1	Yellow
Kabere 11/14/19	2019-11-14	11:54:00.800000	2019-11-14 11:54:00	1	Yellow
Kabere 11/14/19	2019-11-14	11:59:04	2019-11-14 11:59:04	1	Yellow
Kabere 11/14/19	2019-11-14	12:02:45.700000	2019-11-14 12:02:45	1	Yellow
Kabere 11/14/19	2019-11-14	12:02:48.500000	2019-11-14 12:02:48	1	Yellow
Kabere 11/14/19	2019-11-14	12:05:15.300000	2019-11-14 12:05:15	1	Yellow
Kabere 11/14/19	2019-11-14	12:05:16.200000	2019-11-14 12:05:16	1	Yellow
Kabere 11/14/19	2019-11-14	12:05:17.200000	2019-11-14 12:05:17	1	Yellow
Kabere 11/14/19	2019-11-14	12:05:22.500000	2019-11-14 12:05:22	1	Yellow
Kabere 11/14/19	2019-11-14	12:07:33.300000	2019-11-14 12:07:33	1	Yellow
Kabere 11/14/19	2019-11-14	12:09:12.700000	2019-11-14 12:09:12	1	Yellow
Kabere 11/14/19	2019-11-14	12:09:13.500000	2019-11-14 12:09:13	1	Yellow
Kabere 11/14/19	2019-11-14	12:09:14.200000	2019-11-14 12:09:14	1	Yellow
Kabere 11/14/19	2019-11-14	12:09:14.900000	2019-11-14 12:09:14	1	Yellow
Kabere 11/14/19	2019-11-14	12:09:17.500000	2019-11-14 12:09:17	1	Yellow
Kabere 11/14/19	2019-11-14	12:09:18.100000	2019-11-14 12:09:18	1	Yellow
Kabere 11/14/19	2019-11-14	12:10:40.900000	2019-11-14 12:10:40	1	Yellow
Kabere 11/14/19	2019-11-14	12:10:41.400000	2019-11-14 12:10:41	1	Yellow
Kabere 11/14/19	2019-11-14	12:11:44.500000	2019-11-14 12:11:44	1	Yellow
Kabere 11/14/19	2019-11-14	12:11:44.900000	2019-11-14 12:11:44	1	Yellow
Kabere 11/14/19	2019-11-14	12:15:54.400000	2019-11-14 12:15:54	1	Yellow
Kabere 11/14/19	2019-11-14	12:15:55.400000	2019-11-14 12:15:55	1	Yellow
Kabere 11/14/19	2019-11-14	12:16:50.600000	2019-11-14 12:16:50	1	Yellow
Kabere 11/14/19	2019-11-14	12:16:53.200000	2019-11-14 12:16:53	1	Yellow
Kabere 11/14/19	2019-11-14	12:16:54.300000	2019-11-14 12:16:54	1	Yellow
Kabere 11/14/19	2019-11-14	12:16:55.300000	2019-11-14 12:16:55	1	Yellow
Kabere 11/14/19	2019-11-14	12:22:23.100000	2019-11-14 12:22:23	1	Yellow
Kabere 11/14/19	2019-11-14	12:22:23.800000	2019-11-14 12:22:23	1	Yellow
Kabere 11/14/19	2019-11-14	12:22:24.300000	2019-11-14 12:22:24	1	Yellow
Kabere 11/14/19	2019-11-14	12:22:28.300000	2019-11-14 12:22:28	1	Yellow
Kabere 11/14/19	2019-11-14	12:22:53.700000	2019-11-14 12:22:53	1	Yellow
Kabere 11/14/19	2019-11-14	12:22:54.400000	2019-11-14 12:22:54	1	Yellow
Kabere 11/14/19	2019-11-14	12:22:55.200000	2019-11-14 12:22:55	1	Yellow
Kabere 11/14/19	2019-11-14	12:22:55.900000	2019-11-14 12:22:55	1	Yellow
Kabere 11/14/19	2019-11-14	12:22:56.500000	2019-11-14 12:22:56	1	Yellow
Kabere 11/14/19	2019-11-14	12:25:13.100000	2019-11-14 12:25:13	1	Yellow
Kabere 11/14/19	2019-11-14	12:25:14.100000	2019-11-14 12:25:14	1	Yellow
Kabere 11/14/19	2019-11-14	12:33:05	2019-11-14 12:33:05	1	Yellow
Kabere 11/14/19	2019-11-14	12:33:05.600000	2019-11-14 12:33:05	1	Yellow
Kabere 11/14/19	2019-11-14	12:33:06.100000	2019-11-14 12:33:06	1	Yellow
Kabere 11/14/19	2019-11-14	12:37:36.800000	2019-11-14 12:37:36	1	Yellow
Kabere 11/14/19	2019-11-14	12:37:37.700000	2019-11-14 12:37:37	1	Yellow
Kabere 11/14/19	2019-11-14	12:37:38.500000	2019-11-14 12:37:38	1	Yellow
Kabere 11/14/19	2019-11-14	12:37:42.700000	2019-11-14 12:37:42	1	Yellow
Kabere 11/14/19	2019-11-14	12:37:43.500000	2019-11-14 12:37:43	1	Yellow
Kabere 11/14/19	2019-11-14	12:40:06.700000	2019-11-14 12:40:06	1	Yellow
Kabere 11/14/19	2019-11-14	12:45:21.300000	2019-11-14 12:45:21	1	Yellow
Kabere 11/14/19	2019-11-14	13:03:26.100000	2019-11-14 13:03:26	1	Yellow
Kabere 11/14/19	2019-11-14	13:14:58.300000	2019-11-14 13:14:58	1	Yellow
Kabere 11/14/19	2019-11-14	13:26:22.200000	2019-11-14 13:26:22	1	Yellow
Kabere 11/14/19	2019-11-14	13:26:22.800000	2019-11-14 13:26:22	1	Yellow
Kabere 11/14/19	2019-11-14	13:34:48.600000	2019-11-14 13:34:48	1	Yellow

## Sheet: Rukarakara 11_12
Site	Date	Time	DateTime	Total	Count	Counter
Rukarakara	2019-11-12	08:52:09.900000	2019-11-12 08:52:09	1	1	Black
Rukarakara	2019-11-12	08:54:14.200000	2019-11-12 08:54:14	2	1	Black
Rukarakara	2019-11-12	09:02:09.400000	2019-11-12 09:02:09	3	1	Black
Rukarakara	2019-11-12	09:20:02.700000	2019-11-12 09:20:02	4	1	Black
Rukarakara	2019-11-12	09:20:15.500000	2019-11-12 09:20:15	5	1	Black
Rukarakara	2019-11-12	09:54:05.700000	2019-11-12 09:54:05	6	1	Black
Rukarakara	2019-11-12	09:54:10	2019-11-12 09:54:10	7	1	Black
Rukarakara	2019-11-12	09:54:18.300000	2019-11-12 09:54:18	8	1	Black
Rukarakara	2019-11-12	10:16:29.800000	2019-11-12 10:16:29	9	1	Black
Rukarakara	2019-11-12	10:25:32	2019-11-12 10:25:32	10	1	Black
Rukarakara	2019-11-12	10:53:51.900000	2019-11-12 10:53:51	11	1	Black
Rukarakara	2019-11-12	11:09:50.800000	2019-11-12 11:09:50	12	1	Black
Rukarakara	2019-11-12	11:15:53.700000	2019-11-12 11:15:53	13	1	Black
Rukarakara	2019-11-12	11:27:23.900000	2019-11-12 11:27:23	14	1	Black
Rukarakara	2019-11-12	11:28:40	2019-11-12 11:28:40	15	1	Black
Rukarakara	2019-11-12	11:37:37.600000	2019-11-12 11:37:37	16	1	Black
Rukarakara	2019-11-12	11:56:36.900000	2019-11-12 11:56:36	17	1	Black
Rukarakara	2019-11-12	12:11:48.700000	2019-11-12 12:11:48	18	1	Black
Rukarakara	2019-11-12	12:44:20.500000	2019-11-12 12:44:20	19	1	Black
Rukarakara	2019-11-12	12:48:16.300000	2019-11-12 12:48:16	20	1	Black
Rukarakara	2019-11-12	12:48:19.400000	2019-11-12 12:48:19	21	1	Black
Rukarakara	2019-11-12	12:48:29.500000	2019-11-12 12:48:29	22	1	Black
Rukarakara	2019-11-12	12:48:30.900000	2019-11-12 12:48:30	23	1	Black
Rukarakara	2019-11-12	12:48:33.600000	2019-11-12 12:48:33	24	1	Black
Rukarakara	2019-11-12	12:48:34.900000	2019-11-12 12:48:34	25	1	Black
Rukarakara	2019-11-12	12:48:55.800000	2019-11-12 12:48:55	26	1	Black
Rukarakara	2019-11-12	12:50:27.300000	2019-11-12 12:50:27	27	1	Black
Rukarakara	2019-11-12	12:52:57.100000	2019-11-12 12:52:57	28	1	Black
Rukarakara	2019-11-12	12:53:03.100000	2019-11-12 12:53:03	29	1	Black
Rukarakara	2019-11-12	12:55:13.400000	2019-11-12 12:55:13	30	1	Black
Rukarakara	2019-11-12	12:55:15	2019-11-12 12:55:15	31	1	Black
Rukarakara	2019-11-12	12:56:12.700000	2019-11-12 12:56:12	32	1	Black
Rukarakara	2019-11-12	12:57:42.500000	2019-11-12 12:57:42	33	1	Black
Rukarakara	2019-11-12	12:57:52.500000	2019-11-12 12:57:52	34	1	Black
Rukarakara	2019-11-12	12:58:19.600000	2019-11-12 12:58:19	35	1	Black
Rukarakara	2019-11-12	12:58:57.500000	2019-11-12 12:58:57	36	1	Black
Rukarakara	2019-11-12	12:58:58.200000	2019-11-12 12:58:58	37	1	Black
Rukarakara	2019-11-12	12:58:58.800000	2019-11-12 12:58:58	38	1	Black
Rukarakara	2019-11-12	12:59:03.300000	2019-11-12 12:59:03	39	1	Black
Rukarakara	2019-11-12	12:59:24.900000	2019-11-12 12:59:24	40	1	Black
Rukarakara	2019-11-12	13:00:06.100000	2019-11-12 13:00:06	41	1	Black
Rukarakara	2019-11-12	13:02:50.600000	2019-11-12 13:02:50	42	1	Black
Rukarakara	2019-11-12	13:03:30.800000	2019-11-12 13:03:30	43	1	Black
Rukarakara	2019-11-12	13:03:53.700000	2019-11-12 13:03:53	44	1	Black
Rukarakara	2019-11-12	13:04:02.700000	2019-11-12 13:04:02	45	1	Black
Rukarakara	2019-11-12	13:05:41.800000	2019-11-12 13:05:41	46	1	Black
Rukarakara	2019-11-12	13:06:37.500000	2019-11-12 13:06:37	47	1	Black
Rukarakara	2019-11-12	13:09:22.800000	2019-11-12 13:09:22	48	1	Black
Rukarakara	2019-11-12	13:13:35.600000	2019-11-12 13:13:35	49	1	Black
Rukarakara	2019-11-12	13:13:36.300000	2019-11-12 13:13:36	50	1	Black
Rukarakara	2019-11-12	13:13:46.700000	2019-11-12 13:13:46	51	1	Black
Rukarakara	2019-11-12	13:29:14.500000	2019-11-12 13:29:14	52	1	Black
Rukarakara	2019-11-12	13:29:17	2019-11-12 13:29:17	53	1	Black
Rukarakara	2019-11-12	13:29:19.300000	2019-11-12 13:29:19	54	1	Black
Rukarakara	2019-11-12	13:35:07	2019-11-12 13:35:07	55	1	Black
Rukarakara	2019-11-12	13:37:38.600000	2019-11-12 13:37:38	56	1	Black
Rukarakara	2019-11-12	08:51:32.600000	2019-11-12 08:51:32	1	1	Yellow
Rukarakara	2019-11-12	08:54:37	2019-11-12 08:54:37	2	1	Yellow
Rukarakara	2019-11-12	09:00:38.700000	2019-11-12 09:00:38	3	1	Yellow
Rukarakara	2019-11-12	09:20:26.900000	2019-11-12 09:20:26	4	1	Yellow
Rukarakara	2019-11-12	09:20:28	2019-11-12 09:20:28	5	1	Yellow
Rukarakara	2019-11-12	09:54:46.700000	2019-11-12 09:54:46	6	1	Yellow
Rukarakara	2019-11-12	09:54:47.600000	2019-11-12 09:54:47	7	1	Yellow
Rukarakara	2019-11-12	09:54:48.600000	2019-11-12 09:54:48	8	1	Yellow
Rukarakara	2019-11-12	10:16:36.200000	2019-11-12 10:16:36	9	1	Yellow
Rukarakara	2019-11-12	10:25:27.700000	2019-11-12 10:25:27	10	1	Yellow
Rukarakara	2019-11-12	10:53:52.700000	2019-11-12 10:53:52	11	1	Yellow
Rukarakara	2019-11-12	11:09:54	2019-11-12 11:09:54	12	1	Yellow
Rukarakara	2019-11-12	11:15:56.900000	2019-11-12 11:15:56	13	1	Yellow
Rukarakara	2019-11-12	11:27:22.800000	2019-11-12 11:27:22	14	1	Yellow
Rukarakara	2019-11-12	11:37:45.700000	2019-11-12 11:37:45	15	1	Yellow
Rukarakara	2019-11-12	11:56:47.500000	2019-11-12 11:56:47	16	1	Yellow
Rukarakara	2019-11-12	12:11:53.800000	2019-11-12 12:11:53	17	1	Yellow
Rukarakara	2019-11-12	12:44:30.500000	2019-11-12 12:44:30	18	1	Yellow
Rukarakara	2019-11-12	12:48:33.600000	2019-11-12 12:48:33	19	1	Yellow
Rukarakara	2019-11-12	12:48:35	2019-11-12 12:48:35	20	1	Yellow
Rukarakara	2019-11-12	12:48:46.500000	2019-11-12 12:48:46	21	1	Yellow
Rukarakara	2019-11-12	12:48:48	2019-11-12 12:48:48	22	1	Yellow
Rukarakara	2019-11-12	12:48:51.700000	2019-11-12 12:48:51	23	1	Yellow
Rukarakara	2019-11-12	12:48:53.300000	2019-11-12 12:48:53	24	1	Yellow
Rukarakara	2019-11-12	12:49:09.100000	2019-11-12 12:49:09	25	1	Yellow
Rukarakara	2019-11-12	12:50:44.500000	2019-11-12 12:50:44	26	1	Yellow
Rukarakara	2019-11-12	12:53:12.400000	2019-11-12 12:53:12	27	1	Yellow
Rukarakara	2019-11-12	12:55:32.500000	2019-11-12 12:55:32	28	1	Yellow
Rukarakara	2019-11-12	12:55:33	2019-11-12 12:55:33	29	1	Yellow
Rukarakara	2019-11-12	12:56:14.500000	2019-11-12 12:56:14	30	1	Yellow
Rukarakara	2019-11-12	12:58:12.100000	2019-11-12 12:58:12	31	1	Yellow
Rukarakara	2019-11-12	12:58:15.100000	2019-11-12 12:58:15	32	1	Yellow
Rukarakara	2019-11-12	12:58:17.600000	2019-11-12 12:58:17	33	1	Yellow
Rukarakara	2019-11-12	12:59:20	2019-11-12 12:59:20	34	1	Yellow
Rukarakara	2019-11-12	12:59:21.200000	2019-11-12 12:59:21	35	1	Yellow
Rukarakara	2019-11-12	12:59:21.800000	2019-11-12 12:59:21	36	1	Yellow
Rukarakara	2019-11-12	12:59:22.400000	2019-11-12 12:59:22	37	1	Yellow
Rukarakara	2019-11-12	12:59:38.300000	2019-11-12 12:59:38	38	1	Yellow
Rukarakara	2019-11-12	13:00:02.900000	2019-11-12 13:00:02	39	1	Yellow
Rukarakara	2019-11-12	13:03:21.600000	2019-11-12 13:03:21	40	1	Yellow
Rukarakara	2019-11-12	13:03:27.900000	2019-11-12 13:03:27	41	1	Yellow
Rukarakara	2019-11-12	13:03:58.300000	2019-11-12 13:03:58	42	1	Yellow
Rukarakara	2019-11-12	13:04:10.100000	2019-11-12 13:04:10	43	1	Yellow
Rukarakara	2019-11-12	13:06:03	2019-11-12 13:06:03	44	1	Yellow
Rukarakara	2019-11-12	13:06:59.900000	2019-11-12 13:06:59	45	1	Yellow
Rukarakara	2019-11-12	13:13:46	2019-11-12 13:13:46	46	1	Yellow
Rukarakara	2019-11-12	13:13:47.100000	2019-11-12 13:13:47	47	1	Yellow
Rukarakara	2019-11-12	13:13:56.800000	2019-11-12 13:13:56	48	1	Yellow
Rukarakara	2019-11-12	13:14:44.900000	2019-11-12 13:14:44	49	1	Yellow
Rukarakara	2019-11-12	13:29:27.800000	2019-11-12 13:29:27	50	1	Yellow
Rukarakara	2019-11-12	13:29:29.400000	2019-11-12 13:29:29	51	1	Yellow
Rukarakara	2019-11-12	13:29:31.800000	2019-11-12 13:29:31	52	1	Yellow
Rukarakara	2019-11-12	13:35:07.900000	2019-11-12 13:35:07	53	1	Yellow
Rukarakara	2019-11-12	13:38:01.100000	2019-11-12 13:38:01	54	1	Yellow

## Sheet: Rukarakara 11_11
	Rukarakara	2019-11-11
	Black Counter			Yellow Counter
	Time	Count		Time	Count
	12:20:57	1		12:24:00.600000	1
	12:23:48.400000	2		12:26:04.200000	2
	12:26:03.400000	3		12:26:05.900000	3
	12:26:06	4		12:34:23.600000	4
	12:34:22.500000	5		12:35:03.400000	5
	12:35:03.300000	6		12:35:43.500000	6
	12:36:17.400000	7		12:35:46.100000	7
	12:36:18.300000	8		12:35:49.500000	8
	12:36:19	9		12:35:56	9
	12:36:19.600000	10		12:35:59.800000	10
	12:36:20.600000	11		12:36:02.400000	11
	12:36:21.700000	12		12:36:04.500000	12
	12:36:22.400000	13		12:36:23.800000	13
	12:36:23.100000	14		12:36:32.200000	14
	12:36:36.400000	15		12:36:40.700000	15
	12:36:38.500000	16		12:36:41.700000	16
	12:36:39.700000	17		12:36:42.700000	17
	12:39:20.400000	18		12:39:26.500000	18
	12:39:36.200000	19		12:39:42.100000	19
	12:39:41.200000	20		12:39:46	20
	12:39:42.800000	21		12:39:48	21
	12:40:08.100000	22		12:40:13.200000	22
	12:41:12.500000	23		12:41:14.900000	23
	12:46:37.900000	24		12:46:50.500000	24
	12:53:22	25		12:53:33.700000	25
	12:54:13.600000	26		12:53:34.500000	26
	12:56:50	27		12:56:55.600000	27
	12:56:51.600000	28		12:56:57.500000	28
	13:04:30.500000	29		13:04:36.600000	29
	13:05:53.300000	30		13:07:16.900000	30
	13:06:57.300000	31		13:17:39	31
	13:17:34.500000	32		13:17:40	32
	13:17:35.200000	33		13:19:19.100000	33
	13:19:12.600000	34		13:19:20.100000	34
	13:19:13.500000	35		13:47:38.800000	35
	13:47:28.300000	36		13:47:39.700000	36
	13:47:29.300000	37		13:50:39.700000	37
	13:50:30.500000	38		13:50:40.900000	38
	13:50:35.100000	39		13:52:52	39
	13:52:48.200000	40		14:05:22.900000	40
	14:05:08.500000	41		14:15:36.700000	41
	14:15:59.700000	42		14:43:37.700000	42
	14:43:31.100000	43		14:45:52.500000	43
	14:45:59.900000	44		14:47:35.800000	44
	14:48:12.700000	45		14:47:37.800000	45
	14:48:17.700000	46		14:47:39.200000	46
	14:48:23	47		14:51:26.100000	47
	14:51:23.800000	48		15:16:15.300000	48
	15:15:43.800000	49		15:16:17	49
	15:15:54.200000	50		15:18:20.500000	50
	15:15:59.700000	51		15:18:21	51
	15:16:00.200000	52		15:18:21.500000	52
	15:16:01.900000	53		15:21:56.400000	53
	15:21:52.900000	54		15:21:57.300000	54
	15:21:53.500000	55		15:32:15	55
	15:32:07.900000	56		15:34:57.300000	56
	15:34:43.100000	57		15:35:12	57
	15:35:34.300000	58		15:47:11.600000	58
	15:46:52	59		15:47:15.600000	59
	15:46:53.700000	60		15:47:17.800000	60
	15:46:57.100000	61		15:47:19.200000	61
	15:47:02.200000	62		15:53:25.800000	62
	15:53:19.400000	63		16:09:22.900000	63
	16:09:27.300000	64		16:09:23.500000	64
	16:09:28.400000	65		16:18:53.700000	65
	16:18:08.100000	66		16:18:55.800000	66
	16:18:10.600000	67		16:18:56.400000	67
	16:18:12.500000	68		16:18:58	68
	16:18:22.500000	69		16:18:59	69
	16:18:29.400000	70		16:18:59.900000	70
	16:18:32.200000	71		16:32:03.300000	71
	16:31:52.900000	72		16:36:14.500000	72
	16:36:06.300000	73		16:43:21.600000	73
	16:43:05.100000	74		16:58:58.500000	74
	16:58:48.200000	75		16:58:58.900000	75
	16:58:49.200000	76		17:09:01.700000	76
	17:08:45.600000	77		17:09:02.100000	77
	17:08:47	78		17:09:02.600000	78
	17:08:48.100000	79		17:09:03.400000	79
	17:08:49.200000	80		17:09:04	80
	17:08:50.400000	81		17:09:04.600000	81
	17:08:51.200000	82

## Sheet: Kabere 11_14&15
	Kabere	2019-11-14		2019-11-14
	Black Counter			Yellow Counter				Manual Counting
	Time	Count		Time	Count		Date	Start Time	End Time	Total Count	Notes
	11:39:32.600000	1		11:39:42.400000	1		2019-11-14	11:30:00	16:30:00	103	Both counters ran out of battery this day.
	11:41:39.900000	2		11:39:43.500000	2		2019-11-15	06:38:00	11:38:00	183
	11:45:01.800000	3		11:39:43.900000	3
	11:45:05.900000	4		11:45:14.700000	4
	11:46:11.500000	5		11:46:17.900000	5
	11:46:13.400000	6		11:46:21.500000	6
	11:46:15	7		11:46:22.600000	7
	11:46:16.400000	8		11:46:23.800000	8
	11:46:17.900000	9		11:46:27	9
	11:48:42.600000	10		11:48:54.600000	10
	11:48:44.800000	11		11:48:55.700000	11
	11:50:12.500000	12		11:50:24.400000	12
	11:50:31.500000	13		11:50:31.700000	13
	11:50:33.500000	14		11:50:32.200000	14
				11:52:24.300000	15
				11:52:25	16
				11:52:26.300000	17
				11:53:42.400000	18
				11:54:00.800000	19
				11:59:04	20
				12:02:45.700000	21
				12:02:48.500000	22
				12:05:15.300000	23
				12:05:16.200000	24
				12:05:17.200000	25
				12:05:22.500000	26
				12:07:33.300000	27
				12:09:12.700000	28
				12:09:13.500000	29
				12:09:14.200000	30
				12:09:14.900000	31
				12:09:17.500000	32
				12:09:18.100000	33
				12:10:40.900000	34
				12:10:41.400000	35
				12:11:44.500000	36
				12:11:44.900000	37
				12:15:54.400000	38
				12:15:55.400000	39
				12:16:50.600000	40
				12:16:53.200000	41
				12:16:54.300000	42
				12:16:55.300000	43
				12:22:23.100000	44
				12:22:23.800000	45
				12:22:24.300000	46
				12:22:28.300000	47
				12:22:53.700000	48
				12:22:54.400000	49
				12:22:55.200000	50
				12:22:55.900000	51
				12:22:56.500000	52
				12:25:13.100000	53
				12:25:14.100000	54
				12:33:05	55
				12:33:05.600000	56
				12:33:06.100000	57
				12:37:36.800000	58
				12:37:37.700000	59
				12:37:38.500000	60
				12:37:42.700000	61
				12:37:43.500000	62
				12:40:06.700000	63
				12:45:21.300000	64
				13:03:26.100000	65
				13:14:58.300000	66
				13:26:22.200000	67
				13:26:22.800000	68
				13:34:48.600000	69

## Sheet: Ruharazi 11_17 - NOT USED
	Ruharazi	2019-11-17
	Manual Counting
	Start Time	End Time	Total Count	Notes
	12:10:00	17:10:00	45	Counters were out of battery. Only one day of counting because sensor was damaged and we removed it.

## Sheet: Kazo 11_11
	Kazo	2019-11-11
	Blue Counter			Green Counter				Manual Counting
	Time	Count		Time	Count			Start Time	End Time	Total Count	Notes
	13:46:59.200000	1		13:46:54.600000	1			NA	NA	NA	Used counters only.
	13:47:00.300000	2		13:46:56.100000	2
	13:47:02.200000	3		13:46:57.500000	3
	13:48:11.400000	4		13:48:12.400000	4
	13:48:13	5		13:48:14	5
	13:53:44.300000	6		13:53:48.400000	6
	13:56:04.900000	7		13:56:09.500000	7
	13:56:06.600000	8		13:56:11	8
	13:56:08.100000	9		13:56:12.600000	9
	13:57:58.200000	10		13:56:59.300000	10
	13:57:59.300000	11		13:57:01.200000	11
	14:02:15.300000	12		14:02:17.700000	12
	14:02:18	13		14:02:18.800000	13
	14:07:17	14		14:07:20.300000	14
	14:07:17.900000	15		14:07:21.200000	15
	14:07:19	16		14:07:22	16
	14:15:53.200000	17		14:16:08.700000	17
	14:18:56.800000	18		14:19:01.700000	18
	14:23:59.900000	19		14:23:52.100000	19
	14:29:20.300000	20		14:29:19.900000	20
	14:30:39.200000	21		14:30:49.600000	21
	14:35:16.700000	22		14:35:06.400000	22
	14:35:17.900000	23		14:35:07.400000	23
	14:35:19.100000	24		14:35:08.300000	24
	14:35:20.300000	25		14:35:09.100000	25
	14:35:21.500000	26		14:35:16.500000	26
	14:35:23.200000	27		14:35:17.300000	27
	14:35:30.400000	28		14:35:24.400000	28
	14:41:53.600000	29		14:41:48.800000	29
	14:41:54.800000	30		14:41:49.400000	30
	14:41:56	31		14:41:53.300000	31
	14:44:24.900000	32		14:44:19.500000	32
	14:44:26.900000	33		14:44:20.100000	33
	14:46:25.800000	34		14:46:31.200000	34
	14:48:57.900000	35		14:48:12.300000	35
	14:54:46.800000	36		14:55:14.200000	36
	15:00:17.800000	37		15:00:32.600000	37
	15:07:28.900000	38		15:07:28.100000	38
	15:07:39.100000	39		15:07:46.900000	39
	15:07:40.400000	40		15:07:47.500000	40
	15:08:31.900000	41		15:08:32.400000	41
	15:38:12.500000	42		15:37:12.400000	42
	15:58:08.300000	43		15:59:55.100000	43
	16:02:13.300000	44		16:02:35	44
	16:02:14.900000	45		16:02:35.900000	45
	16:02:16.500000	46		16:02:36.700000	46
	16:09:08.300000	47		16:09:12.800000	47
	16:09:25.300000	48		16:09:24.400000	48
	16:10:09.500000	49		16:10:04.500000	49
	16:10:12.200000	50		16:10:05.200000	50
	16:14:02.700000	51		16:14:24.600000	51
	16:24:22.300000	52		16:26:37.700000	52
	16:31:38.100000	53		16:31:36.500000	53
	16:31:39.400000	54		16:31:37.600000	54
	16:32:18.400000	55		16:32:29	55
	16:39:31.100000	56		16:39:41.100000	56
	16:41:14.400000	57		16:41:56.700000	57
	16:41:15.500000	58		16:41:57.300000	58
	16:41:16.500000	59		16:41:57.900000	59
	16:41:17.400000	60		16:41:58.700000	60
	16:41:18.300000	61		16:41:59.600000	61
	16:48:03.700000	62		16:48:05.200000	62
	16:54:38.300000	63		16:54:04.500000	63
	16:54:39	64		16:54:05.400000	64
	16:54:39.700000	65		16:54:06.400000	65
	16:58:49.600000	66		16:58:56	66
	17:03:06.800000	67		17:03:26.200000	67
	17:03:07.500000	68		17:03:27	68
	17:04:43.100000	69		17:05:03.100000	69
	17:06:00.400000	70		17:06:58.900000	70
	17:08:30.100000	71		17:09:13.300000	71
	17:08:31.800000	72		17:09:13.800000	72
	17:08:33.900000	73		17:09:14.300000	73
	17:08:35.700000	74		17:09:14.900000	74
	17:08:37.200000	75		17:09:15.400000	75
	17:09:25.400000	76		17:09:18.200000	76
	17:09:26.500000	77		17:09:18.700000	77
	17:17:28.400000	78		17:17:16	78
	17:17:29.200000	79		17:17:17.700000	79
	17:21:28.100000	80		17:21:05.500000	80
	17:21:28.900000	81		17:21:06.500000	81
	17:21:42.800000	82		17:22:04.800000	82
	17:26:07.400000	83		17:26:18.500000	83
	17:26:08.500000	84		17:26:19.200000	84
	17:26:09.400000	85		17:26:19.900000	85
	17:26:10.200000	86		17:26:20.600000	86
	17:26:11	87		17:26:21.300000	87
	17:26:11.800000	88		17:26:22.100000	88
	17:29:17.100000	89		17:29:34.700000	89
	17:34:16	90		17:34:47.600000	90
	17:39:36.500000	91		17:40:38.800000	91
	17:40:52.900000	92		17:42:29.900000	92
	17:41:48.900000	93		17:42:30.900000	93
	17:42:20.400000	94		17:46:25.600000	94
	17:46:51.100000	95		17:46:26.700000	95
	17:46:52.500000	96		17:56:24.900000	96
	17:55:12.600000	97		17:56:25.600000	97
	17:55:15.500000	98		18:00:58.100000	98
	18:01:44.800000	99		18:00:59	99
	18:01:46.100000	100		18:00:59.900000	100
	18:01:47.400000	101		18:04:15.900000	101
	18:04:12.300000	102		18:04:17.500000	102
	18:04:13.400000	103		18:13:49.500000	103
	18:13:45.100000	104		18:36:43	104
	18:15:09.200000	105		18:36:43.600000	105
	18:36:22.400000	106		18:36:44.300000	106
	18:36:23.200000	107		18:46:53.600000	107
	18:46:39.700000	108

## Sheet: Kazo 11_12
	Kazo	2019-11-12
	Blue Counter			Green Counter				Manual Counting
	Time	Count		Time	Count			Start Time	End Time	Total Count	Notes
	07:07:05.500000	1		07:07:23	1			NA	NA	NA	Blue counter was malfunctioning - enumerators noticed it was lighting up without being pressed. Used counters only.
	07:07:06.900000	2		07:07:24.300000	2
	07:07:08.300000	3		07:07:25.500000	3
	07:07:09.600000	4		07:07:26.700000	4
	07:07:11	5		07:07:27.900000	5
	07:07:12.200000	6		07:07:29.100000	6
	07:07:37.200000	7		07:07:32.500000	7
	07:15:23.100000	8		07:15:27.600000	8
	07:15:23.800000	9		07:15:28.200000	9
	07:16:28.400000	10		07:16:29.400000	10
	07:19:35.300000	11		07:19:31.500000	11
	07:22:18.100000	12		07:22:09.500000	12
	07:28:14.200000	13		07:27:38.500000	13
	07:28:15.300000	14		07:27:48.300000	14
	07:31:36.600000	15		07:31:48.100000	15
	07:31:37.500000	16		07:31:50.500000	16
	07:32:07.700000	17		07:31:56.200000	17
	07:42:25.200000	18		07:42:49.800000	18
	07:42:26.300000	19		07:42:50.700000	19
	07:42:27.400000	20		07:42:51.600000	20
	07:42:28.300000	21		07:42:52.300000	21
	07:42:29.100000	22		07:42:53	22
	07:44:02.100000	23		07:43:43.200000	23
	07:44:03.300000	24		07:43:44.100000	24
	07:44:04	25		07:43:45	25
	07:44:04.700000	26		07:43:45.800000	26
	07:44:05.400000	27		07:43:46.500000	27
	07:44:35.200000	28		07:44:52.800000	28
	07:44:36	29		07:44:53.200000	29
	07:44:36.700000	30		07:44:53.600000	30
	07:44:37.400000	31		07:44:54	31
	07:44:39	32		07:44:54.500000	32
	07:45:04.700000	33		07:45:44	33
	07:45:05.300000	34		07:45:44.500000	34
	07:49:00.200000	35		07:48:25.400000	35
	07:49:01.100000	36		07:48:25.700000	36
	07:49:01.800000	37		07:48:26.100000	37
	07:49:02.500000	38		07:48:26.500000	38
	07:49:03.300000	39		07:48:26.800000	39
	07:49:04	40		07:48:27.200000	40
	07:49:04.700000	41		07:48:27.500000	41
	07:49:05.400000	42		07:48:27.900000	42
	07:50:41.800000	43		07:50:52.100000	43
	07:50:42.800000	44		07:50:53	44
	07:50:43.600000	45		07:50:53.500000	45
	07:50:44.200000	46		07:50:54	46
	07:50:44.900000	47		07:50:54.500000	47
	07:50:45.500000	48		07:50:55.300000	48
	07:50:46.100000	49		07:50:55.700000	49
	07:50:47.100000	50		07:50:56.100000	50
	07:50:47.800000	51		07:50:56.600000	51
	07:50:48.300000	52		07:50:56.900000	52
	07:57:07.700000	53		07:57:00.500000	53
	07:57:08.500000	54		07:57:01.200000	54
	08:12:28.200000	55		08:12:36.700000	55
	08:13:00	56		08:12:44.500000	56
	08:13:01.500000	57		08:12:45.800000	57
	08:13:02.900000	58		08:13:00.500000	58
	08:21:04.800000	59		08:20:55.500000	59
	08:21:08.300000	60		08:20:56.100000	60
	08:23:17.500000	61		08:23:27	61
	08:31:33.300000	62		08:29:35.300000	62
	08:31:34	63		08:30:55.500000	63
	08:33:50.200000	64		08:33:27.800000	64
	08:35:11.200000	65		08:34:51.500000	65
	08:38:01.900000	66		08:37:42.400000	66
	08:38:02.700000	67		08:37:43	67
	08:38:03.400000	68		08:37:43.700000	68
	08:38:04	69		08:37:44.400000	69
	08:38:41.400000	70		08:38:48.200000	70
	08:38:42.100000	71		08:38:48.600000	71
	08:41:17	72		08:41:35.800000	72
	08:44:21	73		08:44:02	73
	08:44:22	74		08:44:02.500000	74
	08:59:52.400000	75		08:59:14.400000	75
	09:01:23.700000	76		09:01:26.700000	76
	09:07:55.500000	77		09:08:49.900000	77
	09:15:59	78		09:17:18.700000	78
	09:16:00	79		09:17:19.100000	79
	09:16:00.800000	80		09:17:19.700000	80
	09:16:01.600000	81		09:17:20.200000	81
	09:21:41.700000	82		09:21:15.100000	82
	09:21:54.200000	83		09:24:24.500000	83
	09:25:23	84		09:31:30.800000	84
	09:25:23	85		09:38:50.900000	85
	09:25:23.200000	86		09:38:51.800000	86
	09:25:36.200000	87		09:38:54.800000	87
	09:32:03.300000	88		09:43:03.400000	88
	09:33:46.600000	89		10:01:13	89
	09:33:46.600000	90		10:15:34	90
	09:37:59.900000	91		10:23:33.300000	91
	09:38:02.900000	92		10:23:33.900000	92
	09:38:15.300000	93		10:23:34.400000	93
	09:38:15.900000	94		10:23:34.900000	94
	09:38:17.500000	95		10:24:33.500000	95
	09:38:38.800000	96		10:36:37	96
	09:38:39.700000	97		10:36:37.800000	97
	09:39:04	98		10:45:29.900000	98
	09:39:04.400000	99		10:51:47.300000	99
	09:39:06.400000	100		10:58:15	100
	09:39:08.200000	101		10:58:16.100000	101
	09:39:08.300000	102		11:02:28.100000	102
	09:39:08.600000	103		11:08:32.600000	103
	09:39:08.600000	104		11:08:33.300000	104
	09:39:17.300000	105		11:21:52	105
	09:39:17.300000	106		11:21:52.900000	106
	09:42:41.100000	107		11:21:55.500000	107
	09:42:47.600000	108		11:25:05.300000	108
	09:42:47.700000	109		11:25:06.300000	109
	09:42:48.400000	110		11:27:12	110
	09:42:56.600000	111		11:27:12.900000	111
	09:42:56.900000	112		11:31:45.400000	112
	09:42:57.100000	113		11:32:08.900000	113
	09:42:57.200000	114		11:32:10.700000	114
	09:42:57.300000	115		11:38:15.600000	115
	09:42:58.500000	116		11:49:22.600000	116
	09:42:58.500000	117		11:49:23.500000	117
	09:42:58.500000	118		11:52:53.200000	118
	09:42:58.600000	119		12:00:27.400000	119
	09:42:59	120
	09:43:00.200000	121
	09:43:00.200000	122
	09:44:48.200000	123
	09:45:10.800000	124
	09:45:10.800000	125
	09:45:16.900000	126
	09:45:23.100000	127
	09:45:23.100000	128
	09:45:23.300000	129
	09:45:23.500000	130
	09:47:00.300000	131
	09:52:02.700000	132
	09:52:03	133
	09:52:03.100000	134
	09:54:07.600000	135
	09:54:07.600000	136
	09:54:09.200000	137
	09:54:09.200000	138
	09:54:13	139
	09:54:13.700000	140
	09:58:12.700000	141
	09:58:13.300000	142
	09:58:13.300000	143
	09:58:13.400000	144
	09:58:16.200000	145
	09:58:16.200000	146
	09:58:20.100000	147
	09:58:22	148
	09:58:22.100000	149
	09:58:22.500000	150
	09:58:45.500000	151
	09:58:45.500000	152
	09:58:48.800000	153
	09:58:54.800000	154
	09:58:54.800000	155
	09:58:54.900000	156
	09:58:55	157
	09:58:55.900000	158
	09:58:57.400000	159
	09:58:57.700000	160
	09:58:58.100000	161
	09:58:59.500000	162
	09:58:59.700000	163
	09:58:59.900000	164
	09:59:00.200000	165
	09:59:00.200000	166
	09:59:02.400000	167
	09:59:02.500000	168
	09:59:02.500000	169
	09:59:02.700000	170
	09:59:02.700000	171
	09:59:05.200000	172
	09:59:05.200000	173
	09:59:08.300000	174
	09:59:08.300000	175
	09:59:10.100000	176
	09:59:10.100000	177
	09:59:10.200000	178
	09:59:10.300000	179
	09:59:10.300000	180
	09:59:10.400000	181
	09:59:11.100000	182
	09:59:11.200000	183
	10:00:46.400000	184
	10:00:47.300000	185
	10:01:11.500000	186
	10:01:20.800000	187
	10:01:52.300000	188
	10:01:53	189
	10:01:53.200000	190
	10:03:04.500000	191
	10:03:04.600000	192
	10:03:04.600000	193
	10:03:09.900000	194
	10:03:09.900000	195
	10:08:20	196
	10:08:20	197
	10:08:20.700000	198
	10:08:20.700000	199
	10:15:33.200000	200
	10:21:02.100000	201
	10:21:36.900000	202
	10:21:36.900000	203
	10:21:37	204
	10:21:37.400000	205
	10:21:37.700000	206
	10:21:38	207
	10:21:38	208
	10:21:38	209
	10:21:38.400000	210
	10:21:38.600000	211
	10:21:38.600000	212
	10:21:38.700000	213
	10:21:40.200000	214
	10:21:40.200000	215
	10:21:41.500000	216
	10:21:41.500000	217
	10:21:41.600000	218
	10:21:41.600000	219
	10:21:42.800000	220
	10:21:43	221
	10:23:43.400000	222
	10:23:46.200000	223
	10:23:48.600000	224
	10:23:50.300000	225
	10:24:03.900000	226
	10:24:08.300000	227
	10:24:08.400000	228
	10:34:00.200000	229
	10:34:01.400000	230
	10:44:52.400000	231
	10:48:33.400000	232
	10:48:49.100000	233
	10:51:26.800000	234
	10:55:36.100000	235
	10:57:54.400000	236
	10:57:57.600000	237
	11:02:32.400000	238
	11:08:47.300000	239
	11:08:49.100000	240
	11:14:04.900000	241
	11:14:05.700000	242
	11:15:45.700000	243
	11:17:06.600000	244
	11:17:08.100000	245
	11:17:09.900000	246
	11:17:24	247
	11:17:24	248
	11:17:24.200000	249
	11:17:24.200000	250
	11:17:24.300000	251
	11:17:24.400000	252
	11:17:51	253
	11:17:51	254
	11:17:51.100000	255
	11:17:51.500000	256
	11:17:52.200000	257
	11:17:53.400000	258
	11:17:55	259
	11:17:55.600000	260
	11:17:55.800000	261
	11:17:57.200000	262
	11:21:18.600000	263
	11:21:20	264
	11:21:21.300000	265
	11:24:51.500000	266
	11:24:53.200000	267
	11:26:38.600000	268
	11:26:52	269
	11:31:57.600000	270
	11:32:05.800000	271
	11:32:09.500000	272
	11:37:25.300000	273
	11:48:53.500000	274
	11:48:54.800000	275
	12:00:36.200000	276
	12:00:37.600000	277
	12:00:38.300000	278
	12:00:38.300000	279
	12:00:38.900000	280

## Sheet: Nkuna 11_14
	Nkuna	2019-11-14
	Blue Counter			Green Counter				Manual Counting
	Time	Count		Time	Count			Start Time	End Time	Total Count	Notes
	12:06:34.100000	1		12:05:57.600000	1			NA	NA	NA	Blue counter was malfunctioning - enumerators noticed it was lighting up without being pressed. Used counters only.
	12:06:36	2		12:06:13	2
	12:06:38.200000	3		12:06:14.300000	3
	12:06:40	4		12:07:06.200000	4
	12:07:00.800000	5		12:07:06.900000	5
	12:07:01.800000	6		12:07:07.500000	6
	12:07:02.600000	7		12:07:08.500000	7
	12:07:03.200000	8		12:07:09.300000	8
	12:08:12.800000	9		12:08:51.700000	9
	12:08:13.500000	10		12:08:52.300000	10
	12:08:14	11		12:08:52.800000	11
	12:08:39.200000	12		12:08:53.400000	12
	12:08:39.900000	13		12:08:53.900000	13
	12:08:40.600000	14		12:08:54.400000	14
	12:08:41.200000	15		12:08:55	15
	12:09:19.700000	16		12:09:59.600000	16
	12:09:20.300000	17		12:10:00.300000	17
	12:09:55.100000	18		12:10:01	18
	12:09:55.700000	19		12:10:01.600000	19
	12:09:56.200000	20		12:10:02.200000	20
	12:09:56.700000	21		12:10:02.800000	21
	12:11:02.200000	22		12:10:52	22
	12:11:03.200000	23		12:10:52.700000	23
	12:11:04.100000	24		12:10:53.300000	24
	12:11:05	25		12:10:53.900000	25
	12:11:05.900000	26		12:10:54.500000	26
	12:11:06.800000	27		12:10:55	27
	12:11:07.600000	28		12:11:10.900000	28
	12:11:46	29		12:11:50.800000	29
	12:11:47.300000	30		12:11:56.500000	30
	12:17:22.800000	31		12:18:57.700000	31
	12:17:24.500000	32		12:18:58.400000	32
	12:22:23.500000	33		12:22:20.200000	33
	12:22:24.500000	34		12:22:20.800000	34
	12:22:25.600000	35		12:22:21.300000	35
	12:22:26.600000	36		12:22:21.800000	36
	12:22:27.600000	37		12:22:22.300000	37
	12:22:28.600000	38		12:22:22.900000	38
	12:27:42.500000	39		12:27:46.200000	39
	12:27:44.100000	40		12:27:46.700000	40
	12:27:45.700000	41		12:27:47.300000	41
	12:28:40.800000	42		12:28:32.600000	42
	12:31:50.400000	43		12:31:36	43
	12:31:52.300000	44		12:31:36.500000	44
	12:31:53.900000	45		12:31:37.200000	45
	12:31:55	46		12:31:38.300000	46
	12:31:55.900000	47		12:32:46.400000	47
	12:33:12.900000	48		12:32:47.200000	48
	12:38:45	49		12:38:31.600000	49
	12:38:46	50		12:38:32.300000	50
	12:40:41.100000	51		12:40:53.900000	51
	12:40:41.800000	52		12:41:27.800000	52
	12:42:46.100000	53		12:41:28.600000	53
	12:42:46.900000	54		12:41:29.700000	54
	12:42:47.500000	55		12:41:33.600000	55
	12:42:48.200000	56		12:41:34.300000	56
	12:42:48.800000	57		12:41:51.400000	57
	12:42:49.500000	58		12:41:52.300000	58
	12:42:50	59		12:42:14.500000	59
	12:42:50.500000	60		12:42:15.200000	60
	12:42:51.500000	61		12:42:35.200000	61
	12:47:05.700000	62		12:46:19.600000	62
	12:47:06.700000	63		12:46:20.700000	63
	12:47:07.500000	64		12:46:21.400000	64
	12:47:08.200000	65		12:46:22.700000	65
	12:49:48.200000	66		12:49:51.800000	66
	12:49:49.200000	67		12:49:52.400000	67
	12:49:50	68		12:49:52.900000	68
	12:51:08	69		12:51:03.900000	69
	12:52:05.800000	70		12:52:08.900000	70
	12:54:13.500000	71		12:54:18.800000	71
	12:56:09.200000	72		12:55:43.300000	72
	12:56:10.400000	73		12:55:44	73
	13:03:00.400000	74		13:04:01.600000	74
	13:04:17	75		13:04:02.200000	75
	13:04:55.900000	76		13:04:49.500000	76
	13:04:56.700000	77		13:04:50.200000	77
	13:10:21.500000	78		13:10:14.800000	78
	13:13:08.200000	79		13:12:11	79
	13:13:10.900000	80		13:13:13	80
	13:13:12.900000	81		13:13:13.300000	81
	13:13:32.500000	82		13:13:40.500000	82
	13:14:44.100000	83		13:14:42.200000	83
	13:15:25.500000	84		13:15:20.100000	84
	13:15:26	85		13:15:20.600000	85
	13:15:37	86		13:15:38.100000	86
	13:15:59.900000	87		13:15:52.900000	87
	13:16:00.600000	88		13:15:54	88
	13:16:01.400000	89		13:15:57.200000	89
	13:16:41.900000	90		13:16:22	90
	13:17:00	91		13:17:02.200000	91
	13:18:13.100000	92		13:17:43.200000	92
	13:21:01.100000	93		13:19:05	93
	13:21:02.200000	94		13:19:06.300000	94
	13:21:03	95		13:19:07.600000	95
	13:21:03.700000	96		13:19:08.800000	96
	13:21:04.500000	97		13:19:10	97
	13:21:05.300000	98		13:19:22.600000	98
	13:21:06	99		13:19:40.500000	99
	13:21:06.700000	100		13:20:01.200000	100
	13:21:07.400000	101		13:20:01.800000	101
	13:21:08	102		13:20:02.500000	102
	13:23:05.600000	103		13:22:22.500000	103
	13:23:23.800000	104		13:22:23.200000	104
	13:23:24.500000	105		13:22:23.600000	105
	13:23:43	106		13:23:14.700000	106
	13:23:43.800000	107		13:23:15.300000	107
	13:24:52.200000	108		13:23:35.900000	108
	13:29:14.800000	109		13:25:37.400000	109
	13:34:17.500000	110		13:28:24.300000	110
	13:39:14.300000	111		13:34:06.200000	111
	13:45:17.300000	112		13:39:18.200000	112
	13:46:39.700000	113		13:46:22.600000	113
	13:46:40.600000	114		13:47:14.900000	114
	13:47:07.700000	115		13:47:15.200000	115
	13:51:41	116		13:47:54.700000	116
	13:51:43.400000	117		13:51:29.400000	117
	13:51:45.200000	118		13:51:29.900000	118
	13:51:58.500000	119		13:51:30.200000	119
	13:51:59.500000	120		13:51:58.900000	120
	13:52:01.300000	121		13:51:59.300000	121
	13:52:09.900000	122		13:52:13.500000	122
	13:53:12.100000	123		13:52:14	123
	13:53:12.200000	124		13:53:19.900000	124
	13:53:15	125		13:53:20.300000	125
	13:53:16.300000	126		13:54:25.700000	126
	13:55:50.600000	127		13:54:26.400000	127
	13:55:51.800000	128		13:54:26.900000	128
	13:55:53	129		13:55:19.700000	129
	13:55:54	130		13:58:32.500000	130
	13:58:21.100000	131		13:58:33.200000	131
	13:58:22.100000	132		13:58:34	132
	13:58:23.400000	133		14:07:42.700000	133
	13:58:24.900000	134		14:07:43.200000	134
	13:58:33.800000	135		14:07:43.700000	135
	13:59:25.500000	136		14:19:08.900000	136
	13:59:25.600000	137		14:19:09.900000	137
	13:59:25.600000	138		14:20:50.600000	138
	13:59:26.800000	139		14:20:51.100000	139
	13:59:26.900000	140		14:20:51.500000	140
	13:59:29.400000	141		14:20:52	141
	13:59:31.700000	142		14:20:52.500000	142
	14:00:21.600000	143		14:20:53.100000	143
	14:01:55.500000	144		14:20:53.700000	144
	14:01:55.900000	145		14:20:54.300000	145
	14:01:56	146		14:20:55	146
	14:04:52.100000	147		14:23:19.500000	147
	14:04:53.400000	148		14:23:24	148
	14:04:53.600000	149		14:23:24.500000	149
	14:04:53.700000	150		14:23:24.800000	150
	14:05:07	151		14:28:43.800000	151
	14:06:26.400000	152		14:28:44.300000	152
	14:06:26.900000	153		14:28:44.900000	153
	14:06:27.300000	154		14:28:45.400000	154
	14:06:29	155		14:28:45.800000	155
	14:06:29	156		14:34:16.400000	156
	14:06:29	157		14:34:20.800000	157
	14:06:29.100000	158		14:37:19.600000	158
	14:06:29.400000	159		14:37:20.100000	159
	14:06:30	160		14:37:20.600000	160
	14:06:31.300000	161		14:38:14.400000	161
	14:06:34.200000	162		14:38:14.900000	162
	14:06:35.300000	163		14:38:15.300000	163
	14:06:35.300000	164		14:47:29	164
	14:06:36.300000	165		14:47:29.500000	165
	14:06:59.800000	166		14:47:29.900000	166
	14:07:00	167		14:47:30.800000	167
	14:07:01.100000	168		14:47:31.100000	168
	14:07:19.600000	169		14:57:11.100000	169
	14:07:19.700000	170		14:57:11.600000	170
	14:07:19.800000	171		14:57:12	171
	14:07:20	172		14:57:12.400000	172
	14:07:20.100000	173		14:58:13.500000	173
	14:07:20.200000	174		15:03:51.900000	174
	14:07:21.100000	175		15:04:13.500000	175
	14:07:21.600000	176		15:06:40.500000	176
	14:07:30.400000	177		15:06:41.100000	177
	14:07:30.400000	178		15:06:41.700000	178
	14:07:31.700000	179		15:06:42.400000	179
	14:07:44.200000	180		15:06:43	180
	14:08:07.100000	181		15:06:43.500000	181
	14:09:14.800000	182		15:06:44.200000	182
	14:09:15.500000	183		15:08:55.900000	183
	14:09:18.300000	184		15:10:12.400000	184
	14:09:27.700000	185		15:11:21	185
	14:09:28.700000	186		15:12:00.100000	186
	14:09:29.300000	187		15:12:01.100000	187
	14:09:29.600000	188		15:12:02	188
	14:09:33.300000	189		15:12:02.900000	189
	14:09:33.400000	190		15:16:09.700000	190
	14:09:37.700000	191		15:21:27.900000	191
	14:09:37.800000	192		15:22:01.700000	192
	14:09:38.300000	193		15:24:18.200000	193
	14:09:39.200000	194		15:26:36.100000	194
	14:09:39.200000	195		15:38:40.600000	195
	14:09:39.300000	196		15:42:16.200000	196
	14:09:39.300000	197		15:43:44.800000	197
	14:09:40	198		15:43:46.200000	198
	14:09:40	199		15:43:48	199
	14:09:40.100000	200		15:45:41.400000	200
	14:09:40.100000	201		15:46:12.800000	201
	14:09:40.700000	202		15:49:39.600000	202
	14:09:40.800000	203		15:51:47.200000	203
	14:09:41	204		15:51:48.100000	204
	14:09:41	205		16:00:25.100000	205
	14:09:41.200000	206		16:06:55	206
	14:09:41.200000	207		16:13:31.500000	207
	14:09:41.800000	208		16:13:32	208
	14:09:42	209		16:15:59.500000	209
	14:09:42.500000	210		16:16:00	210
	14:09:42.600000	211		16:16:00.500000	211
	14:09:42.700000	212		16:16:01	212
	14:09:42.900000	213		16:16:01.600000	213
	14:09:43.100000	214		16:18:07.300000	214
	14:09:43.300000	215		16:25:40.400000	215
	14:09:43.400000	216		16:27:09	216
	14:09:43.500000	217		16:27:09.500000	217
	14:09:43.600000	218		16:28:30.500000	218
	14:09:43.800000	219		16:28:31	219
	14:09:44.200000	220		16:30:58.900000	220
	14:09:44.200000	221		16:33:06	221
	14:09:55.900000	222		16:37:06.900000	222
	14:09:56	223		16:37:06.900000	223
	14:09:56.800000	224		16:40:23.400000	224
	14:09:57.400000	225		16:40:23.900000	225
	14:09:57.500000	226		16:49:08.100000	226
	14:09:57.900000	227		16:49:08.600000	227
	14:09:58	228		16:51:06.400000	228
	14:09:58.200000	229		16:57:49.300000	229
	14:09:58.200000	230		16:57:52.800000	230
	14:09:58.400000	231		16:59:04.400000	231
	14:09:58.500000	232		17:00:50.700000	232
	14:09:58.700000	233
	14:09:58.700000	234
	14:09:58.800000	235
	14:09:59	236
	14:10:01.900000	237
	14:10:02	238
	14:10:02	239
	14:10:02	240
	14:10:02.100000	241
	14:10:02.100000	242
	14:10:02.200000	243
	14:10:02.200000	244
	14:10:02.400000	245
	14:10:02.400000	246
	14:10:19.600000	247
	14:10:19.700000	248
	14:10:20.100000	249
	14:10:20.400000	250
	14:10:20.500000	251
	14:10:21.100000	252
	14:10:21.500000	253
	14:10:21.600000	254
	14:10:22	255
	14:10:22.100000	256
	14:10:23.100000	257
	14:10:23.400000	258
	14:10:23.500000	259
	14:10:23.700000	260
	14:10:23.800000	261
	14:10:24.200000	262
	14:10:24.300000	263
	14:10:24.400000	264
	14:10:24.800000	265
	14:10:25.200000	266
	14:10:32.600000	267
	14:10:32.600000	268
	14:11:15.200000	269
	14:11:15.200000	270
	14:11:15.400000	271
	14:11:15.500000	272
	14:11:31.300000	273
	14:11:34.800000	274
	14:11:34.900000	275
	14:11:35.300000	276
	14:11:38.700000	277
	14:11:53.200000	278
	14:11:53.400000	279
	14:11:53.900000	280
	14:11:54.300000	281
	14:11:54.700000	282
	14:11:55	283
	14:11:55.300000	284
	14:11:55.500000	285
	14:11:55.500000	286
	14:11:55.700000	287
	14:11:55.700000	288
	14:12:09.100000	289
	14:12:51.600000	290
	14:12:51.700000	291
	14:12:51.800000	292
	14:12:51.900000	293
	14:12:52	294
	14:13:49	295
	14:13:56.300000	296
	14:13:56.900000	297
	14:13:56.900000	298
	14:13:57	299
	14:13:57	300
	14:13:58.200000	301
	14:13:59.600000	302
	14:13:59.800000	303
	14:14:00.200000	304
	14:14:01	305
	14:14:01.100000	306
	14:14:01.200000	307
	14:14:02.600000	308
	14:14:03.700000	309
	14:14:10.100000	310
	14:14:10.100000	311
	14:14:10.200000	312
	14:14:11.800000	313
	14:14:15.600000	314
	14:14:15.900000	315
	14:14:16.300000	316
	14:14:17.700000	317
	14:14:17.700000	318
	14:14:18.600000	319
	14:14:41.800000	320
	14:14:41.900000	321
	14:14:42	322
	14:14:42	323
	14:15:44.100000	324
	14:15:46.800000	325
	14:15:46.900000	326
	14:15:46.900000	327
	14:15:47	328
	14:15:47	329
	14:15:47.500000	330
	14:15:47.600000	331
	14:15:47.900000	332
	14:15:48.300000	333
	14:15:48.800000	334
	14:15:48.800000	335
	14:15:48.900000	336
	14:15:49.100000	337
	14:15:49.100000	338
	14:16:07.200000	339
	14:16:10.900000	340
	14:16:21.600000	341
	14:16:21.700000	342
	14:16:27.300000	343
	14:16:45.800000	344
	14:16:45.900000	345
	14:16:52.400000	346
	14:16:52.500000	347
	14:16:52.500000	348
	14:16:52.500000	349
	14:16:52.600000	350
	14:16:53.800000	351
	14:16:53.900000	352
	14:16:53.900000	353
	14:16:54	354
	14:16:54.100000	355
	14:16:54.100000	356
	14:16:54.300000	357
	14:16:58.500000	358
	14:16:58.600000	359
	14:16:59	360
	14:17:07.900000	361
	14:17:07.900000	362
	14:17:08.100000	363
	14:17:08.100000	364
	14:17:36.900000	365
	14:17:37.300000	366
	14:17:37.300000	367
	14:17:37.300000	368
	14:17:37.500000	369
	14:17:39.700000	370
	14:17:43.600000	371
	14:17:43.700000	372
	14:17:44	373
	14:17:44	374
	14:17:44.200000	375
	14:17:44.300000	376
	14:17:55	377
	14:17:56.500000	378
	14:17:57.800000	379
	14:18:00.100000	380
	14:18:01.500000	381
	14:18:03.900000	382
	14:18:06.800000	383
	14:18:07	384
	14:18:07.500000	385
	14:18:07.700000	386
	14:18:09.200000	387
	14:18:11.800000	388
	14:18:13.100000	389
	14:18:14.800000	390
	14:18:16.600000	391
	14:18:18.200000	392
	14:18:22.900000	393
	14:18:26.300000	394
	14:18:29.300000	395
	14:18:29.500000	396
	14:18:30.400000	397
	14:18:31	398
	14:18:31.300000	399
	14:18:31.300000	400
	14:18:31.600000	401
	14:18:32.500000	402
	14:18:36.300000	403
	14:18:36.400000	404
	14:18:38.400000	405
	14:18:41.300000	406
	14:18:42.800000	407
	14:18:44.500000	408
	14:18:44.600000	409
	14:18:47	410
	14:18:47.100000	411
	14:18:47.200000	412
	14:18:52	413
	14:20:03.900000	414
	14:20:05.500000	415
	14:20:07	416
	14:20:08.500000	417
	14:20:10	418
	14:20:11.400000	419
	14:20:12.700000	420
	14:20:14	421
	14:20:30.300000	422
	14:21:31.400000	423
	14:21:32.900000	424
	14:22:32.600000	425
	14:23:40.400000	426
	14:24:24.500000	427
	14:24:32.900000	428
	14:28:08.300000	429
	14:28:09.500000	430
	14:28:10.600000	431
	14:28:11.500000	432
	14:28:12.400000	433
	14:31:38	434
	14:31:39	435
	14:33:06.800000	436
	14:34:25.300000	437
	14:38:21.100000	438
	14:38:22.300000	439
	14:38:23.200000	440
	14:38:24	441
	14:38:25	442
	14:38:25.800000	443
	14:45:45.900000	444
	14:46:19.900000	445
	14:46:21.500000	446
	14:46:25.100000	447
	14:46:34.400000	448
	14:57:06	449
	14:57:07.600000	450
	14:57:08.900000	451
	14:57:10	452
	14:57:57	453
	15:04:40.100000	454
	15:04:41.300000	455
	15:07:47.400000	456
	15:07:49.400000	457
	15:07:50.800000	458
	15:07:51.900000	459
	15:07:52.800000	460
	15:07:53.600000	461
	15:07:54.400000	462
	15:08:56.400000	463
	15:10:13	464
	15:11:31.500000	465
	15:11:32.300000	466
	15:11:36.200000	467
	15:11:36.200000	468
	15:11:36.300000	469
	15:11:36.500000	470
	15:12:02	471
	15:12:04.900000	472
	15:12:05.100000	473
	15:12:07.200000	474
	15:12:07.300000	475
	15:12:07.800000	476
	15:12:07.900000	477
	15:12:08.700000	478
	15:12:09	479
	15:12:09.100000	480
	15:12:09.200000	481
	15:12:09.200000	482
	15:12:09.300000	483
	15:12:09.300000	484
	15:12:11.600000	485
	15:12:11.800000	486
	15:12:11.800000	487
	15:12:11.900000	488
	15:12:12.300000	489
	15:12:12.300000	490
	15:12:13.600000	491
	15:12:14.100000	492
	15:12:14.200000	493
	15:12:16.700000	494
	15:12:16.900000	495
	15:12:21	496
	15:12:21.700000	497
	15:13:34.500000	498
	15:13:34.500000	499
	15:13:34.500000	500
	15:13:35	501
	15:13:35.200000	502
	15:13:35.400000	503
	15:13:36.700000	504
	15:13:41.700000	505
	15:13:42.600000	506
	15:13:48.700000	507
	15:13:48.700000	508
	15:13:49.500000	509
	15:14:03.900000	510
	15:14:24.100000	511
	15:14:24.300000	512
	15:14:25.400000	513
	15:14:26	514
	15:14:30.400000	515
	15:14:31.100000	516
	15:14:31.300000	517
	15:14:31.500000	518
	15:14:31.600000	519
	15:14:31.600000	520
	15:14:32.500000	521
	15:14:32.900000	522
	15:14:34.800000	523
	15:14:37.200000	524
	15:14:38.900000	525
	15:14:39.400000	526
	15:14:40.900000	527
	15:16:18.800000	528
	15:20:37.200000	529
	15:24:47.700000	530
	15:24:48.800000	531
	15:27:47.400000	532
	15:30:13.500000	533
	15:33:02.600000	534
	15:38:34.500000	535
	15:42:11.900000	536
	15:43:17.800000	537
	15:43:18.900000	538
	15:44:12.100000	539
	15:44:13.100000	540
	15:44:14.100000	541
	15:45:31.500000	542
	15:45:44.500000	543
	15:45:53.800000	544
	15:46:40.300000	545
	15:47:18.100000	546
	15:49:56.300000	547
	15:53:35.900000	548
	15:53:37.800000	549
	15:54:14.100000	550
	16:00:57.400000	551
	16:01:32.900000	552
	16:01:34.100000	553
	16:01:35.300000	554
	16:02:52.500000	555
	16:06:38	556
	16:06:41	557
	16:13:07.400000	558
	16:13:09.100000	559
	16:16:18.100000	560
	16:16:19.400000	561
	16:16:20.500000	562
	16:16:21.500000	563
	16:16:22.500000	564
	16:18:40	565
	16:25:34.200000	566
	16:26:25.400000	567
	16:26:25.400000	568
	16:27:39.400000	569
	16:27:39.400000	570
	16:27:39.500000	571
	16:27:39.500000	572
	16:27:45.300000	573
	16:27:46.300000	574
	16:28:10.500000	575
	16:28:26	576
	16:30:13.700000	577
	16:33:03.200000	578
	16:35:52.100000	579
	16:35:53.400000	580
	16:35:54.700000	581
	16:35:56.300000	582
	16:35:57.600000	583
	16:40:42.900000	584
	16:40:44	585
	16:42:34.200000	586
	16:42:35.700000	587
	16:45:52.700000	588
	16:46:25.700000	589
	16:46:26.800000	590
	16:50:41.500000	591
	16:50:43	592
	16:55:08.500000	593
	16:57:59.100000	594
	16:57:59.900000	595
	16:58:02.800000	596
	16:58:03.600000	597
	16:58:04.400000	598
	16:58:56.800000	599
	17:00:40.400000	600

## Sheet: Nkuna 11_15
	Nkuna	2019-11-15
	Blue Counter			Green Counter				Manual Counting
	Time	Count		Time	Count			Start Time	End Time	Total Count	Notes
	06:43:05.100000	1		06:42:52.700000	1			06:40:00	11:46:00	302
	06:43:06	2		06:42:53.900000	2
	06:43:07	3		06:42:55.600000	3
	06:43:08	4		06:42:56.800000	4
	06:43:09.900000	5		06:43:14.200000	5
	06:43:10.700000	6		06:43:15	6
	06:43:42.200000	7		06:43:52.600000	7
	06:43:43	8		06:43:53.500000	8
	06:43:43.800000	9		06:43:54.300000	9
	06:43:44.600000	10		06:43:55.100000	10
	06:43:45.400000	11		06:43:55.900000	11
	06:43:46.100000	12		06:43:56.600000	12
	06:43:47	13		06:43:57.400000	13
	06:43:47.700000	14		06:43:58.100000	14
	06:43:48.400000	15		06:43:58.900000	15
	06:44:49.500000	16		06:44:56.600000	16
	06:44:50.200000	17		06:44:57.200000	17
	06:46:25	18		06:46:05.400000	18
	06:46:26.200000	19		06:46:10.900000	19
	06:47:34.900000	20		06:47:41.200000	20
	06:51:41.300000	21		06:51:53.600000	21
	06:51:42.300000	22		06:51:54.500000	22
	06:51:43.300000	23		06:51:55.300000	23
	06:51:44.200000	24		06:51:56.100000	24
	06:51:45.100000	25		06:51:56.900000	25
	06:51:46	26		06:51:57.800000	26
	06:52:07.100000	27		06:51:58.600000	27
	06:53:52.100000	28		06:54:00.100000	28
	06:55:44	29		06:56:01.900000	29
	06:58:37	30		06:58:39.200000	30
	07:00:16.900000	31		07:00:22.700000	31
	07:00:17.600000	32		07:00:23.400000	32
	07:00:18.200000	33		07:00:24	33
	07:00:18.900000	34		07:00:24.600000	34
	07:00:19.500000	35		07:00:25.300000	35
	07:00:20.100000	36		07:00:25.900000	36
	07:00:20.700000	37		07:00:26.500000	37
	07:01:58.400000	38		07:02:02.400000	38
	07:01:59.100000	39		07:02:03.100000	39
	07:01:59.800000	40		07:02:03.700000	40
	07:02:00.500000	41		07:02:04.300000	41
	07:02:01.100000	42		07:02:04.900000	42
	07:03:31.400000	43		07:03:35.200000	43
	07:03:32.200000	44		07:03:35.800000	44
	07:03:33	45		07:03:36.400000	45
	07:03:33.800000	46		07:03:36.900000	46
	07:04:10.800000	47		07:04:16.800000	47
	07:04:11.600000	48		07:04:17.500000	48
	07:04:12.400000	49		07:04:18.100000	49
	07:04:13.100000	50		07:04:18.700000	50
	07:04:13.800000	51		07:04:19.300000	51
	07:04:14.500000	52		07:04:19.900000	52
	07:04:15.100000	53		07:04:20.500000	53
	07:05:01.300000	54		07:05:02.700000	54
	07:08:35.400000	55		07:08:41.800000	55
	07:08:36.100000	56		07:08:42.400000	56
	07:08:36.900000	57		07:08:43	57
	07:08:37.600000	58		07:08:43.500000	58
	07:08:38.300000	59		07:08:44	59
	07:08:38.900000	60		07:08:44.400000	60
	07:08:39.500000	61		07:08:44.800000	61
	07:09:27.100000	62		07:09:28.500000	62
	07:09:27.600000	63		07:09:29	63
	07:10:52	64		07:10:54.400000	64
	07:10:52.400000	65		07:10:54.900000	65
	07:10:52.900000	66		07:10:55.400000	66
	07:10:53.400000	67		07:10:55.800000	67
	07:11:43.500000	68		07:11:51.400000	68
	07:11:44.200000	69		07:11:52	69
	07:11:44.800000	70		07:11:52.500000	70
	07:11:45.400000	71		07:11:53.100000	71
	07:11:46	72		07:11:53.600000	72
	07:11:46.600000	73		07:11:54.200000	73
	07:11:47.200000	74		07:11:54.800000	74
	07:11:47.800000	75		07:11:55.300000	75
	07:11:48.400000	76		07:11:55.900000	76
	07:11:48.900000	77		07:11:56.400000	77
	07:11:49.500000	78		07:11:56.900000	78
	07:11:50.100000	79		07:11:57.400000	79
	07:12:47.100000	80		07:12:48.200000	80
	07:14:41.600000	81		07:14:45.700000	81
	07:14:42	82		07:14:46.100000	82
	07:14:42.400000	83		07:14:46.500000	83
	07:14:42.800000	84		07:14:46.900000	84
	07:14:43.200000	85		07:14:47.200000	85
	07:14:43.500000	86		07:14:47.600000	86
	07:14:44.200000	87		07:14:48	87
	07:14:44.600000	88		07:14:48.300000	88
	07:15:05.100000	89		07:15:05.500000	89
	07:19:27.600000	90		07:19:44.500000	90
	07:19:28	91		07:19:45	91
	07:19:28.500000	92		07:19:45.400000	92
	07:19:28.900000	93		07:19:45.800000	93
	07:19:29.300000	94		07:19:46.200000	94
	07:19:29.700000	95		07:19:46.700000	95
	07:19:30.200000	96		07:19:47.100000	96
	07:19:30.600000	97		07:19:47.500000	97
	07:19:31	98		07:19:47.900000	98
	07:19:31.400000	99		07:19:48.300000	99
	07:19:31.900000	100		07:19:48.800000	100
	07:19:32.300000	101		07:19:49.200000	101
	07:19:32.700000	102		07:19:49.600000	102
	07:19:33.100000	103		07:19:50	103
	07:19:33.600000	104		07:19:50.500000	104
	07:19:34	105		07:19:50.900000	105
	07:19:34.400000	106		07:19:51.300000	106
	07:19:34.800000	107		07:19:51.700000	107
	07:19:35.300000	108		07:19:52.100000	108
	07:19:35.700000	109		07:19:52.500000	109
	07:19:36.100000	110		07:19:53.200000	110
	07:19:36.600000	111		07:19:53.700000	111
	07:19:37	112		07:19:54.100000	112
	07:19:37.500000	113		07:19:54.500000	113
	07:19:37.900000	114		07:19:54.900000	114
	07:19:38.300000	115		07:19:55.300000	115
	07:19:38.800000	116		07:19:55.700000	116
	07:23:00.600000	117		07:23:08.300000	117
	07:23:01.200000	118		07:23:08.800000	118
	07:23:01.800000	119		07:23:09.300000	119
	07:23:02.300000	120		07:23:09.800000	120
	07:23:02.800000	121		07:23:10.300000	121
	07:23:03.300000	122		07:23:10.800000	122
	07:23:03.800000	123		07:23:11.200000	123
	07:23:04.400000	124		07:23:11.700000	124
	07:23:04.800000	125		07:23:12.200000	125
	07:23:18.900000	126		07:23:16.900000	126
	07:24:29.800000	127		07:24:32.200000	127
	07:24:30.300000	128		07:24:32.800000	128
	07:24:30.900000	129		07:24:33.300000	129
	07:24:31.400000	130		07:24:33.800000	130
	07:26:36.100000	131		07:26:36.800000	131
	07:26:43.900000	132		07:26:44.500000	132
	07:29:15	133		07:29:19.400000	133
	07:29:15.500000	134		07:29:19.900000	134
	07:29:16	135		07:29:20.400000	135
	07:29:16.500000	136		07:29:20.800000	136
	07:29:17.300000	137		07:29:21.300000	137
	07:31:10	138		07:31:11	138
	07:32:51.500000	139		07:32:54	139
	07:32:52	140		07:32:54.500000	140
	07:32:52.500000	141		07:32:55	141
	07:32:53	142		07:32:55.400000	142
	07:33:05.800000	143		07:33:06.500000	143
	07:33:22.900000	144		07:33:24.600000	144
	07:33:24	145		07:33:25.200000	145
	07:38:40.900000	146		07:38:42.500000	146
	07:38:41.500000	147		07:38:43.100000	147
	07:41:13.200000	148		07:41:19.600000	148
	07:41:13.800000	149		07:41:21.600000	149
	07:41:14.300000	150		07:41:22.300000	150
	07:42:18.500000	151		07:42:04.800000	151
	07:42:19.200000	152		07:42:09.600000	152
	07:52:38	153		07:51:49.700000	153
	07:52:38.800000	154		07:51:52.200000	154
	07:53:37.800000	155		07:53:33.700000	155
	07:53:38.700000	156		07:53:35.600000	156
	07:56:52.600000	157		07:56:37.200000	157
	07:56:53.400000	158		07:56:37.700000	158
	07:56:54.100000	159		07:56:38.400000	159
	07:56:54.800000	160		07:56:39	160
	08:00:12.800000	161		07:59:58	161
	08:01:01.500000	162		08:01:42.300000	162
	08:03:57.200000	163		08:05:11.400000	163
	08:04:33	164		08:05:12	164
	08:08:29.400000	165		08:08:00.600000	165
	08:08:30.300000	166		08:08:01	166
	08:08:31.300000	167		08:08:01.500000	167
	08:08:32.100000	168		08:08:02.100000	168
	08:08:33	169		08:08:02.600000	169
	08:08:33.800000	170		08:08:21.800000	170
	08:08:34.900000	171		08:08:22.600000	171
	08:12:34.700000	172		08:13:28.200000	172
	08:15:43.300000	173		08:15:18.600000	173
	08:17:02.400000	174		08:17:13.400000	174
	08:17:03.200000	175		08:17:13.800000	175
	08:17:11.100000	176		08:17:14.300000	176
	08:19:17.300000	177		08:17:14.600000	177
	08:20:11.300000	178		08:18:48.800000	178
	08:21:55.400000	179		08:20:53.500000	179
	08:24:57	180		08:22:17	180
	08:24:57.800000	181		08:24:39.600000	181
	08:27:33.700000	182		08:24:40.600000	182
	08:27:34.500000	183		08:27:26.100000	183
	08:30:50.200000	184		08:29:08.900000	184
	08:30:51	185		08:29:41	185
	08:30:51.700000	186		08:29:41.500000	186
	08:30:52.500000	187		08:29:42.500000	187
	08:30:53.200000	188		08:29:43.200000	188
	08:30:53.900000	189		08:29:49.500000	189
	08:31:16	190		08:29:51.300000	190
	08:38:08.900000	191		08:31:14.900000	191
	08:38:09.600000	192		08:39:45.700000	192
	08:41:51.500000	193		08:39:45.900000	193
	08:43:15	194		08:40:52.400000	194
	08:43:45.600000	195		08:42:39.200000	195
	08:43:46.200000	196		08:42:44.300000	196
	08:43:46.700000	197		08:43:23.700000	197
	08:45:54	198		08:43:24.100000	198
	08:45:54.900000	199		08:43:24.400000	199
	08:45:55.800000	200		08:45:41.700000	200
	08:45:56.500000	201		08:45:42.100000	201
	08:46:55.100000	202		08:45:42.600000	202
	08:47:20.200000	203		08:46:00.100000	203
	08:53:09.300000	204		08:46:37.400000	204
	08:53:10.200000	205		08:48:24.900000	205
	08:53:11.100000	206		08:52:17	206
	08:53:11.900000	207		08:52:17.600000	207
	08:53:30.700000	208		08:52:18.300000	208
	08:54:37.700000	209		08:53:35.200000	209
	08:54:38.500000	210		08:53:35.700000	210
	08:54:39.400000	211		08:54:11.500000	211
	08:54:40.100000	212		08:54:12	212
	08:54:41	213		08:54:12.500000	213
	08:56:33	214		08:54:13	214
	08:56:33.600000	215		08:54:13.400000	215
	08:57:41.300000	216		08:54:39.900000	216
	08:59:57.400000	217		08:57:08.200000	217
	09:00:08	218		08:57:08.800000	218
	09:00:55.500000	219		08:57:09.200000	219
	09:01:21.600000	220		09:00:16.500000	220
	09:01:22.600000	221		09:00:16.900000	221
	09:01:24.300000	222		09:00:51.500000	222
	09:01:25.200000	223		09:01:31	223
	09:01:26	224		09:01:31.500000	224
	09:05:53.200000	225		09:01:32	225
	09:08:08	226		09:01:32.600000	226
	09:08:20.200000	227		09:01:33.100000	227
	09:20:01.700000	228		09:06:08.500000	228
	09:20:02.400000	229		09:06:09	229
	09:21:22.100000	230		09:07:34.100000	230
	09:21:22.900000	231		09:19:08.100000	231
	09:23:09.200000	232		09:19:13	232
	09:23:09.800000	233		09:20:45.900000	233
	09:24:37.500000	234		09:20:46.600000	234
	09:24:38.300000	235		09:22:53.100000	235
	09:25:06.100000	236		09:22:54.100000	236
	09:25:06.900000	237		09:26:57.700000	237
	09:29:04.900000	238		09:26:58.100000	238
	09:29:48.200000	239		09:26:58.600000	239
	09:33:22.200000	240		09:26:59.900000	240
	09:35:35.800000	241		09:29:37.200000	241
	09:35:36.600000	242		09:30:49.900000	242
	09:35:37.400000	243		09:33:10.200000	243
	09:35:38.100000	244		09:36:00.700000	244
	09:35:38.800000	245		09:36:01.100000	245
	09:37:27.200000	246		09:36:01.500000	246
	09:37:27.800000	247		09:36:01.900000	247
	09:37:28.500000	248		09:36:02.200000	248
	09:48:14.600000	249		09:37:17.900000	249
	09:56:25.900000	250		09:37:18.500000	250
	09:59:11.400000	251		09:37:19	251
	10:03:58.800000	252		09:38:46.400000	252
	10:07:21.500000	253		09:38:46.900000	253
	10:07:22.400000	254		09:38:47.200000	254
	10:07:23.200000	255		09:48:05.400000	255
	10:07:24	256		09:56:03.400000	256
	10:07:24.700000	257		10:00:09.500000	257
	10:08:15.800000	258		10:05:06.200000	258
	10:16:15.700000	259		10:06:37.100000	259
	10:34:01.900000	260		10:09:00.900000	260
	10:34:02.900000	261		10:09:01.400000	261
	10:35:30	262		10:09:01.800000	262
	10:37:36.500000	263		10:09:02.300000	263
	10:38:05.600000	264		10:17:13.500000	264
	10:40:30.800000	265		10:21:55.300000	265
	10:40:31.800000	266		10:33:37.100000	266
	10:46:45.700000	267		10:36:58	267
	10:49:21.900000	268		10:38:06.200000	268
	10:50:26	269		10:38:06.700000	269
	10:59:06.500000	270		10:39:25.700000	270
	10:59:07.500000	271		10:40:21.200000	271
	10:59:08.300000	272		10:40:21.700000	272
	10:59:09.100000	273		10:41:11	273
	11:08:07.400000	274		10:41:11.400000	274
	11:08:08.100000	275		10:46:38.500000	275
	11:08:08.900000	276		10:49:05.800000	276
	11:12:12.900000	277		10:50:17.100000	277
	11:13:55.900000	278		10:58:00.100000	278
	11:13:56.700000	279		10:58:02.900000	279
	11:13:57.400000	280		10:59:08.900000	280
	11:13:58	281		10:59:09.500000	281
	11:15:20.600000	282		11:06:11.400000	282
	11:21:13.500000	283		11:06:12.100000	283
	11:22:00.900000	284		11:10:08	284
	11:32:03.400000	285		11:10:08.600000	285
	11:37:21.600000	286		11:10:09.900000	286
	11:37:22.300000	287		11:10:53.900000	287
	11:37:22.900000	288		11:12:55.600000	288
	11:37:23.500000	289		11:14:41	289
	11:37:28.100000	290		11:14:41.600000	290
	11:39:00.500000	291		11:16:35.200000	291
	11:40:22.500000	292		11:21:27	292
	11:40:23.200000	293		11:21:43	293
	11:40:24	294		11:29:55.200000	294
	11:40:24.900000	295		11:31:09.800000	295
	11:46:30.200000	296		11:34:43.500000	296
	11:46:30.700000	297		11:34:44.700000	297
	11:46:31.200000	298		11:37:30	298
	11:46:31.600000	299		11:37:30.800000	299
	11:46:32.100000	300		11:37:31.900000	300
	11:46:32.500000	301		11:37:32.700000	301
	11:46:32.900000	302		11:38:59.100000	302
	11:46:33.300000	303		11:38:59.900000	303
				11:40:13.900000	304
				11:40:14.900000	305
				11:40:23.400000	306
				11:46:48.100000	307
				11:46:48.600000	308
				11:46:49	309
				11:46:49.400000	310
				11:46:49.800000	311
				11:46:50.200000	312
				11:46:50.500000	313
				11:46:50.900000	314

[truncated: 2 more sheets: Mugeri 11_17, Mugeri 11_18]
